# Supplementary material for: Multipathogen Analysis of IgA and IgG Antigen Specificity for Selected Pathogens in Milk Produced by Women From Diverse Geographical Regions: The INSPIRE Study
Source: Front Immunol. 2021 Feb 11;11:614372. doi: 10.3389/fimmu.2020.614372 (PMC7905217; doi:10.3389/fimmu.2020.614372)
Supplement: Supplementary file 2 [file Table_1.xlsx]

## Sheet: S1A
Supplementary Table S1A. Pairwise P-value matrices of population means, IgA
	Pathogen	Population	Mean	SEM	ANOVA P-val	ANOVA P-adj	P-value ETR	ETU	GBR	GBU	GN	KE	PE	SP	SW	USC	USW	P-adj ETR	ETU	GBR	GBU	GN	KE	PE	SP	SW	USC	USW
1	S. aureus	ETR	0.457782	0.0153315	4.79109e-07	8.14485e-06	NA	0.215516	0.00350205	0.006418	0.0205084	0.000280128	0.236605	0.226152	0.64184	0.87391	0.355165	NA	0.492607	0.0186776	0.0645599	0.113695	0.00224102	0.473209	0.516918	0.882649	0.87391	0.628294
2	S. aureus	ETU	0.388839	0.0126087	4.79109e-07	8.14485e-06	0.215516	NA	0.0481576	0.113056	0.200214	0.00749769	0.983486	0.0360544	0.171025	0.272225	0.0441477	0.492607	NA	0.0675953	0.301484	0.320342	0.0199938	0.983486	0.115374	0.724646	0.622228	0.141273
3	S. aureus	GBR	0.264225	0.0121699	4.79109e-07	8.14485e-06	0.00350205	0.0481576	NA	0.486936	0.478812	0.644034	0.0512415	0.00090599	0.00744252	0.0138514	0.000616816	0.0186776	0.0675953	NA	0.791047	0.589306	0.849452	0.0819864	0.0144958	0.0691848	0.0316602	0.00986906
4	S. aureus	GBU	0.306706	0.0116899	4.79109e-07	8.14485e-06	0.006418	0.113056	0.486936	NA	0.922707	0.190653	0.120357	0.00190371	0.0163856	0.0306895	0.00108874	0.0645599	0.301484	0.791047	NA	0.922707	0.40264	0.240714	0.0304594	0.234759	0.119201	0.0174198
5	S. aureus	GN	0.312345	0.0132006	4.79109e-07	8.14485e-06	0.0205084	0.200214	0.478812	0.922707	NA	0.213928	0.205074	0.00421238	0.0281434	0.0493447	0.0036778	0.113695	0.320342	0.589306	0.922707	NA	0.407489	0.328119	0.033699	0.250043	0.0824031	0.0495313
6	S. aureus	KE	0.233973	0.0114957	4.79109e-07	8.14485e-06	0.000280128	0.00749769	0.644034	0.190653	0.213928	NA	0.0087218	0.000152243	0.00182243	0.00380474	5.31428e-05	0.00224102	0.0199938	0.849452	0.40264	0.407489	NA	0.0174436	0.0024359	0.0145794	0.015219	0.000850285
7	S. aureus	PE	0.389969	0.0133903	4.79109e-07	8.14485e-06	0.236605	0.983486	0.0512415	0.120357	0.205074	0.0087218	NA	0.0400206	0.182	0.28654	0.0507488	0.473209	0.983486	0.0819864	0.240714	0.328119	0.0174436	NA	0.160082	0.582398	0.509405	0.180815
8	S. aureus	SP	0.554194	0.0166933	4.79109e-07	8.14485e-06	0.226152	0.0360544	0.00090599	0.00190371	0.00421238	0.000152243	0.0400206	NA	0.523644	0.35963	0.677351	0.516918	0.115374	0.0144958	0.0304594	0.033699	0.0024359	0.160082	NA	0.790019	0.411005	0.960448
9	S. aureus	SW	0.493876	0.0203318	4.79109e-07	8.14485e-06	0.64184	0.171025	0.00744252	0.0163856	0.0281434	0.00182243	0.182	0.523644	NA	0.788429	0.766028	0.882649	0.724646	0.0691848	0.234759	0.250043	0.0145794	0.582398	0.790019	NA	0.788429	0.986071
10	S. aureus	USC	0.469603	0.023384	4.79109e-07	8.14485e-06	0.87391	0.272225	0.0138514	0.0306895	0.0493447	0.00380474	0.28654	0.35963	0.788429	NA	0.54375	0.87391	0.622228	0.0316602	0.119201	0.0824031	0.015219	0.509405	0.411005	0.788429	NA	0.621428
11	S. aureus	USW	0.518744	0.0165246	4.79109e-07	8.14485e-06	0.355165	0.0441477	0.000616816	0.00108874	0.0036778	5.31428e-05	0.0507488	0.677351	0.766028	0.54375	NA	0.628294	0.141273	0.00986906	0.0174198	0.0495313	0.000850285	0.180815	0.960448	0.986071	0.621428	NA
12	Shigella	ETR	0.708963	0.0165498	2.19414e-06	1.86502e-05	NA	0.849539	0.0348913	0.278858	0.434748	0.000830342	0.906909	0.000377671	0.0029246	0.165517	0.000319089	NA	0.92402	0.102226	0.519101	0.640867	0.00332137	0.906909	0.00604273	0.0411032	0.388836	0.00510543
13	Shigella	ETU	0.695092	0.0145493	2.19414e-06	1.86502e-05	0.849539	NA	0.0506964	0.371184	0.545182	0.0013124	0.927109	0.000606779	0.00457439	0.219665	0.000513331	0.92402	NA	0.0675953	0.495857	0.585114	0.00914679	0.983486	0.00485423	0.0731902	0.622228	0.0082133
14	Shigella	GBR	0.549918	0.0132817	2.19414e-06	1.86502e-05	0.0348913	0.0506964	NA	0.216993	0.188531	0.1996	0.0270287	0.177891	0.427334	0.525509	0.180292	0.102226	0.0675953	NA	0.781815	0.48919	0.849452	0.048051	0.31625	0.621577	0.560543	0.288467
15	Shigella	GBU	0.634853	0.0133171	2.19414e-06	1.86502e-05	0.278858	0.371184	0.216993	NA	0.828391	0.00894928	0.274639	0.00470799	0.0293449	0.626863	0.00409796	0.519101	0.495857	0.781815	NA	0.922707	0.143189	0.399475	0.0376639	0.234759	0.668654	0.0327837
16	Shigella	GN	0.649957	0.0149145	2.19414e-06	1.86502e-05	0.434748	0.545182	0.188531	0.828391	NA	0.0105266	0.456003	0.00667052	0.0312554	0.525778	0.00619142	0.640867	0.585114	0.48919	0.922707	NA	0.168426	0.561235	0.0355761	0.250043	0.572126	0.0495313
17	Shigella	KE	0.455278	0.012102	2.19414e-06	1.86502e-05	0.000830342	0.0013124	0.1996	0.00894928	0.0105266	NA	0.000350319	0.966131	0.566058	0.0669584	0.929694	0.00332137	0.00914679	0.849452	0.143189	0.168426	NA	0.00186837	0.985724	0.696687	0.0927648	0.929694
18	Shigella	PE	0.701129	0.0137828	2.19414e-06	1.86502e-05	0.906909	0.927109	0.0270287	0.274639	0.456003	0.000350319	NA	0.000101104	0.00141855	0.161133	7.21093e-05	0.906909	0.983486	0.048051	0.399475	0.561235	0.00186837	NA	0.000808832	0.0171902	0.40265	0.00115375
19	Shigella	SP	0.458101	0.0132918	2.19414e-06	1.86502e-05	0.000377671	0.000606779	0.177891	0.00470799	0.00667052	0.966131	0.000101104	NA	0.558638	0.0555398	0.960448	0.00604273	0.00485423	0.31625	0.0376639	0.0355761	0.985724	0.000808832	NA	0.790019	0.141879	0.960448
20	Shigella	SW	0.494552	0.0172714	2.19414e-06	1.86502e-05	0.0029246	0.00457439	0.427334	0.0293449	0.0312554	0.566058	0.00141855	0.558638	NA	0.159256	0.578273	0.0411032	0.0731902	0.621577	0.234759	0.250043	0.696687	0.0171902	0.790019	NA	0.457163	0.841124
21	Shigella	USC	0.599619	0.0221197	2.19414e-06	1.86502e-05	0.165517	0.219665	0.525509	0.626863	0.525778	0.0669584	0.161133	0.0555398	0.159256	NA	0.0554481	0.388836	0.622228	0.560543	0.668654	0.572126	0.0927648	0.40265	0.141879	0.457163	NA	0.238231
22	Shigella	USW	0.460984	0.0131586	2.19414e-06	1.86502e-05	0.000319089	0.000513331	0.180292	0.00409796	0.00619142	0.929694	7.21093e-05	0.960448	0.578273	0.0554481	NA	0.00510543	0.0082133	0.288467	0.0327837	0.0495313	0.929694	0.00115375	0.960448	0.841124	0.238231	NA
23	EPEC	ETR	0.24282	0.0173986	1.01588e-05	5.75666e-05	NA	0.0180264	0.950813	0.299123	0.129972	0.834075	0.000869302	0.0994322	0.622183	0.315401	0.207943	NA	0.144211	0.950813	0.519101	0.48031	0.834075	0.0139088	0.397729	0.882649	0.50682	0.560836
24	EPEC	ETU	0.365824	0.0163065	1.01588e-05	5.75666e-05	0.0180264	NA	0.0193073	0.216927	0.37554	0.0206485	0.255536	0.000282909	0.0230476	0.48722	0.00272802	0.144211	NA	0.0343241	0.385648	0.511984	0.0367085	0.972838	0.00452655	0.184381	0.761001	0.0218241
25	EPEC	GBR	0.239875	0.015595	1.01588e-05	5.75666e-05	0.950813	0.0193073	NA	0.290349	0.129877	0.882436	0.00100702	0.126114	0.664045	0.304813	0.237454	0.950813	0.0343241	NA	0.781815	0.415607	0.930038	0.0053708	0.28499	0.664045	0.356145	0.345387
26	EPEC	GBU	0.296247	0.0166816	1.01588e-05	5.75666e-05	0.299123	0.216927	0.290349	NA	0.692451	0.26181	0.0237466	0.0146771	0.206591	0.80771	0.0476453	0.519101	0.385648	0.781815	NA	0.922707	0.40264	0.0949864	0.0782781	0.446163	0.80771	0.190581
27	EPEC	GN	0.317753	0.017831	1.01588e-05	5.75666e-05	0.129972	0.37554	0.129877	0.692451	NA	0.122638	0.0482183	0.00353514	0.105797	0.961757	0.0185209	0.48031	0.511984	0.415607	0.922707	NA	0.407489	0.192885	0.033699	0.289049	0.961757	0.0987779
28	EPEC	KE	0.23189	0.0143572	1.01588e-05	5.75666e-05	0.834075	0.0206485	0.882436	0.26181	0.122638	NA	0.00126705	0.203253	0.769923	0.275083	0.317484	0.834075	0.0367085	0.930038	0.40264	0.407489	NA	0.00405455	0.361338	0.821251	0.293421	0.490256
29	EPEC	PE	0.434038	0.0183789	1.01588e-05	5.75666e-05	0.000869302	0.255536	0.00100702	0.0237466	0.0482183	0.00126705	NA	1.00623e-05	0.00214878	0.126388	0.000166846	0.0139088	0.972838	0.0053708	0.0949864	0.192885	0.00405455	NA	0.000160998	0.0171902	0.40265	0.00133477
30	EPEC	SP	0.161554	0.0150868	1.01588e-05	5.75666e-05	0.0994322	0.000282909	0.126114	0.0146771	0.00353514	0.203253	1.00623e-05	NA	0.427994	0.0433837	0.941595	0.397729	0.00452655	0.28499	0.0782781	0.033699	0.361338	0.000160998	NA	0.790019	0.141879	0.960448
31	EPEC	SW	0.212437	0.0210567	1.01588e-05	5.75666e-05	0.622183	0.0230476	0.664045	0.206591	0.105797	0.769923	0.00214878	0.427994	NA	0.216226	0.52781	0.882649	0.184381	0.664045	0.446163	0.289049	0.821251	0.0171902	0.790019	NA	0.457163	0.841124
32	EPEC	USC	0.314273	0.0283436	1.01588e-05	5.75666e-05	0.315401	0.48722	0.304813	0.80771	0.961757	0.275083	0.126388	0.0433837	0.216226	NA	0.0728104	0.50682	0.761001	0.356145	0.80771	0.961757	0.293421	0.40265	0.141879	0.457163	NA	0.238231
33	EPEC	USW	0.166167	0.016416	1.01588e-05	5.75666e-05	0.207943	0.00272802	0.237454	0.0476453	0.0185209	0.317484	0.000166846	0.941595	0.52781	0.0728104	NA	0.560836	0.0218241	0.345387	0.190581	0.0987779	0.490256	0.00133477	0.960448	0.841124	0.238231	NA
34	P. falciparum	ETR	0.392429	0.0302583	1.99576e-05	8.482e-05	NA	0.120852	4.69414e-05	0.00806999	0.00108748	1.79273e-05	0.232267	0.0341659	0.114676	0.760096	0.00903397	NA	0.483407	0.000751062	0.0645599	0.0173998	0.000286836	0.473209	0.273327	0.611603	0.868681	0.0481812
35	P. falciparum	ETU	0.298827	0.0236306	1.99576e-05	8.482e-05	0.120852	NA	0.00512135	0.210134	0.0569801	0.00171502	0.690314	0.464174	0.789185	0.345177	0.254523	0.483407	NA	0.0204854	0.385648	0.151947	0.00914679	0.983486	0.593445	0.943997	0.690354	0.509045
36	P. falciparum	GBR	0.134568	0.0209837	1.99576e-05	8.482e-05	4.69414e-05	0.00512135	NA	0.138879	0.366892	0.543166	0.00137381	0.0605592	0.0351007	0.00346723	0.0818861	0.000751062	0.0204854	NA	0.781815	0.48919	0.849452	0.00549526	0.28499	0.0936018	0.0110952	0.187168
37	P. falciparum	GBU	0.22357	0.0208069	1.99576e-05	8.482e-05	0.00806999	0.210134	0.138879	NA	0.546575	0.052699	0.100824	0.649172	0.414542	0.0625499	0.859916	0.0645599	0.385648	0.781815	NA	0.922707	0.281061	0.230455	0.901183	0.649325	0.119201	0.878562
38	P. falciparum	GN	0.187044	0.0217114	1.99576e-05	8.482e-05	0.00108748	0.0569801	0.366892	0.546575	NA	0.15498	0.021298	0.29786	0.174881	0.0201384	0.414623	0.0173998	0.151947	0.48919	0.922707	NA	0.407489	0.170384	0.595721	0.399728	0.0796246	0.759038
39	P. falciparum	KE	0.0965467	0.0208774	1.99576e-05	8.482e-05	1.79273e-05	0.00171502	0.543166	0.052699	0.15498	NA	0.000474016	0.0221177	0.0132251	0.00131162	0.0288667	0.000286836	0.00914679	0.849452	0.281061	0.407489	NA	0.00189607	0.117961	0.0480503	0.00699529	0.0943976
40	P. falciparum	PE	0.321374	0.0236542	1.99576e-05	8.482e-05	0.232267	0.690314	0.00137381	0.100824	0.021298	0.000474016	NA	0.270877	0.545574	0.516383	0.121231	0.473209	0.983486	0.00549526	0.230455	0.170384	0.00189607	NA	0.433402	0.930777	0.595321	0.277099
41	P. falciparum	SP	0.253041	0.0264412	1.99576e-05	8.482e-05	0.0341659	0.464174	0.0605592	0.649172	0.29786	0.0221177	0.270877	NA	0.70127	0.143045	0.758625	0.273327	0.593445	0.28499	0.901183	0.595721	0.117961	0.433402	NA	0.790019	0.243176	0.960448
42	P. falciparum	SW	0.280722	0.0311921	1.99576e-05	8.482e-05	0.114676	0.789185	0.0351007	0.414542	0.174881	0.0132251	0.545574	0.70127	NA	0.285727	0.488148	0.611603	0.943997	0.0936018	0.649325	0.399728	0.0480503	0.930777	0.790019	NA	0.457163	0.841124
43	P. falciparum	USC	0.36922	0.0391728	1.99576e-05	8.482e-05	0.760096	0.345177	0.00346723	0.0625499	0.0201384	0.00131162	0.516383	0.143045	0.285727	NA	0.0744471	0.868681	0.690354	0.0110952	0.119201	0.0796246	0.00699529	0.595321	0.243176	0.457163	NA	0.238231
44	P. falciparum	USW	0.234015	0.0239231	1.99576e-05	8.482e-05	0.00903397	0.254523	0.0818861	0.859916	0.414623	0.0288667	0.121231	0.758625	0.488148	0.0744471	NA	0.0481812	0.509045	0.187168	0.878562	0.759038	0.0943976	0.277099	0.960448	0.841124	0.238231	NA
45	ETEC	ETR	0.4503	0.0149829	0.000457104	0.00155415	NA	0.561765	0.0404003	0.199804	0.292585	0.0127629	0.143551	0.710802	0.876526	0.0656251	0.470178	NA	0.80811	0.102226	0.456694	0.520151	0.0408411	0.473209	0.792643	0.885796	0.252065	0.683895
46	ETEC	ETU	0.480868	0.0128581	0.000457104	0.00155415	0.561765	NA	0.00928046	0.0646202	0.106668	0.00233377	0.364418	0.370382	0.709774	0.143722	0.191821	0.80811	NA	0.0296975	0.206785	0.217383	0.00933506	0.972838	0.592611	0.943997	0.622228	0.438448
47	ETEC	GBR	0.331168	0.0125673	0.000457104	0.00155415	0.0404003	0.00928046	NA	0.434134	0.32348	0.671585	0.000738681	0.125916	0.0420714	0.00164861	0.170605	0.102226	0.0296975	NA	0.791047	0.48919	0.849452	0.0053708	0.28499	0.0961631	0.0110952	0.288467
48	ETEC	GBU	0.377871	0.0121991	0.000457104	0.00155415	0.199804	0.0646202	0.434134	NA	0.829562	0.224557	0.00772308	0.417424	0.183975	0.00774384	0.560335	0.456694	0.206785	0.791047	NA	0.922707	0.40264	0.0617847	0.901183	0.446163	0.119201	0.878562
49	ETEC	GN	0.390548	0.0137546	0.000457104	0.00155415	0.292585	0.106668	0.32348	0.829562	NA	0.156639	0.0150942	0.546054	0.263403	0.0120095	0.720959	0.520151	0.217383	0.48919	0.922707	NA	0.407489	0.170384	0.843249	0.468272	0.0796246	0.823953
50	ETEC	KE	0.305584	0.0115646	0.000457104	0.00155415	0.0127629	0.00233377	0.671585	0.224557	0.156639	NA	0.000140308	0.0528676	0.0150157	0.000635324	0.069798	0.0408411	0.00933506	0.849452	0.40264	0.407489	NA	0.00186837	0.183566	0.0480503	0.00508259	0.159538
51	ETEC	PE	0.527453	0.0137576	0.000457104	0.00155415	0.143551	0.364418	0.000738681	0.00772308	0.0150942	0.000140308	NA	0.0924552	0.239137	0.404847	0.0303717	0.473209	0.972838	0.0053708	0.0617847	0.170384	0.00186837	NA	0.217139	0.637698	0.595321	0.161983
52	ETEC	SP	0.42816	0.0148428	0.000457104	0.00155415	0.710802	0.370382	0.125916	0.417424	0.546054	0.0528676	0.0924552	NA	0.626241	0.0439166	0.775457	0.792643	0.592611	0.28499	0.901183	0.843249	0.183566	0.217139	NA	0.790019	0.141879	0.960448
53	ETEC	SW	0.45941	0.0191495	0.000457104	0.00155415	0.876526	0.709774	0.0420714	0.183975	0.263403	0.0150157	0.239137	0.626241	NA	0.0990258	0.414744	0.885796	0.943997	0.0961631	0.446163	0.468272	0.0480503	0.637698	0.790019	NA	0.457163	0.841124
54	ETEC	USC	0.58673	0.0246622	0.000457104	0.00155415	0.0656251	0.143722	0.00164861	0.00774384	0.0120095	0.000635324	0.404847	0.0439166	0.0990258	NA	0.0206955	0.252065	0.622228	0.0110952	0.119201	0.0796246	0.00508259	0.595321	0.141879	0.457163	NA	0.238231
55	ETEC	USW	0.410971	0.0146169	0.000457104	0.00155415	0.470178	0.191821	0.170605	0.560335	0.720959	0.069798	0.0303717	0.775457	0.414744	0.0206955	NA	0.683895	0.438448	0.288467	0.878562	0.823953	0.159538	0.161983	0.960448	0.841124	0.238231	NA
56	S. pneumoniae	ETR	0.566653	0.0196845	0.000647326	0.00183409	NA	0.158641	0.0300169	0.115148	0.706009	0.187907	0.0366986	0.579747	0.885796	0.347537	0.312283	NA	0.492607	0.102226	0.307061	0.806867	0.300652	0.293589	0.772996	0.885796	0.50682	0.628294
57	S. pneumoniae	ETU	0.659416	0.0168148	0.000647326	0.00183409	0.158641	NA	0.000454541	0.00330707	0.383988	0.00877465	0.408701	0.507421	0.333899	0.997347	0.772873	0.492607	NA	0.00727266	0.0529131	0.511984	0.0200563	0.972838	0.593445	0.763197	0.997347	0.951228
58	S. pneumoniae	GBR	0.414282	0.0157853	0.000647326	0.00183409	0.0300169	0.000454541	NA	0.543845	0.0210089	0.442418	6.995e-05	0.0149344	0.0605677	0.0191654	0.00283804	0.102226	0.00727266	NA	0.791047	0.336142	0.849452	0.0011192	0.119475	0.121135	0.0383309	0.0227043
59	S. pneumoniae	GBU	0.457179	0.0156763	0.000647326	0.00183409	0.115148	0.00330707	0.543845	NA	0.0755015	0.850386	0.000534339	0.0551836	0.160776	0.0490794	0.0144759	0.307061	0.0529131	0.791047	NA	0.664712	0.907079	0.00854942	0.220734	0.446163	0.119201	0.077205
60	S. pneumoniae	GN	0.595132	0.0183776	0.000647326	0.00183409	0.706009	0.383988	0.0210089	0.0755015	NA	0.122587	0.124816	0.865502	0.857623	0.536368	0.577842	0.806867	0.511984	0.336142	0.664712	NA	0.407489	0.249632	0.923203	0.857623	0.572126	0.770456
61	S. pneumoniae	KE	0.471062	0.0148516	0.000647326	0.00183409	0.187907	0.00877465	0.442418	0.850386	0.122587	NA	0.0015626	0.0917828	0.226387	0.0706421	0.0294993	0.300652	0.0200563	0.849452	0.907079	0.407489	NA	0.00416692	0.183566	0.43772	0.0927648	0.0943976
62	S. pneumoniae	PE	0.716273	0.017272	0.000647326	0.00183409	0.0366986	0.408701	6.995e-05	0.000534339	0.124816	0.0015626	NA	0.183636	0.119376	0.567485	0.304076	0.293589	0.972838	0.0011192	0.00854942	0.249632	0.00416692	NA	0.326464	0.582398	0.605317	0.510075
63	S. pneumoniae	SP	0.609399	0.019156	0.000647326	0.00183409	0.579747	0.507421	0.0149344	0.0551836	0.865502	0.0917828	0.183636	NA	0.740643	0.634366	0.711696	0.772996	0.593445	0.119475	0.220734	0.923203	0.183566	0.326464	NA	0.790019	0.676657	0.960448
64	S. pneumoniae	SW	0.578797	0.0238667	0.000647326	0.00183409	0.885796	0.333899	0.0605677	0.160776	0.857623	0.226387	0.119376	0.740643	NA	0.466356	0.492582	0.885796	0.763197	0.121135	0.446163	0.857623	0.43772	0.582398	0.790019	NA	0.573976	0.841124
65	S. pneumoniae	USC	0.659096	0.0292147	0.000647326	0.00183409	0.347537	0.997347	0.0191654	0.0490794	0.536368	0.0706421	0.567485	0.634366	0.466356	NA	0.843623	0.50682	0.997347	0.0383309	0.119201	0.572126	0.0927648	0.605317	0.676657	0.573976	NA	0.843623
66	S. pneumoniae	USW	0.639286	0.019295	0.000647326	0.00183409	0.312283	0.772873	0.00283804	0.0144759	0.577842	0.0294993	0.304076	0.711696	0.492582	0.843623	NA	0.628294	0.951228	0.0227043	0.077205	0.770456	0.0943976	0.510075	0.960448	0.841124	0.843623	NA
67	M. tuberculosis	ETR	0.560358	0.0157999	0.000976276	0.00219713	NA	0.92402	0.00239462	0.0187015	0.0213177	0.000817224	0.560243	0.151294	0.593959	0.85303	0.179899	NA	0.92402	0.0186776	0.0997411	0.113695	0.00332137	0.597593	0.484142	0.882649	0.87391	0.560836
68	M. tuberculosis	ETU	0.566393	0.0137109	0.000976276	0.00219713	0.92402	NA	0.00140261	0.0123362	0.0140093	0.000443428	0.486419	0.120848	0.526957	0.909682	0.14507	0.92402	NA	0.0112209	0.0632604	0.151947	0.00709485	0.972838	0.241696	0.84876	0.970328	0.386855
69	M. tuberculosis	GBR	0.353851	0.0124807	0.000976276	0.00219713	0.00239462	0.00140261	NA	0.422437	0.359465	0.753259	0.00955287	0.142495	0.0195138	0.011525	0.112364	0.0186776	0.0112209	NA	0.791047	0.48919	0.860868	0.0218351	0.28499	0.0780553	0.0307333	0.224728
70	M. tuberculosis	GBU	0.40637	0.0124341	0.000976276	0.00219713	0.0187015	0.0123362	0.422437	NA	0.918945	0.259625	0.0631845	0.45116	0.0954412	0.0457541	0.383156	0.0997411	0.0632604	0.791047	NA	0.922707	0.40264	0.20219	0.901183	0.446163	0.119201	0.832198
71	M. tuberculosis	GN	0.412716	0.0135241	0.000976276	0.00219713	0.0213177	0.0140093	0.359465	0.918945	NA	0.211953	0.0723318	0.500142	0.108393	0.051502	0.426959	0.113695	0.151947	0.48919	0.922707	NA	0.407489	0.192885	0.843249	0.289049	0.0824031	0.759038
72	M. tuberculosis	KE	0.332936	0.0117	0.000976276	0.00219713	0.000817224	0.000443428	0.753259	0.259625	0.211953	NA	0.00352702	0.077823	0.00874973	0.00604738	0.0591218	0.00332137	0.00709485	0.860868	0.40264	0.407489	NA	0.00806176	0.183566	0.0466652	0.0161263	0.157658
73	M. tuberculosis	PE	0.523599	0.0131196	0.000976276	0.00219713	0.560243	0.486419	0.00955287	0.0631845	0.0723318	0.00352702	NA	0.346609	0.995032	0.520906	0.401581	0.597593	0.972838	0.0218351	0.20219	0.192885	0.00806176	NA	0.469603	0.995032	0.595321	0.510075
74	M. tuberculosis	SP	0.45894	0.0143952	0.000976276	0.00219713	0.151294	0.120848	0.142495	0.45116	0.500142	0.077823	0.346609	NA	0.390778	0.182382	0.917813	0.484142	0.241696	0.28499	0.901183	0.843249	0.183566	0.469603	NA	0.790019	0.243176	0.960448
75	M. tuberculosis	SW	0.523176	0.0192757	0.000976276	0.00219713	0.593959	0.526957	0.0195138	0.0954412	0.108393	0.00874973	0.995032	0.390778	NA	0.542711	0.445538	0.882649	0.84876	0.0780553	0.446163	0.289049	0.0466652	0.995032	0.790019	NA	0.620241	0.841124
76	M. tuberculosis	USC	0.57556	0.0230826	0.000976276	0.00219713	0.85303	0.909682	0.011525	0.0457541	0.051502	0.00604738	0.520906	0.182382	0.542711	NA	0.209261	0.87391	0.970328	0.0307333	0.119201	0.0824031	0.0161263	0.595321	0.243176	0.620241	NA	0.334818
77	M. tuberculosis	USW	0.466624	0.0146539	0.000976276	0.00219713	0.179899	0.14507	0.112364	0.383156	0.426959	0.0591218	0.401581	0.917813	0.445538	0.209261	NA	0.560836	0.386855	0.224728	0.832198	0.759038	0.157658	0.510075	0.960448	0.841124	0.334818	NA
78	S. enterica Typhi	ETR	0.400914	0.0140642	0.00103394	0.00219713	NA	0.606083	0.217754	0.789857	0.925491	0.0179023	0.18941	0.743103	0.262821	0.0276392	0.630959	NA	0.80811	0.348406	0.789857	0.925491	0.0477394	0.473209	0.792643	0.700855	0.147409	0.783673
79	S. enterica Typhi	ETU	0.42431	0.0125388	0.00103394	0.00219713	0.606083	NA	0.0913413	0.42096	0.548545	0.00520341	0.45557	0.857103	0.530475	0.0677079	0.935768	0.80811	NA	0.11242	0.495857	0.585114	0.0166509	0.972838	0.857103	0.84876	0.622228	0.970429
80	S. enterica Typhi	GBR	0.342535	0.0114931	0.00103394	0.00219713	0.217754	0.0913413	NA	0.29318	0.258512	0.280096	0.013049	0.132142	0.0293673	0.00305186	0.0809441	0.348406	0.11242	NA	0.781815	0.48919	0.849452	0.0260981	0.28499	0.0936018	0.0110952	0.187168
81	S. enterica Typhi	GBU	0.38975	0.0112266	0.00103394	0.00219713	0.789857	0.42096	0.29318	NA	0.870346	0.0242687	0.0933637	0.546115	0.157699	0.0153736	0.423398	0.789857	0.495857	0.781815	NA	0.922707	0.19415	0.230455	0.901183	0.446163	0.119201	0.832198
82	S. enterica Typhi	GN	0.396699	0.0126719	0.00103394	0.00219713	0.925491	0.548545	0.258512	0.870346	NA	0.0242829	0.164977	0.67885	0.2335	0.024371	0.567324	0.925491	0.585114	0.48919	0.922707	NA	0.194264	0.293292	0.905133	0.467	0.0796246	0.770456
83	S. enterica Typhi	KE	0.289712	0.0107033	0.00103394	0.00219713	0.0179023	0.00520341	0.280096	0.0242687	0.0242829	NA	0.000271724	0.00913934	0.00147258	0.000260462	0.0032641	0.0477394	0.0166509	0.849452	0.19415	0.194264	NA	0.00186837	0.0731147	0.0145794	0.00416738	0.0261128
84	S. enterica Typhi	PE	0.456529	0.0123811	0.00103394	0.00219713	0.18941	0.45557	0.013049	0.0933637	0.164977	0.000271724	NA	0.352202	0.973715	0.17194	0.363007	0.473209	0.972838	0.0260981	0.230455	0.293292	0.00186837	NA	0.469603	0.995032	0.40265	0.510075
85	S. enterica Typhi	SP	0.415912	0.013246	0.00103394	0.00219713	0.743103	0.857103	0.132142	0.546115	0.67885	0.00913934	0.352202	NA	0.428487	0.0514433	0.907874	0.792643	0.857103	0.28499	0.901183	0.905133	0.0731147	0.469603	NA	0.790019	0.141879	0.960448
86	S. enterica Typhi	SW	0.455016	0.0173116	0.00103394	0.00219713	0.262821	0.530475	0.0293673	0.157699	0.2335	0.00147258	0.973715	0.428487	NA	0.194472	0.45338	0.700855	0.84876	0.0936018	0.446163	0.467	0.0145794	0.995032	0.790019	NA	0.457163	0.841124
87	S. enterica Typhi	USC	0.535219	0.0224166	0.00103394	0.00219713	0.0276392	0.0677079	0.00305186	0.0153736	0.024371	0.000260462	0.17194	0.0514433	0.194472	NA	0.0504699	0.147409	0.622228	0.0110952	0.119201	0.0796246	0.00416738	0.40265	0.141879	0.457163	NA	0.238231
88	S. enterica Typhi	USW	0.420884	0.0131737	0.00103394	0.00219713	0.630959	0.935768	0.0809441	0.423398	0.567324	0.0032641	0.363007	0.907874	0.45338	0.0504699	NA	0.783673	0.970429	0.187168	0.832198	0.770456	0.0261128	0.510075	0.960448	0.841124	0.238231	NA
89	Measles	ETR	0.134197	0.0267713	0.0108599	0.0205131	NA	0.266565	0.210459	0.412809	0.696685	0.487098	0.16018	0.540083	0.234178	0.0221013	0.353084	NA	0.518611	0.348406	0.60045	0.806867	0.573989	0.473209	0.772996	0.700855	0.147409	0.628294
90	Measles	ETU	0.180643	0.0218078	0.0108599	0.0205131	0.266565	NA	0.0126409	0.746386	0.472893	0.0467249	0.710174	0.0581845	0.825997	0.103189	0.970429	0.518611	NA	0.033709	0.746386	0.582022	0.0679636	0.983486	0.132993	0.943997	0.622228	0.970429
91	Measles	GBR	0.0808487	0.0175432	0.0108599	0.0205131	0.210459	0.0126409	NA	0.0276817	0.0931324	0.504889	0.0064572	0.454875	0.0175097	0.00206693	0.0356334	0.348406	0.033709	NA	0.442907	0.415607	0.849452	0.020663	0.661636	0.0780553	0.0110952	0.142533
92	Measles	GBU	0.168262	0.0198354	0.0108599	0.0205131	0.412809	0.746386	0.0276817	NA	0.676874	0.0947004	0.496942	0.114777	0.615891	0.0670505	0.812913	0.60045	0.746386	0.442907	NA	0.922707	0.378802	0.611621	0.367288	0.758019	0.119201	0.878562
93	Measles	GN	0.151298	0.0230521	0.0108599	0.0205131	0.696685	0.472893	0.0931324	0.676874	NA	0.254681	0.300472	0.292151	0.399278	0.0404526	0.559653	0.806867	0.582022	0.415607	0.922707	NA	0.407489	0.43705	0.595721	0.638845	0.0824031	0.770456
94	Measles	KE	0.106118	0.0185413	0.0108599	0.0205131	0.487098	0.0467249	0.504889	0.0947004	0.254681	NA	0.0241467	0.928367	0.0542364	0.00540941	0.10211	0.573989	0.0679636	0.849452	0.378802	0.407489	NA	0.0386347	0.985724	0.144631	0.0161263	0.204221
95	Measles	PE	0.195672	0.0239591	0.0108599	0.0205131	0.16018	0.710174	0.0064572	0.496942	0.300472	0.0241467	NA	0.0303578	0.907138	0.176159	0.722526	0.473209	0.983486	0.020663	0.611621	0.43705	0.0386347	NA	0.160082	0.995032	0.40265	0.770694
96	Measles	SP	0.109333	0.0211742	0.0108599	0.0205131	0.540083	0.0581845	0.454875	0.114777	0.292151	0.928367	0.0303578	NA	0.0647362	0.00627413	0.119287	0.772996	0.132993	0.661636	0.367288	0.595721	0.985724	0.160082	NA	0.790019	0.100386	0.960448
97	Measles	SW	0.190329	0.0317596	0.0108599	0.0205131	0.234178	0.825997	0.0175097	0.615891	0.399278	0.0542364	0.907138	0.0647362	NA	0.166377	0.820769	0.700855	0.943997	0.0780553	0.758019	0.638845	0.144631	0.995032	0.790019	NA	0.457163	0.986071
98	Measles	USC	0.275139	0.0454691	0.0108599	0.0205131	0.0221013	0.103189	0.00206693	0.0670505	0.0404526	0.00540941	0.176159	0.00627413	0.166377	NA	0.123072	0.147409	0.622228	0.0110952	0.119201	0.0824031	0.0161263	0.40265	0.100386	0.457163	NA	0.249753
99	Measles	USW	0.178963	0.0250375	0.0108599	0.0205131	0.353084	0.970429	0.0356334	0.812913	0.559653	0.10211	0.722526	0.119287	0.820769	0.123072	NA	0.628294	0.970429	0.142533	0.878562	0.770456	0.204221	0.770694	0.960448	0.986071	0.249753	NA
100	Zika Virus	ETR	-0.0686042	0.00902654	0.0167651	0.0285006	NA	0.00899821	0.904703	0.114125	0.281936	0.0646487	0.122666	0.0877234	0.0051379	0.00217819	0.00460404	NA	0.143971	0.950813	0.307061	0.520151	0.129297	0.473209	0.397729	0.0411032	0.034851	0.0368323
101	Zika Virus	ETU	-0.000673882	0.0101604	0.0167651	0.0285006	0.00899821	NA	0.015552	0.400147	0.172058	0.35628	0.25737	0.407664	0.703696	0.19959	0.691844	0.143971	NA	0.0343241	0.495857	0.30588	0.407177	0.972838	0.592965	0.943997	0.622228	0.951228
102	Zika Virus	GBR	-0.0654987	0.00865355	0.0167651	0.0285006	0.904703	0.015552	NA	0.152622	0.348838	0.0965713	0.169263	0.122213	0.0086481	0.00309763	0.00797981	0.950813	0.0343241	NA	0.781815	0.48919	0.77257	0.221775	0.28499	0.0691848	0.0110952	0.042559
103	Zika Virus	GBU	-0.0243648	0.0094314	0.0167651	0.0285006	0.114125	0.400147	0.152622	NA	0.62792	0.971444	0.850553	0.960876	0.249929	0.0631809	0.244945	0.307061	0.495857	0.781815	NA	0.922707	0.971444	0.888806	0.969615	0.446163	0.119201	0.667785
104	Zika Virus	GN	-0.0389065	0.00936127	0.0167651	0.0285006	0.281936	0.172058	0.348838	0.62792	NA	0.562008	0.73529	0.579734	0.0997818	0.0248938	0.0971614	0.520151	0.30588	0.48919	0.922707	NA	0.642295	0.784309	0.843249	0.289049	0.0796246	0.259097
105	Zika Virus	KE	-0.0233986	0.00896425	0.0167651	0.0285006	0.0646487	0.35628	0.0965713	0.971444	0.562008	NA	0.797887	0.985724	0.208582	0.0500706	0.203498	0.129297	0.407177	0.77257	0.971444	0.642295	NA	0.851079	0.985724	0.43772	0.0927648	0.361774
106	Zika Virus	PE	-0.0296005	0.00988638	0.0167651	0.0285006	0.122666	0.25737	0.169263	0.850553	0.73529	0.797887	NA	0.801629	0.148433	0.0361539	0.144546	0.473209	0.972838	0.221775	0.888806	0.784309	0.851079	NA	0.855071	0.582398	0.40265	0.289092
107	Zika Virus	SP	-0.0229391	0.0106379	0.0167651	0.0285006	0.0877234	0.407664	0.122213	0.960876	0.579734	0.985724	0.801629	NA	0.250613	0.0620722	0.245384	0.397729	0.592965	0.28499	0.969615	0.843249	0.985724	0.855071	NA	0.790019	0.141879	0.960448
108	Zika Virus	SW	0.00969203	0.0147658	0.0167651	0.0285006	0.0051379	0.703696	0.0086481	0.249929	0.0997818	0.208582	0.148433	0.250613	NA	0.341051	0.986071	0.0411032	0.943997	0.0691848	0.446163	0.289049	0.43772	0.582398	0.790019	NA	0.496074	0.986071
109	Zika Virus	USC	0.0427759	0.0188414	0.0167651	0.0285006	0.00217819	0.19959	0.00309763	0.0631809	0.0248938	0.0500706	0.0361539	0.0620722	0.341051	NA	0.34999	0.034851	0.622228	0.0110952	0.119201	0.0796246	0.0927648	0.40265	0.141879	0.496074	NA	0.430757
110	Zika Virus	USW	0.0101945	0.0118305	0.0167651	0.0285006	0.00460404	0.691844	0.00797981	0.244945	0.0971614	0.203498	0.144546	0.245384	0.986071	0.34999	NA	0.0368323	0.951228	0.042559	0.667785	0.259097	0.361774	0.289092	0.960448	0.986071	0.430757	NA
111	EAEC	ETR	0.14435	0.0119522	0.019997	0.0309045	NA	0.35092	0.0447238	0.0685319	0.268772	0.105722	0.451835	0.202642	0.677791	0.380115	0.210313	NA	0.561472	0.102226	0.274128	0.520151	0.18795	0.597593	0.516918	0.882649	0.50682	0.560836
112	EAEC	ETU	0.191168	0.0105119	0.019997	0.0309045	0.35092	NA	0.00407185	0.00703879	0.0423875	0.0110518	0.890577	0.0360227	0.239381	0.749333	0.0346888	0.561472	NA	0.0204854	0.0563103	0.151947	0.0221036	0.983486	0.115374	0.724646	0.884406	0.138755
113	EAEC	GBR	0.0302324	0.0102811	0.019997	0.0309045	0.0447238	0.00407185	NA	0.848158	0.33777	0.634903	0.00827951	0.540916	0.18972	0.0356425	0.483226	0.102226	0.0204854	NA	0.916729	0.48919	0.849452	0.0218351	0.721221	0.33728	0.0570279	0.552258
114	EAEC	GBU	0.0416722	0.010111	0.019997	0.0309045	0.0685319	0.00703879	0.848158	NA	0.444349	0.781451	0.0136711	0.665797	0.250967	0.0469537	0.605862	0.274128	0.0563103	0.916729	NA	0.922707	0.893086	0.0729126	0.901183	0.446163	0.119201	0.878562
115	EAEC	GN	0.0853462	0.0109713	0.019997	0.0309045	0.268772	0.0423875	0.33777	0.444349	NA	0.610037	0.0707333	0.782304	0.608661	0.122378	0.82956	0.520151	0.151947	0.48919	0.922707	NA	0.650706	0.192885	0.923203	0.695613	0.16317	0.884864
116	EAEC	KE	0.0575098	0.00953652	0.019997	0.0309045	0.105722	0.0110518	0.634903	0.781451	0.610037	NA	0.0214993	0.852836	0.3463	0.0646057	0.791613	0.18795	0.0221036	0.849452	0.893086	0.650706	NA	0.038221	0.985724	0.55408	0.0927648	0.844387
117	EAEC	PE	0.18414	0.0113941	0.019997	0.0309045	0.451835	0.890577	0.00827951	0.0136711	0.0707333	0.0214993	NA	0.0569272	0.303649	0.690924	0.0565048	0.597593	0.983486	0.0218351	0.0729126	0.192885	0.038221	NA	0.182167	0.694054	0.690924	0.180815
118	EAEC	SP	0.0686986	0.0119557	0.019997	0.0309045	0.202642	0.0360227	0.540916	0.665797	0.782304	0.852836	0.0569272	NA	0.474293	0.0961068	0.947725	0.516918	0.115374	0.721221	0.901183	0.923203	0.985724	0.182167	NA	0.790019	0.192214	0.960448
119	EAEC	SW	0.118178	0.0159437	0.019997	0.0309045	0.677791	0.239381	0.18972	0.250967	0.608661	0.3463	0.303649	0.474293	NA	0.273803	0.500122	0.882649	0.724646	0.33728	0.446163	0.695613	0.55408	0.694054	0.790019	NA	0.457163	0.841124
120	EAEC	USC	0.217107	0.0203942	0.019997	0.0309045	0.380115	0.749333	0.0356425	0.0469537	0.122378	0.0646057	0.690924	0.0961068	0.273803	NA	0.100139	0.50682	0.884406	0.0570279	0.119201	0.16317	0.0927648	0.690924	0.192214	0.457163	NA	0.249753
121	EAEC	USW	0.0728589	0.0116237	0.019997	0.0309045	0.210313	0.0346888	0.483226	0.605862	0.82956	0.791613	0.0565048	0.947725	0.500122	0.100139	NA	0.560836	0.138755	0.552258	0.878562	0.884864	0.844387	0.180815	0.960448	0.841124	0.249753	NA
122	Rubella	ETR	-0.274049	0.0147807	0.132158	0.187224	NA	0.86831	0.178193	0.502333	0.150097	0.0435597	0.276757	0.644206	0.577126	0.351768	0.636734	NA	0.92402	0.348406	0.669777	0.48031	0.099565	0.492013	0.792643	0.882649	0.50682	0.783673
123	Rubella	ETU	-0.265475	0.0147151	0.132158	0.187224	0.86831	NA	0.128192	0.401333	0.108692	0.0298335	0.205264	0.519264	0.489182	0.431822	0.758992	0.92402	NA	0.146506	0.495857	0.217383	0.0477335	0.972838	0.593445	0.84876	0.761001	0.951228
124	Rubella	GBR	-0.342043	0.0149213	0.132158	0.187224	0.178193	0.128192	NA	0.507469	0.861786	0.387197	0.759231	0.317018	0.612632	0.034577	0.0654991	0.348406	0.146506	NA	0.791047	0.909281	0.849452	0.809846	0.507229	0.662406	0.0570279	0.187168
125	Rubella	GBU	-0.308835	0.0149387	0.132158	0.187224	0.502333	0.401333	0.507469	NA	0.426811	0.154345	0.701359	0.788535	0.984878	0.127362	0.250419	0.669777	0.495857	0.791047	NA	0.922707	0.40264	0.801553	0.901183	0.984878	0.169817	0.667785
126	Rubella	GN	-0.350991	0.0154205	0.132158	0.187224	0.150097	0.108692	0.861786	0.426811	NA	0.502571	0.641546	0.264006	0.532171	0.0298592	0.0566697	0.48031	0.217383	0.909281	0.922707	NA	0.642295	0.733196	0.595721	0.695613	0.0796246	0.226679
127	Rubella	KE	-0.389648	0.0158409	0.132158	0.187224	0.0435597	0.0298335	0.387197	0.154345	0.502571	NA	0.251166	0.0786563	0.246217	0.00816174	0.0141919	0.099565	0.0477335	0.849452	0.40264	0.642295	NA	0.334887	0.183566	0.43772	0.0186554	0.0756902
128	Rubella	PE	-0.327581	0.0139072	0.132158	0.187224	0.276757	0.205264	0.759231	0.701359	0.641546	0.251166	NA	0.479697	0.778097	0.0564971	0.110542	0.492013	0.972838	0.809846	0.801553	0.733196	0.334887	NA	0.56767	0.995032	0.40265	0.277099
129	Rubella	SP	-0.296088	0.0136428	0.132158	0.187224	0.644206	0.519264	0.317018	0.788535	0.264006	0.0786563	0.479697	NA	0.819318	0.163436	0.326194	0.792643	0.593445	0.507229	0.901183	0.595721	0.183566	0.56767	NA	0.819318	0.243176	0.960448
130	Rubella	SW	-0.310054	0.0200536	0.132158	0.187224	0.577126	0.489182	0.612632	0.984878	0.532171	0.246217	0.778097	0.819318	NA	0.197105	0.348694	0.882649	0.84876	0.662406	0.984878	0.695613	0.43772	0.995032	0.819318	NA	0.457163	0.841124
131	Rubella	USC	-0.220602	0.0199457	0.132158	0.187224	0.351768	0.431822	0.034577	0.127362	0.0298592	0.00816174	0.0564971	0.163436	0.197105	NA	0.605801	0.50682	0.761001	0.0570279	0.169817	0.0796246	0.0186554	0.40265	0.243176	0.457163	NA	0.646187
132	Rubella	USW	-0.249801	0.0156904	0.132158	0.187224	0.636734	0.758992	0.0654991	0.250419	0.0566697	0.0141919	0.110542	0.326194	0.348694	0.605801	NA	0.783673	0.951228	0.187168	0.667785	0.226679	0.0756902	0.277099	0.960448	0.841124	0.646187	NA
133	O. volvulus	ETR	0.033618	0.0257133	0.322775	0.391942	NA	0.291719	0.331801	0.627336	0.253399	0.420033	0.430442	0.296517	0.772318	0.194418	0.88832	NA	0.518611	0.482619	0.75052	0.520151	0.560044	0.597593	0.593034	0.882649	0.388836	0.88832
134	O. volvulus	ETU	0.0800116	0.0226308	0.322775	0.391942	0.291719	NA	0.0474525	0.1494	0.0291787	0.0830694	0.867876	0.0515816	0.271742	0.523188	0.302751	0.518611	NA	0.0675953	0.341485	0.151947	0.110759	0.983486	0.132993	0.724646	0.761001	0.538224
135	O. volvulus	GBR	-0.0133676	0.0218669	0.322775	0.391942	0.331801	0.0474525	NA	0.671575	0.885767	0.930038	0.0976352	0.870215	0.621005	0.0572663	0.481173	0.482619	0.0675953	NA	0.895433	0.909281	0.930038	0.142015	0.928229	0.662406	0.0832965	0.552258
136	O. volvulus	GBU	0.0090582	0.0227716	0.322775	0.391942	0.627336	0.1494	0.671575	NA	0.569221	0.754888	0.23892	0.585125	0.90329	0.115948	0.768839	0.75052	0.341485	0.895433	NA	0.922707	0.893086	0.399475	0.901183	0.963509	0.168652	0.878562
137	O. volvulus	GN	-0.0205011	0.0234199	0.322775	0.391942	0.253399	0.0291787	0.885767	0.569221	NA	0.823814	0.0676144	0.971311	0.535184	0.0443278	0.397968	0.520151	0.151947	0.909281	0.922707	NA	0.823814	0.192885	0.971311	0.695613	0.0824031	0.759038
138	O. volvulus	KE	-0.00858558	0.0216841	0.322775	0.391942	0.420033	0.0830694	0.930038	0.754888	0.823814	NA	0.144275	0.814495	0.692692	0.0753714	0.559625	0.560044	0.110759	0.930038	0.893086	0.823814	NA	0.209855	0.985724	0.791648	0.0927648	0.688769
139	O. volvulus	PE	0.0721813	0.0263074	0.322775	0.391942	0.430442	0.867876	0.0976352	0.23892	0.0676144	0.144275	NA	0.0949981	0.365208	0.471494	0.414436	0.597593	0.983486	0.142015	0.399475	0.192885	0.209855	NA	0.217139	0.730416	0.595321	0.510075
140	O. volvulus	SP	-0.0224713	0.0250792	0.322775	0.391942	0.296517	0.0515816	0.870215	0.585125	0.971311	0.814495	0.0949981	NA	0.547117	0.0531197	0.423193	0.593034	0.132993	0.928229	0.901183	0.971311	0.985724	0.217139	NA	0.790019	0.141879	0.960448
141	O. volvulus	SW	0.0166455	0.033445	0.322775	0.391942	0.772318	0.271742	0.621005	0.90329	0.535184	0.692692	0.365208	0.547117	NA	0.172553	0.88471	0.882649	0.724646	0.662406	0.963509	0.695613	0.791648	0.730416	0.790019	NA	0.457163	0.986071
142	O. volvulus	USC	0.122208	0.0430695	0.322775	0.391942	0.194418	0.523188	0.0572663	0.115948	0.0443278	0.0753714	0.471494	0.0531197	0.172553	NA	0.191828	0.388836	0.761001	0.0832965	0.168652	0.0824031	0.0927648	0.595321	0.141879	0.457163	NA	0.334818
143	O. volvulus	USW	0.0260735	0.0250744	0.322775	0.391942	0.88832	0.302751	0.481173	0.768839	0.397968	0.559625	0.414436	0.423193	0.88471	0.191828	NA	0.88832	0.538224	0.552258	0.878562	0.759038	0.688769	0.510075	0.960448	0.986071	0.334818	NA
144	Dengue Virus	ETR	-0.229787	0.0192595	0.365209	0.413904	NA	0.0416946	0.731839	0.656705	0.815246	0.502241	0.539575	0.962727	0.709084	0.19106	0.765475	NA	0.222371	0.836388	0.75052	0.869595	0.573989	0.597593	0.962727	0.882649	0.388836	0.816507
145	Dengue Virus	ETU	-0.0962418	0.0177704	0.365209	0.413904	0.0416946	NA	0.0192613	0.0158151	0.0228322	0.184281	0.170565	0.0305137	0.233344	0.773855	0.0201695	0.222371	NA	0.0343241	0.0632604	0.151947	0.226808	0.972838	0.115374	0.724646	0.884406	0.107571
146	Dengue Virus	GBR	-0.253589	0.0193578	0.365209	0.413904	0.731839	0.0192613	NA	0.916729	0.909281	0.319308	0.348597	0.757768	0.523013	0.118581	0.961976	0.836388	0.0343241	NA	0.916729	0.909281	0.849452	0.398397	0.928229	0.662406	0.158108	0.961976
147	Dengue Virus	GBU	-0.261078	0.0192088	0.365209	0.413904	0.656705	0.0158151	0.916729	NA	0.826659	0.276815	0.303384	0.678972	0.47307	0.102862	0.878562	0.75052	0.0632604	0.916729	NA	0.922707	0.40264	0.404512	0.901183	0.649325	0.164579	0.878562
148	Dengue Virus	GN	-0.245688	0.0209029	0.365209	0.413904	0.815246	0.0228322	0.909281	0.826659	NA	0.367151	0.399462	0.845344	0.578157	0.136128	0.946827	0.869595	0.151947	0.909281	0.922707	NA	0.534038	0.532616	0.923203	0.695613	0.167542	0.946827
149	Dengue Virus	KE	-0.183538	0.0202406	0.365209	0.413904	0.502241	0.184281	0.319308	0.276815	0.367151	NA	0.958614	0.459389	0.873898	0.445883	0.337051	0.573989	0.226808	0.849452	0.40264	0.534038	NA	0.958614	0.735023	0.873898	0.445883	0.490256
150	Dengue Virus	PE	-0.187175	0.0218396	0.365209	0.413904	0.539575	0.170565	0.348597	0.303384	0.399462	0.958614	NA	0.496711	0.907261	0.423205	0.367643	0.597593	0.972838	0.398397	0.404512	0.532616	0.958614	NA	0.56767	0.995032	0.595321	0.510075
151	Dengue Virus	SP	-0.232863	0.0193248	0.365209	0.413904	0.962727	0.0305137	0.757768	0.678972	0.845344	0.459389	0.496711	NA	0.676743	0.170463	0.793165	0.962727	0.115374	0.928229	0.901183	0.923203	0.735023	0.56767	NA	0.790019	0.243176	0.960448
152	Dengue Virus	SW	-0.197395	0.0299897	0.365209	0.413904	0.709084	0.233344	0.523013	0.47307	0.578157	0.873898	0.907261	0.676743	NA	0.431859	0.544898	0.882649	0.724646	0.662406	0.649325	0.695613	0.873898	0.995032	0.790019	NA	0.573976	0.841124
153	Dengue Virus	USC	-0.119367	0.0305909	0.365209	0.413904	0.19106	0.773855	0.118581	0.102862	0.136128	0.445883	0.423205	0.170463	0.431859	NA	0.124877	0.388836	0.884406	0.158108	0.164579	0.167542	0.445883	0.595321	0.243176	0.573976	NA	0.249753
154	Dengue Virus	USW	-0.250257	0.0192913	0.365209	0.413904	0.765475	0.0201695	0.961976	0.878562	0.946827	0.337051	0.367643	0.793165	0.544898	0.124877	NA	0.816507	0.107571	0.961976	0.878562	0.946827	0.490256	0.510075	0.960448	0.841124	0.249753	NA
155	Yellow Fever	ETR	0.00442443	0.0141593	0.59009	0.59528	NA	0.213302	0.382038	0.324438	0.517791	0.643182	0.359086	0.33405	0.231925	0.0787702	0.392683	NA	0.492607	0.509385	0.519101	0.690388	0.686061	0.574538	0.593867	0.700855	0.252065	0.628294
156	Yellow Fever	ETU	0.055695	0.0138684	0.59009	0.59528	0.213302	NA	0.638571	0.708516	0.0563469	0.413814	0.605085	0.679521	0.927615	0.619671	0.564725	0.492607	NA	0.638571	0.746386	0.151947	0.441402	0.983486	0.724822	0.989456	0.826228	0.90356
157	Yellow Fever	GBR	0.0369103	0.0113749	0.59009	0.59528	0.382038	0.638571	NA	0.912513	0.107809	0.69018	0.983192	0.940946	0.609221	0.311627	0.930537	0.509385	0.638571	NA	0.916729	0.415607	0.849452	0.983192	0.940946	0.662406	0.356145	0.961976
158	Yellow Fever	GBU	0.0408312	0.0113909	0.59009	0.59528	0.324438	0.708516	0.912513	NA	0.083089	0.611839	0.888806	0.969615	0.669518	0.357823	0.836346	0.519101	0.746386	0.916729	NA	0.664712	0.815785	0.888806	0.969615	0.765163	0.440397	0.878562
159	Yellow Fever	GN	-0.0184618	0.0111181	0.59009	0.59528	0.517791	0.0563469	0.107809	0.083089	NA	0.252891	0.0844405	0.0837306	0.0795537	0.0160625	0.0971414	0.690388	0.151947	0.415607	0.664712	NA	0.407489	0.193007	0.334923	0.289049	0.0796246	0.259097
160	Yellow Fever	KE	0.0221225	0.0118518	0.59009	0.59528	0.643182	0.413814	0.69018	0.611839	0.252891	NA	0.683806	0.631461	0.412858	0.179583	0.730815	0.686061	0.441402	0.849452	0.815785	0.407489	NA	0.781493	0.918489	0.600521	0.205238	0.835217
161	Yellow Fever	PE	0.0362081	0.0113016	0.59009	0.59528	0.359086	0.605085	0.983192	0.888806	0.0844405	0.683806	NA	0.918836	0.581736	0.275306	0.942422	0.574538	0.983486	0.983192	0.888806	0.193007	0.781493	NA	0.918836	0.930777	0.509405	0.942422
162	Yellow Fever	SP	0.0395062	0.0135464	0.59009	0.59528	0.33405	0.679521	0.940946	0.969615	0.0837306	0.631461	0.918836	NA	0.644665	0.333808	0.864959	0.593867	0.724822	0.940946	0.969615	0.334923	0.918489	0.918836	NA	0.790019	0.41084	0.960448
163	Yellow Fever	SW	0.0601039	0.0178766	0.59009	0.59528	0.231925	0.927615	0.609221	0.669518	0.0795537	0.412858	0.581736	0.644665	NA	0.723442	0.547368	0.700855	0.989456	0.662406	0.765163	0.289049	0.600521	0.930777	0.790019	NA	0.771672	0.841124
164	Yellow Fever	USC	0.0771314	0.0178374	0.59009	0.59528	0.0787702	0.619671	0.311627	0.357823	0.0160625	0.179583	0.275306	0.333808	0.723442	NA	0.250482	0.252065	0.826228	0.356145	0.440397	0.0796246	0.205238	0.509405	0.41084	0.771672	NA	0.338078
165	Yellow Fever	USW	0.0340077	0.0117188	0.59009	0.59528	0.392683	0.564725	0.930537	0.836346	0.0971414	0.730815	0.942422	0.864959	0.547368	0.250482	NA	0.628294	0.90356	0.961976	0.878562	0.259097	0.835217	0.942422	0.960448	0.841124	0.338078	NA
166	Chikungunya Virus	ETR	-0.0878181	0.0192604	0.59528	0.59528	NA	0.692602	0.618034	0.726951	0.440596	0.264198	0.499133	0.528423	0.719539	0.415323	0.747095	NA	0.852433	0.760657	0.775414	0.640867	0.384287	0.597593	0.772996	0.882649	0.511167	0.816507
167	Chikungunya Virus	ETU	-0.104403	0.0177943	0.59528	0.59528	0.692602	NA	0.340784	0.433875	0.752334	0.446638	0.799831	0.298051	0.996835	0.23779	0.926571	0.852433	NA	0.363503	0.495857	0.752334	0.446638	0.983486	0.529868	0.996835	0.622228	0.970429
168	Chikungunya Virus	GBR	-0.0688831	0.0185353	0.59528	0.59528	0.618034	0.340784	NA	0.880925	0.122999	0.0903041	0.180192	0.83963	0.402649	0.653139	0.365485	0.760657	0.363503	NA	0.916729	0.415607	0.77257	0.221775	0.928229	0.621577	0.653139	0.487314
169	Chikungunya Virus	GBU	-0.0740305	0.0174495	0.59528	0.59528	0.726951	0.433875	0.880925	NA	0.196549	0.129079	0.25809	0.743591	0.486994	0.580157	0.468112	0.775414	0.495857	0.916729	NA	0.922707	0.40264	0.399475	0.901183	0.649325	0.663036	0.832198
170	Chikungunya Virus	GN	-0.115412	0.0150582	0.59528	0.59528	0.440596	0.752334	0.122999	0.196549	NA	0.554473	0.964469	0.124131	0.789306	0.112351	0.654516	0.640867	0.752334	0.415607	0.922707	NA	0.642295	0.964469	0.39722	0.841926	0.16317	0.805558
171	Chikungunya Virus	KE	-0.138128	0.0183217	0.59528	0.59528	0.264198	0.446638	0.0903041	0.129079	0.554473	NA	0.559271	0.085406	0.492235	0.0739688	0.38113	0.384287	0.446638	0.77257	0.40264	0.642295	NA	0.688334	0.183566	0.656314	0.0927648	0.508174
172	Chikungunya Virus	PE	-0.114034	0.0161673	0.59528	0.59528	0.499133	0.799831	0.180192	0.25809	0.964469	0.559271	NA	0.16776	0.826814	0.141594	0.712583	0.597593	0.983486	0.221775	0.399475	0.964469	0.688334	NA	0.326464	0.995032	0.40265	0.770694
173	Chikungunya Virus	SP	-0.0613654	0.0189268	0.59528	0.59528	0.528423	0.298051	0.83963	0.743591	0.124131	0.085406	0.16776	NA	0.349906	0.802426	0.318777	0.772996	0.529868	0.928229	0.901183	0.39722	0.183566	0.326464	NA	0.790019	0.802426	0.960448
174	Chikungunya Virus	SW	-0.104585	0.0243222	0.59528	0.59528	0.719539	0.996835	0.402649	0.486994	0.789306	0.492235	0.826814	0.349906	NA	0.278604	0.931577	0.882649	0.996835	0.621577	0.649325	0.841926	0.656314	0.995032	0.790019	NA	0.457163	0.986071
175	Chikungunya Virus	USC	-0.0499409	0.0267121	0.59528	0.59528	0.415323	0.23779	0.653139	0.580157	0.112351	0.0739688	0.141594	0.802426	0.278604	NA	0.253558	0.511167	0.622228	0.653139	0.663036	0.16317	0.0927648	0.40265	0.802426	0.457163	NA	0.338078
176	Chikungunya Virus	USW	-0.100769	0.0182572	0.59528	0.59528	0.747095	0.926571	0.365485	0.468112	0.654516	0.38113	0.712583	0.318777	0.931577	0.253558	NA	0.816507	0.970429	0.487314	0.832198	0.805558	0.508174	0.770694	0.960448	0.986071	0.338078	NA

## Sheet: S1B
Supplementary Table S1B. Pairwise P-value matrices of population means, IgG
	Pathogen	Population	Mean	SEM	ANOVA P-val	ANOVA P-adj	P-value ETR	ETU	GBR	GBU	GN	KE	PE	SP	SW	USC	USW	P-adj ETR	ETU	GBR	GBU	GN	KE	PE	SP	SW	USC	USW
1	Shigella	ETR	0.642378	0.0244225	4.90667e-93	8.34134e-92	NA	0.000120411	8.19185e-05	0.00021863	2.02915e-06	0.000199776	1.58766e-10	5.278e-14	3.10655e-14	5.24627e-12	8.15279e-14	NA	0.000511634	0.000327674	0.000583015	8.1166e-06	0.000532737	8.4675e-10	8.4448e-13	4.97048e-13	8.39403e-11	1.30445e-12
2	Shigella	ETU	0.952645	0.0286972	4.90667e-93	8.34134e-92	0.000120411	NA	0.992637	0.95544	0.270767	0.741039	0.00394346	6.98595e-21	1.02641e-20	2.35541e-19	8.78853e-22	0.000511634	NA	0.992637	0.95544	0.433227	0.92209	0.0157738	1.11775e-19	1.64225e-19	3.76865e-18	1.40617e-20
3	Shigella	GBR	0.951958	0.028084	4.90667e-93	8.34134e-92	8.19185e-05	0.992637	NA	0.961324	0.253203	0.729274	0.00274208	5.05843e-22	9.59918e-22	4.09282e-20	3.98595e-23	0.000327674	0.992637	NA	0.961324	0.675207	0.875849	0.0146244	8.09349e-21	1.53587e-20	6.5485e-19	6.37751e-22
4	Shigella	GBU	0.948237	0.0282685	4.90667e-93	8.34134e-92	0.00021863	0.95544	0.961324	NA	0.260556	0.709467	0.004495	9.07508e-20	1.07664e-19	1.75831e-18	1.79958e-20	0.000583015	0.95544	0.961324	NA	0.694817	0.988021	0.01798	1.45201e-18	1.72263e-18	2.81329e-17	2.87933e-19
5	Shigella	GN	1.03765	0.0308574	4.90667e-93	8.34134e-92	2.02915e-06	0.270767	0.253203	0.260556	NA	0.518749	0.0874629	3.10353e-22	5.69833e-22	5.74282e-21	1.91881e-23	8.1166e-06	0.433227	0.675207	0.694817	NA	0.898836	0.139941	4.96565e-21	9.11733e-21	9.18852e-20	3.0701e-22
6	Shigella	KE	0.981364	0.0294069	4.90667e-93	8.34134e-92	0.000199776	0.741039	0.729274	0.709467	0.518749	NA	0.031192	6.98551e-18	5.62255e-18	6.39538e-17	3.49252e-18	0.000532737	0.92209	0.875849	0.988021	0.898836	NA	0.0998144	1.11768e-16	8.99607e-17	1.02326e-15	5.58804e-17
7	Shigella	PE	1.15737	0.0301352	4.90667e-93	8.34134e-92	1.58766e-10	0.00394346	0.00274208	0.004495	0.0874629	0.031192	NA	6.87114e-31	9.83565e-30	2.30959e-26	1.45635e-33	8.4675e-10	0.0157738	0.0146244	0.01798	0.139941	0.0998144	NA	1.09938e-29	1.5737e-28	3.69534e-25	2.33016e-32
8	Shigella	SP	0.0190429	0.00414706	4.90667e-93	8.34134e-92	5.278e-14	6.98595e-21	5.05843e-22	9.07508e-20	3.10353e-22	6.98551e-18	6.87114e-31	NA	0.279686	0.127577	0.565148	8.4448e-13	1.11775e-19	8.09349e-21	1.45201e-18	4.96565e-21	1.11768e-16	1.09938e-29	NA	0.81518	0.666937	0.877356
9	Shigella	SW	-0.00100227	0.00296225	4.90667e-93	8.34134e-92	3.10655e-14	1.02641e-20	9.59918e-22	1.07664e-19	5.69833e-22	5.62255e-18	9.83565e-30	0.279686	NA	0.0373175	0.201172	4.97048e-13	1.64225e-19	1.53587e-20	1.72263e-18	9.11733e-21	8.99607e-17	1.5737e-28	0.81518	NA	0.402793	0.935197
10	Shigella	USC	0.0757721	0.0103738	4.90667e-93	8.34134e-92	5.24627e-12	2.35541e-19	4.09282e-20	1.75831e-18	5.74282e-21	6.39538e-17	2.30959e-26	0.127577	0.0373175	NA	0.372188	8.39403e-11	3.76865e-18	6.5485e-19	2.81329e-17	9.18852e-20	1.02326e-15	3.69534e-25	0.666937	0.402793	NA	0.749506
11	Shigella	USW	0.0372932	0.00616144	4.90667e-93	8.34134e-92	8.15279e-14	8.78853e-22	3.98595e-23	1.79958e-20	1.91881e-23	3.49252e-18	1.45635e-33	0.565148	0.201172	0.372188	NA	1.30445e-12	1.40617e-20	6.37751e-22	2.87933e-19	3.0701e-22	5.58804e-17	2.33016e-32	0.877356	0.935197	0.749506	NA
12	P. falciparum	ETR	0.0171252	0.00981486	1.80781e-53	1.53664e-52	NA	0.0014122	3.78394e-06	7.1657e-08	4.06696e-12	6.00851e-06	1.3766e-09	0.0782109	0.217295	0.296882	0.069359	NA	0.00376587	3.02715e-05	1.14651e-06	6.50713e-11	4.80681e-05	5.50641e-09	0.12124	0.248337	0.395843	0.085365
13	P. falciparum	ETU	0.187759	0.0203341	1.80781e-53	1.53664e-52	0.0014122	NA	0.848083	0.0107343	9.93384e-10	0.0277198	0.511458	0.000185007	0.000313013	0.000411162	0.000172083	0.00376587	NA	0.942236	0.085874	1.58941e-08	0.178958	0.545555	0.000740027	0.0025041	0.00328929	0.000550667
14	P. falciparum	GBR	0.198889	0.0187882	1.80781e-53	1.53664e-52	3.78394e-06	0.848083	NA	0.0062008	9.34844e-10	0.0228689	0.212112	9.76518e-08	2.58408e-07	8.87571e-07	8.69939e-08	3.02715e-05	0.942236	NA	0.0992128	1.49575e-08	0.257237	0.308527	7.81215e-07	2.06726e-06	7.10057e-06	6.95951e-07
15	P. falciparum	GBU	0.376664	0.0306763	1.80781e-53	1.53664e-52	7.1657e-08	0.0107343	0.0062008	NA	7.44347e-07	0.988021	0.000245818	1.08087e-08	1.65665e-08	2.00695e-08	1e-08	1.14651e-06	0.085874	0.0992128	NA	1.19095e-05	0.988021	0.00196655	8.647e-08	1.32532e-07	1.60556e-07	8.00004e-08
16	P. falciparum	GN	1.01493	0.0506863	1.80781e-53	1.53664e-52	4.06696e-12	9.93384e-10	9.34844e-10	7.44347e-07	NA	1.85619e-06	2.3509e-10	1.93675e-12	2.20317e-12	1.87702e-12	1.85476e-12	6.50713e-11	1.58941e-08	1.49575e-08	1.19095e-05	NA	2.9699e-05	3.76144e-09	1.5494e-11	1.76253e-11	1.50162e-11	1.4838e-11
17	P. falciparum	KE	0.375354	0.029802	1.80781e-53	1.53664e-52	6.00851e-06	0.0277198	0.0228689	0.988021	1.85619e-06	NA	0.00277454	1.2848e-06	1.85607e-06	2.09045e-06	1.21073e-06	4.80681e-05	0.178958	0.257237	0.988021	2.9699e-05	NA	0.0171064	6.85229e-06	1.48486e-05	1.67236e-05	6.45722e-06
18	P. falciparum	PE	0.154653	0.013034	1.80781e-53	1.53664e-52	1.3766e-09	0.511458	0.212112	0.000245818	2.3509e-10	0.00277454	NA	8.51139e-16	1.09422e-12	7.01349e-08	7.66728e-16	5.50641e-09	0.545555	0.308527	0.00196655	3.76144e-09	0.0171064	NA	6.80911e-15	8.75378e-12	5.61079e-07	6.13383e-15
19	P. falciparum	SP	-0.0125446	0.00565538	1.80781e-53	1.53664e-52	0.0782109	0.000185007	9.76518e-08	1.08087e-08	1.93675e-12	1.2848e-06	8.51139e-16	NA	0.652383	0.816	0.908461	0.12124	0.000740027	7.81215e-07	8.647e-08	1.5494e-11	6.85229e-06	6.80911e-15	NA	0.81518	0.992001	0.908461
20	P. falciparum	SW	-0.00609841	0.0065626	1.80781e-53	1.53664e-52	0.217295	0.000313013	2.58408e-07	1.65665e-08	2.20317e-12	1.85607e-06	1.09422e-12	0.652383	NA	0.939191	0.592864	0.248337	0.0025041	2.06726e-06	1.32532e-07	1.76253e-11	1.48486e-05	8.75378e-12	0.81518	NA	0.979643	0.988397
21	P. falciparum	USC	-0.00778661	0.00792051	1.80781e-53	1.53664e-52	0.296882	0.000411162	8.87571e-07	2.00695e-08	1.87702e-12	2.09045e-06	7.01349e-08	0.816	0.939191	NA	0.767331	0.395843	0.00328929	7.10057e-06	1.60556e-07	1.50162e-11	1.67236e-05	5.61079e-07	0.992001	0.979643	NA	0.934878
22	P. falciparum	USW	-0.0138915	0.00497915	1.80781e-53	1.53664e-52	0.069359	0.000172083	8.69939e-08	1e-08	1.85476e-12	1.21073e-06	7.66728e-16	0.908461	0.592864	0.767331	NA	0.085365	0.000550667	6.95951e-07	8.00004e-08	1.4838e-11	6.45722e-06	6.13383e-15	0.908461	0.988397	0.934878	NA
23	ETEC	ETR	0.0491156	0.00493577	1.69135e-22	9.58432e-22	NA	0.000127909	1.3008e-05	2.08753e-06	1.34325e-06	4.04371e-06	6.04676e-12	0.674861	0.365334	0.415613	0.45673	NA	0.000511634	6.93761e-05	1.26703e-05	7.16399e-06	4.80681e-05	4.83741e-11	0.714587	0.38969	0.460189	0.521977
24	ETEC	ETU	0.115043	0.00568381	1.69135e-22	9.58432e-22	0.000127909	NA	0.32422	0.125004	0.103556	0.0864542	4.05388e-05	3.14028e-05	0.00482174	0.0344207	6.08855e-05	0.000511634	NA	0.942236	0.500014	0.331379	0.345817	0.000324311	0.000251222	0.0140273	0.110457	0.000324723
25	ETEC	GBR	0.131677	0.00614341	1.69135e-22	9.58432e-22	1.3008e-05	0.32422	NA	0.594654	0.538725	0.416787	0.00429168	3.64698e-06	0.00058399	0.00754093	7.04906e-06	6.93761e-05	0.942236	NA	0.800244	0.864979	0.833573	0.0171667	1.94506e-05	0.00311461	0.0301637	2.81962e-05
26	ETEC	GBU	0.141499	0.00588898	1.69135e-22	9.58432e-22	2.08753e-06	0.125004	0.594654	NA	0.937132	0.743297	0.0237275	4.94895e-07	0.000121872	0.00265546	9.57915e-07	1.26703e-05	0.500014	0.800244	NA	0.962331	0.988021	0.0759279	2.63944e-06	0.000649986	0.0103975	5.10888e-06
27	ETEC	GN	0.142968	0.00662021	1.69135e-22	9.58432e-22	1.34325e-06	0.103556	0.538725	0.937132	NA	0.796857	0.0283419	2.83691e-07	8.70437e-05	0.00219427	5.49089e-07	7.16399e-06	0.331379	0.864979	0.962331	NA	0.933211	0.0735992	1.51302e-06	0.000464233	0.0117028	2.92847e-06
28	ETEC	KE	0.148251	0.00644378	1.69135e-22	9.58432e-22	4.04371e-06	0.0864542	0.416787	0.743297	0.796857	NA	0.0940172	1.9581e-06	0.000134813	0.00193851	3.70016e-06	4.80681e-05	0.345817	0.833573	0.988021	0.933211	NA	0.175882	7.83242e-06	0.000539254	0.0102254	1.48006e-05
29	ETEC	PE	0.180322	0.0062776	1.69135e-22	9.58432e-22	6.04676e-12	4.05388e-05	0.00429168	0.0237275	0.0283419	0.0940172	NA	1.1852e-14	8.62403e-09	1.77277e-05	1.6605e-14	4.83741e-11	0.000324311	0.0171667	0.0759279	0.0735992	0.175882	NA	4.74079e-14	3.44961e-08	7.09108e-05	8.85598e-14
30	ETEC	SP	0.0552639	0.00330215	1.69135e-22	9.58432e-22	0.674861	3.14028e-05	3.64698e-06	4.94895e-07	2.83691e-07	1.9581e-06	1.1852e-14	NA	0.511546	0.553702	0.680598	0.714587	0.000251222	1.94506e-05	2.63944e-06	1.51302e-06	7.83242e-06	4.74079e-14	NA	0.81518	0.885923	0.877356
31	ETEC	SW	0.0653352	0.00521663	1.69135e-22	9.58432e-22	0.365334	0.00482174	0.00058399	0.000121872	8.70437e-05	0.000134813	8.62403e-09	0.511546	NA	0.929914	0.704206	0.38969	0.0140273	0.00311461	0.000649986	0.000464233	0.000539254	3.44961e-08	0.81518	NA	0.979643	0.988397
32	ETEC	USC	0.0673272	0.00674556	1.69135e-22	9.58432e-22	0.415613	0.0344207	0.00754093	0.00265546	0.00219427	0.00193851	1.77277e-05	0.553702	0.929914	NA	0.702414	0.460189	0.110457	0.0301637	0.0103975	0.0117028	0.0102254	7.09108e-05	0.885923	0.979643	NA	0.934878
33	ETEC	USW	0.0596908	0.00332382	1.69135e-22	9.58432e-22	0.45673	6.08855e-05	7.04906e-06	9.57915e-07	5.49089e-07	3.70016e-06	1.6605e-14	0.680598	0.704206	0.702414	NA	0.521977	0.000324723	2.81962e-05	5.10888e-06	2.92847e-06	1.48006e-05	8.85598e-14	0.877356	0.988397	0.934878	NA
34	EPEC	ETR	0.078328	0.00804424	3.14385e-20	1.33613e-19	NA	4.32466e-05	0.0018868	3.41038e-05	1.75964e-05	1.53581e-05	4.79554e-17	0.18685	0.0651209	0.0263172	0.0108514	NA	0.000345973	0.00431269	0.000136415	5.63085e-05	6.14323e-05	7.67286e-16	0.22997	0.0998997	0.0701792	0.0206374
35	EPEC	ETU	0.191186	0.0113865	3.14385e-20	1.33613e-19	4.32466e-05	NA	0.130877	0.767267	0.811641	0.749198	1.21594e-06	0.00109466	0.0147014	0.708272	0.122955	0.000345973	NA	0.550759	0.940321	0.811641	0.92209	1.94551e-05	0.00291909	0.0261358	0.823426	0.15133
36	EPEC	GBR	0.150387	0.0092009	3.14385e-20	1.33613e-19	0.0018868	0.130877	NA	0.190183	0.0784117	0.0677661	6.28594e-11	0.0402854	0.249393	0.551497	0.846738	0.00431269	0.550759	NA	0.800244	0.418196	0.361419	1.00575e-09	0.0805709	0.358791	0.735329	0.903187
37	EPEC	GBU	0.182922	0.00999754	3.14385e-20	1.33613e-19	3.41038e-05	0.767267	0.190183	NA	0.583581	0.528433	6.20001e-08	0.00115281	0.0202901	0.850484	0.1759	0.000136415	0.940321	0.800244	NA	0.848845	0.988021	9.92001e-07	0.00368899	0.0541069	0.850484	0.255855
38	EPEC	GN	0.198317	0.011998	3.14385e-20	1.33613e-19	1.75964e-05	0.811641	0.0784117	0.583581	NA	0.933211	3.67575e-06	0.000477012	0.00769835	0.591078	0.0767808	5.63085e-05	0.811641	0.418196	0.848845	NA	0.933211	2.9406e-05	0.00152644	0.0175962	0.788105	0.122849
39	EPEC	KE	0.200864	0.0119014	3.14385e-20	1.33613e-19	1.53581e-05	0.749198	0.0677661	0.528433	0.933211	NA	6.42817e-06	0.000409927	0.00658457	0.553556	0.066908	6.14323e-05	0.92209	0.361419	0.988021	0.933211	NA	0.000102851	0.00103473	0.0117474	0.553556	0.0892106
40	EPEC	PE	0.339633	0.0150049	3.14385e-20	1.33613e-19	4.79554e-17	1.21594e-06	6.28594e-11	6.20001e-08	3.67575e-06	6.42817e-06	NA	1.59679e-15	1.04392e-11	0.000698438	8.78512e-10	7.67286e-16	1.94551e-05	1.00575e-09	9.92001e-07	2.9406e-05	0.000102851	NA	8.51619e-15	5.56756e-11	0.002235	3.51405e-09
41	EPEC	SP	0.105539	0.00618309	3.14385e-20	1.33613e-19	0.18685	0.00109466	0.0402854	0.00115281	0.000477012	0.000409927	1.59679e-15	NA	0.46109	0.0965505	0.114185	0.22997	0.00291909	0.0805709	0.00368899	0.00152644	0.00103473	8.51619e-15	NA	0.81518	0.666937	0.608987
42	EPEC	SW	0.122203	0.00875943	3.14385e-20	1.33613e-19	0.0651209	0.0147014	0.249393	0.0202901	0.00769835	0.00658457	1.04392e-11	0.46109	NA	0.213782	0.400133	0.0998997	0.0261358	0.358791	0.0541069	0.0175962	0.0117474	5.56756e-11	0.81518	NA	0.870521	0.988397
43	EPEC	USC	0.175021	0.016103	3.14385e-20	1.33613e-19	0.0263172	0.708272	0.551497	0.850484	0.591078	0.553556	0.000698438	0.0965505	0.213782	NA	0.490855	0.0701792	0.823426	0.735329	0.850484	0.788105	0.553556	0.002235	0.666937	0.870521	NA	0.785368
44	EPEC	USW	0.145258	0.00782879	3.14385e-20	1.33613e-19	0.0108514	0.122955	0.846738	0.1759	0.0767808	0.066908	8.78512e-10	0.114185	0.400133	0.490855	NA	0.0206374	0.15133	0.903187	0.255855	0.122849	0.0892106	3.51405e-09	0.608987	0.988397	0.785368	NA
45	S. enterica Typhi	ETR	-0.0538076	0.00380216	1.02911e-14	3.49896e-14	NA	1.13384e-05	1.27434e-06	2.37567e-06	7.91505e-07	1.39992e-05	2.60522e-09	0.100338	0.0686811	0.168961	0.0351344	NA	0.000181414	2.03894e-05	1.26703e-05	6.33204e-06	6.14323e-05	8.33671e-09	0.133784	0.0998997	0.245762	0.0468458
46	S. enterica Typhi	ETU	0.0139486	0.00444248	1.02911e-14	3.49896e-14	1.13384e-05	NA	0.424391	0.250566	0.150874	0.390045	0.0149518	0.000445583	0.00577188	0.0970168	0.000797389	0.000181414	NA	0.942236	0.65171	0.40233	0.662985	0.0341756	0.00142587	0.0140273	0.258712	0.00212637
47	S. enterica Typhi	GBR	0.0245132	0.00505597	1.02911e-14	3.49896e-14	1.27434e-06	0.424391	NA	0.652566	0.464695	0.835564	0.108847	4.45039e-05	0.000880226	0.0382063	7.54223e-05	2.03894e-05	0.942236	NA	0.800244	0.864979	0.891268	0.212029	0.000178015	0.0035209	0.0982096	0.000241351
48	S. enterica Typhi	GBU	0.0316181	0.00470058	1.02911e-14	3.49896e-14	2.37567e-06	0.250566	0.652566	NA	0.801158	0.843708	0.33875	8.5017e-05	0.000793562	0.0242576	0.000158456	1.26703e-05	0.65171	0.800244	NA	0.920381	0.988021	0.492728	0.000340068	0.00317425	0.0646869	0.000633825
49	S. enterica Typhi	GN	0.0360335	0.00553807	1.02911e-14	3.49896e-14	7.91505e-07	0.150874	0.464695	0.801158	NA	0.661809	0.495792	2.8096e-05	0.000321371	0.0154989	5.17995e-05	6.33204e-06	0.40233	0.864979	0.920381	NA	0.898836	0.566619	0.000112384	0.00128548	0.0413305	0.000165758
50	S. enterica Typhi	KE	0.0279851	0.00500834	1.02911e-14	3.49896e-14	1.39992e-05	0.390045	0.835564	0.843708	0.661809	NA	0.263925	0.000452693	0.00265574	0.038704	0.000848083	6.14323e-05	0.662985	0.891268	0.988021	0.898836	NA	0.383891	0.00103473	0.00607026	0.0688072	0.00193848
51	S. enterica Typhi	PE	0.0467919	0.00481662	1.02911e-14	3.49896e-14	2.60522e-09	0.0149518	0.108847	0.33875	0.495792	0.263925	NA	4.25973e-08	4.66469e-06	0.00371939	5.29437e-08	8.33671e-09	0.0341756	0.212029	0.492728	0.566619	0.383891	NA	1.36311e-07	1.4927e-05	0.00991837	1.6942e-07
52	S. enterica Typhi	SP	-0.0305924	0.00286887	1.02911e-14	3.49896e-14	0.100338	0.000445583	4.45039e-05	8.5017e-05	2.8096e-05	0.000452693	4.25973e-08	NA	0.69975	0.701386	0.632627	0.133784	0.00142587	0.000178015	0.000340068	0.000112384	0.00103473	1.36311e-07	NA	0.81518	0.935181	0.877356
53	S. enterica Typhi	SW	-0.0254492	0.00373096	1.02911e-14	3.49896e-14	0.0686811	0.00577188	0.000880226	0.000793562	0.000321371	0.00265574	4.66469e-06	0.69975	NA	0.894012	0.998886	0.0998997	0.0140273	0.0035209	0.00317425	0.00128548	0.00607026	1.4927e-05	0.81518	NA	0.979643	0.998886
54	S. enterica Typhi	USC	-0.0225334	0.00538811	1.02911e-14	3.49896e-14	0.168961	0.0970168	0.0382063	0.0242576	0.0154989	0.038704	0.00371939	0.701386	0.894012	NA	0.887525	0.245762	0.258712	0.0982096	0.0646869	0.0413305	0.0688072	0.00991837	0.935181	0.979643	NA	0.934878
55	S. enterica Typhi	USW	-0.0254318	0.00247167	1.02911e-14	3.49896e-14	0.0351344	0.000797389	7.54223e-05	0.000158456	5.17995e-05	0.000848083	5.29437e-08	0.632627	0.998886	0.887525	NA	0.0468458	0.00212637	0.000241351	0.000633825	0.000165758	0.00193848	1.6942e-07	0.877356	0.998886	0.934878	NA
56	S. aureus	ETR	0.996792	0.0233232	2.70047e-08	7.46451e-08	NA	0.129494	0.000493357	0.00170398	0.00140765	0.00175811	0.229511	0.44197	0.109508	0.381881	0.654915	NA	0.159377	0.00131562	0.00340796	0.00321749	0.00312553	0.244812	0.505109	0.14601	0.460189	0.698576
57	S. aureus	ETU	0.887629	0.0196998	2.70047e-08	7.46451e-08	0.129494	NA	1.21818e-06	8.04119e-06	2.52665e-06	1.33344e-05	0.00558806	0.0207336	0.00481957	0.920432	0.055107	0.159377	NA	1.94909e-05	0.000128659	2.02132e-05	0.000213351	0.0178818	0.0368597	0.0140273	0.93617	0.073476
58	S. aureus	GBR	1.29575	0.0249327	2.70047e-08	7.46451e-08	0.000493357	1.21818e-06	NA	0.798649	0.594673	0.951826	0.0132487	0.00461762	0.118972	0.0017769	0.00264318	0.00131562	1.94909e-05	NA	0.851892	0.864979	0.951826	0.0423959	0.0105546	0.190355	0.00947681	0.00604155
59	S. aureus	GBU	1.27278	0.0242524	2.70047e-08	7.46451e-08	0.00170398	8.04119e-06	0.798649	NA	0.805334	0.860123	0.0322788	0.0126492	0.194957	0.00324923	0.00741655	0.00340796	0.000128659	0.851892	NA	0.920381	0.988021	0.0860769	0.0289125	0.346591	0.0103975	0.0169521
60	S. aureus	GN	1.25175	0.0245862	2.70047e-08	7.46451e-08	0.00140765	2.52665e-06	0.594673	0.805334	NA	0.674127	0.0361576	0.0130159	0.244636	0.00394751	0.00743733	0.00321749	2.02132e-05	0.864979	0.920381	NA	0.898836	0.0735992	0.0297506	0.391418	0.0138218	0.0169996
61	S. aureus	KE	1.28999	0.0244595	2.70047e-08	7.46451e-08	0.00175811	1.33344e-05	0.951826	0.860123	0.674127	NA	0.0282706	0.0115945	0.161527	0.00275332	0.00691246	0.00312553	0.000213351	0.951826	0.988021	0.898836	NA	0.0998144	0.0206124	0.215369	0.0102254	0.0110599
62	S. aureus	PE	1.08893	0.0206355	2.70047e-08	7.46451e-08	0.229511	0.00558806	0.0132487	0.0322788	0.0361576	0.0282706	NA	0.667373	0.539598	0.0966875	0.476968	0.244812	0.0178818	0.0423959	0.0860769	0.0735992	0.0998144	NA	0.695384	0.66412	0.164243	0.545106
63	S. aureus	SP	1.05606	0.0203054	2.70047e-08	7.46451e-08	0.44197	0.0207336	0.00461762	0.0126492	0.0130159	0.0115945	0.667373	NA	0.333647	0.166734	0.767687	0.505109	0.0368597	0.0105546	0.0289125	0.0297506	0.0206124	0.695384	NA	0.81518	0.666937	0.877356
64	S. aureus	SW	1.14467	0.028011	2.70047e-08	7.46451e-08	0.109508	0.00481957	0.118972	0.194957	0.244636	0.161527	0.539598	0.333647	NA	0.0503491	0.233799	0.14601	0.0140273	0.190355	0.346591	0.391418	0.215369	0.66412	0.81518	NA	0.402793	0.935197
65	S. aureus	USC	0.89842	0.0312584	2.70047e-08	7.46451e-08	0.381881	0.920432	0.0017769	0.00324923	0.00394751	0.00275332	0.0966875	0.166734	0.0503491	NA	0.24443	0.460189	0.93617	0.00947681	0.0103975	0.0138218	0.0102254	0.164243	0.666937	0.402793	NA	0.749506
66	S. aureus	USW	1.03246	0.0203477	2.70047e-08	7.46451e-08	0.654915	0.055107	0.00264318	0.00741655	0.00743733	0.00691246	0.476968	0.767687	0.233799	0.24443	NA	0.698576	0.073476	0.00604155	0.0169521	0.0169996	0.0110599	0.545106	0.877356	0.935197	0.749506	NA
67	Chikungunya Virus	ETR	-0.157917	0.00509926	3.07362e-08	7.46451e-08	NA	0.929597	0.796871	0.36719	0.424798	0.0786045	0.890619	0.00423118	0.0223062	0.133562	1.97371e-05	NA	0.929597	0.796871	0.391669	0.424798	0.0898338	0.890619	0.00967127	0.0416409	0.2137	7.89484e-05
68	Chikungunya Virus	ETU	-0.159436	0.00570208	3.07362e-08	7.46451e-08	0.929597	NA	0.883347	0.361557	0.514429	0.134559	0.971855	0.00873902	0.0311275	0.139944	0.000101654	0.929597	NA	0.942236	0.65171	0.688763	0.430588	0.971855	0.0199749	0.0452764	0.279889	0.000406616
69	Chikungunya Virus	GBR	-0.161974	0.00489728	3.07362e-08	7.46451e-08	0.796871	0.883347	NA	0.255324	0.579561	0.138729	0.900521	0.00183179	0.0115751	0.0875747	6.97396e-06	0.796871	0.942236	NA	0.800244	0.864979	0.411236	0.900521	0.00586172	0.0370405	0.175149	2.81962e-05
70	Chikungunya Virus	GBU	-0.142961	0.00519297	3.07362e-08	7.46451e-08	0.36719	0.361557	0.255324	NA	0.11002	0.0103234	0.296744	0.0963428	0.217432	0.515679	0.00203505	0.391669	0.65171	0.800244	NA	0.564609	0.165175	0.474791	0.171276	0.347891	0.675409	0.0054268
71	Chikungunya Virus	GN	-0.17133	0.00531347	3.07362e-08	7.46451e-08	0.424798	0.514429	0.579561	0.11002	NA	0.422094	0.495271	0.000579199	0.00369081	0.0356822	3.12861e-06	0.424798	0.688763	0.864979	0.564609	NA	0.898836	0.566619	0.00154453	0.0107969	0.0815593	1.25144e-05
72	Chikungunya Virus	KE	-0.184167	0.00498164	3.07362e-08	7.46451e-08	0.0786045	0.134559	0.138729	0.0103234	0.422094	NA	0.0989338	7.17138e-07	4.3508e-05	0.00352524	3.98089e-10	0.0898338	0.430588	0.411236	0.165175	0.898836	NA	0.175882	5.73711e-06	0.000232042	0.0102254	3.18471e-09
73	Chikungunya Virus	PE	-0.160035	0.00467615	3.07362e-08	7.46451e-08	0.890619	0.971855	0.900521	0.296744	0.495271	0.0989338	NA	0.00201891	0.0136954	0.102652	5.86228e-06	0.890619	0.971855	0.900521	0.474791	0.566619	0.175882	NA	0.00358917	0.0243474	0.164243	1.56328e-05
74	Chikungunya Virus	SP	-0.119135	0.00371792	3.07362e-08	7.46451e-08	0.00423118	0.00873902	0.00183179	0.0963428	0.000579199	7.17138e-07	0.00201891	NA	0.713283	0.450746	0.0317689	0.00967127	0.0199749	0.00586172	0.171276	0.00154453	5.73711e-06	0.00358917	NA	0.81518	0.885923	0.442541
75	Chikungunya Virus	SW	-0.123536	0.00515798	3.07362e-08	7.46451e-08	0.0223062	0.0311275	0.0115751	0.217432	0.00369081	4.3508e-05	0.0136954	0.713283	NA	0.662148	0.0339399	0.0416409	0.0452764	0.0370405	0.347891	0.0107969	0.000232042	0.0243474	0.81518	NA	0.979643	0.543038
76	Chikungunya Virus	USC	-0.130918	0.0066035	3.07362e-08	7.46451e-08	0.133562	0.139944	0.0875747	0.515679	0.0356822	0.00352524	0.102652	0.450746	0.662148	NA	0.0403275	0.2137	0.279889	0.175149	0.675409	0.0815593	0.0102254	0.164243	0.885923	0.979643	NA	0.64524
77	Chikungunya Virus	USW	-0.0974137	0.0036101	3.07362e-08	7.46451e-08	1.97371e-05	0.000101654	6.97396e-06	0.00203505	3.12861e-06	3.98089e-10	5.86228e-06	0.0317689	0.0339399	0.0403275	NA	7.89484e-05	0.000406616	2.81962e-05	0.0054268	1.25144e-05	3.18471e-09	1.56328e-05	0.442541	0.543038	0.64524	NA
78	S. pneumoniae	ETR	0.551075	0.0177612	5.54067e-06	1.17739e-05	NA	0.189592	0.182942	0.744963	0.344608	0.0470838	0.0489758	0.0833528	0.192266	0.50089	0.0288379	NA	0.216676	0.209077	0.744963	0.393838	0.0579492	0.0559724	0.12124	0.236636	0.50089	0.0461406
79	S. pneumoniae	ETU	0.607852	0.0166575	5.54067e-06	1.17739e-05	0.189592	NA	0.667256	0.420915	0.0135557	0.262291	0.305483	0.000137169	0.00613695	0.116256	2.66103e-05	0.216676	NA	0.942236	0.65171	0.0722972	0.599523	0.455085	0.00073157	0.0140273	0.265728	0.000212882
80	S. pneumoniae	GBR	0.630367	0.0191444	5.54067e-06	1.17739e-05	0.182942	0.667256	NA	0.331555	0.0317229	0.624103	0.729123	0.00440335	0.0157424	0.101341	0.00143047	0.209077	0.942236	NA	0.800244	0.253784	0.875849	0.777732	0.0105546	0.0391442	0.180162	0.00381459
81	S. pneumoniae	GBU	0.569104	0.0176132	5.54067e-06	1.17739e-05	0.744963	0.420915	0.331555	NA	0.230657	0.120266	0.136371	0.0554611	0.127776	0.374008	0.020213	0.744963	0.65171	0.800244	NA	0.694817	0.481065	0.242437	0.110922	0.255551	0.544011	0.040426
82	S. pneumoniae	GN	0.504101	0.0163839	5.54067e-06	1.17739e-05	0.344608	0.0135557	0.0317229	0.230657	NA	0.00406676	0.00315287	0.486855	0.682006	0.999642	0.222809	0.393838	0.0722972	0.253784	0.694817	NA	0.0325341	0.0126115	0.708152	0.727473	0.999642	0.324086
83	S. pneumoniae	KE	0.660861	0.0186671	5.54067e-06	1.17739e-05	0.0470838	0.262291	0.624103	0.120266	0.00406676	NA	0.846061	0.000201384	0.00187165	0.0362986	5.13407e-05	0.0579492	0.599523	0.875849	0.481065	0.0325341	NA	0.974347	0.000644429	0.00598929	0.0688072	0.00016429
84	S. pneumoniae	PE	0.650492	0.0163979	5.54067e-06	1.17739e-05	0.0489758	0.305483	0.729123	0.136371	0.00315287	0.846061	NA	7.05391e-05	0.00145145	0.0410326	1.55081e-05	0.0559724	0.455085	0.777732	0.242437	0.0126115	0.974347	NA	0.000188104	0.0033176	0.0825772	3.5447e-05
85	S. pneumoniae	SP	0.475282	0.0141437	5.54067e-06	1.17739e-05	0.0833528	0.000137169	0.00440335	0.0554611	0.486855	0.000201384	7.05391e-05	NA	0.845868	0.652945	0.502506	0.12124	0.00073157	0.0105546	0.110922	0.708152	0.000644429	0.000188104	NA	0.90226	0.935181	0.877356
86	S. pneumoniae	SW	0.483726	0.0186246	5.54067e-06	1.17739e-05	0.192266	0.00613695	0.0157424	0.127776	0.682006	0.00187165	0.00145145	0.845868	NA	0.769259	0.474063	0.236636	0.0140273	0.0391442	0.255551	0.727473	0.00598929	0.0033176	0.90226	NA	0.979643	0.988397
87	S. pneumoniae	USC	0.504132	0.024646	5.54067e-06	1.17739e-05	0.50089	0.116256	0.101341	0.374008	0.999642	0.0362986	0.0410326	0.652945	0.769259	NA	0.421597	0.50089	0.265728	0.180162	0.544011	0.999642	0.0688072	0.0825772	0.935181	0.979643	NA	0.749506
88	S. pneumoniae	USW	0.451469	0.013535	5.54067e-06	1.17739e-05	0.0288379	2.66103e-05	0.00143047	0.020213	0.222809	5.13407e-05	1.55081e-05	0.502506	0.474063	0.421597	NA	0.0461406	0.000212882	0.00381459	0.040426	0.324086	0.00016429	3.5447e-05	0.877356	0.988397	0.749506	NA
89	Rubella	ETR	-0.0761615	0.00781042	1.10715e-05	1.88215e-05	NA	0.0205819	0.0780165	0.0103134	0.0657754	0.0378429	0.000315915	0.714587	0.960461	0.431427	0.911862	NA	0.037443	0.0960203	0.0126935	0.0956733	0.0504572	0.000537639	0.714587	0.960461	0.460189	0.911862
90	Rubella	ETU	-0.0134647	0.0101972	1.10715e-05	1.88215e-05	0.0205819	NA	0.747878	0.881551	0.54054	0.996131	0.0941019	0.017027	0.00436597	0.00104289	0.00515011	0.037443	NA	0.942236	0.940321	0.688763	0.996131	0.188204	0.0340539	0.0140273	0.00556208	0.0117717
91	Rubella	GBR	-0.0230305	0.0102022	1.10715e-05	1.88215e-05	0.0780165	0.747878	NA	0.641836	0.836433	0.766368	0.0698631	0.0895148	0.0371752	0.0103062	0.0450513	0.0960203	0.942236	NA	0.800244	0.885368	0.875849	0.159687	0.143224	0.0743505	0.0329797	0.0655292
92	Rubella	GBU	-0.00970465	0.00834415	1.10715e-05	1.88215e-05	0.0103134	0.881551	0.641836	NA	0.422328	0.899506	0.107375	0.00643978	0.00124091	0.000319472	0.00137125	0.0126935	0.940321	0.800244	NA	0.787977	0.988021	0.21475	0.0171728	0.0039709	0.00170385	0.004388
93	Rubella	GN	-0.0289486	0.00895958	1.10715e-05	1.88215e-05	0.0657754	0.54054	0.836433	0.422328	NA	0.585962	0.0246795	0.0648106	0.0186308	0.00431932	0.0224096	0.0956733	0.688763	0.885368	0.787977	NA	0.898836	0.0735992	0.115219	0.0372617	0.0138218	0.0448192
94	Rubella	KE	-0.0133204	0.0117653	1.10715e-05	1.88215e-05	0.0378429	0.996131	0.766368	0.899506	0.585962	NA	0.126932	0.0399012	0.0146425	0.00383454	0.0177387	0.0504572	0.996131	0.875849	0.988021	0.898836	NA	0.203091	0.0580382	0.023428	0.0102254	0.0258017
95	Rubella	PE	0.0374218	0.011022	1.10715e-05	1.88215e-05	0.000315915	0.0941019	0.0698631	0.107375	0.0246795	0.126932	NA	0.000179121	4.17272e-05	1.10701e-05	4.80644e-05	0.000537639	0.188204	0.159687	0.21475	0.0735992	0.203091	NA	0.000409421	0.000111273	5.90408e-05	9.61288e-05
96	Rubella	SP	-0.0679456	0.00506436	1.10715e-05	1.88215e-05	0.714587	0.017027	0.0895148	0.00643978	0.0648106	0.0399012	0.000179121	NA	0.566346	0.156663	0.697233	0.714587	0.0340539	0.143224	0.0171728	0.115219	0.0580382	0.000409421	NA	0.81518	0.666937	0.877356
97	Rubella	SW	-0.077237	0.00491986	1.10715e-05	1.88215e-05	0.960461	0.00436597	0.0371752	0.00124091	0.0186308	0.0146425	4.17272e-05	0.566346	NA	0.327522	0.808495	0.960461	0.0140273	0.0743505	0.0039709	0.0372617	0.023428	0.000111273	0.81518	NA	0.897103	0.988397
98	Rubella	USC	-0.0947763	0.00561249	1.10715e-05	1.88215e-05	0.431427	0.00104289	0.0103062	0.000319472	0.00431932	0.00383454	1.10701e-05	0.156663	0.327522	NA	0.220574	0.460189	0.00556208	0.0329797	0.00170385	0.0138218	0.0102254	5.90408e-05	0.666937	0.897103	NA	0.749506
99	Rubella	USW	-0.0738427	0.00362199	1.10715e-05	1.88215e-05	0.911862	0.00515011	0.0450513	0.00137125	0.0224096	0.0177387	4.80644e-05	0.697233	0.808495	0.220574	NA	0.911862	0.0117717	0.0655292	0.004388	0.0448192	0.0258017	9.61288e-05	0.877356	0.988397	0.749506	NA
100	EAEC	ETR	0.0252247	0.00345027	1.96154e-05	3.03148e-05	NA	0.0395225	0.0387127	0.00933021	0.155347	0.0275074	2.10398e-07	0.00116457	0.0106783	0.00893865	0.00315153	NA	0.0574873	0.051617	0.0126935	0.191196	0.0400108	5.61062e-07	0.00465829	0.0244075	0.0399755	0.00720349
101	EAEC	ETU	0.0578763	0.00388383	1.96154e-05	3.03148e-05	0.0395225	NA	0.724387	0.709919	0.624738	0.852407	0.00143638	0.544811	0.647849	0.225352	0.699772	0.0574873	NA	0.942236	0.940321	0.691861	0.974179	0.00766069	0.622641	0.64866	0.360562	0.746424
102	EAEC	GBR	0.052917	0.00386194	1.96154e-05	3.03148e-05	0.0387127	0.724387	NA	0.403042	0.81416	0.576518	4.81975e-05	0.189809	0.368118	0.125017	0.32674	0.051617	0.942236	NA	0.800244	0.885368	0.875849	0.00038558	0.259221	0.39266	0.200028	0.435653
103	EAEC	GBU	0.0635333	0.00368543	1.96154e-05	3.03148e-05	0.00933021	0.709919	0.403042	NA	0.387501	0.869592	0.00200423	0.851167	0.912178	0.318986	0.963386	0.0126935	0.940321	0.800244	NA	0.787977	0.988021	0.0106892	0.851167	0.912178	0.544011	0.963386
104	EAEC	GN	0.0493018	0.00459949	1.96154e-05	3.03148e-05	0.155347	0.624738	0.81416	0.387501	NA	0.512521	0.000603184	0.254244	0.355383	0.125133	0.351919	0.191196	0.691861	0.885368	0.787977	NA	0.898836	0.00321698	0.40679	0.473844	0.222459	0.469226
105	EAEC	KE	0.0609817	0.00460746	1.96154e-05	3.03148e-05	0.0275074	0.852407	0.576518	0.869592	0.512521	NA	0.00320746	0.724162	0.797269	0.287861	0.882854	0.0400108	0.974179	0.875849	0.988021	0.898836	NA	0.0171064	0.724162	0.849195	0.35429	0.993539
106	EAEC	PE	0.109068	0.00571585	1.96154e-05	3.03148e-05	2.10398e-07	0.00143638	4.81975e-05	0.00200423	0.000603184	0.00320746	NA	0.000428062	0.00495313	0.245831	0.00032182	5.61062e-07	0.00766069	0.00038558	0.0106892	0.00321698	0.0171064	NA	0.000856124	0.00990626	0.327774	0.000572125
107	EAEC	SP	0.0656465	0.00267758	1.96154e-05	3.03148e-05	0.00116457	0.544811	0.189809	0.851167	0.254244	0.724162	0.000428062	NA	0.968082	0.332252	0.75299	0.00465829	0.622641	0.259221	0.851167	0.40679	0.724162	0.000856124	NA	0.968082	0.885923	0.877356
108	EAEC	SW	0.0651566	0.00328998	1.96154e-05	3.03148e-05	0.0106783	0.647849	0.368118	0.912178	0.355383	0.797269	0.00495313	0.968082	NA	0.368799	0.864847	0.0244075	0.64866	0.39266	0.912178	0.473844	0.849195	0.00990626	0.968082	NA	0.897103	0.988397
109	EAEC	USC	0.0843964	0.00594739	1.96154e-05	3.03148e-05	0.00893865	0.225352	0.125017	0.318986	0.125133	0.287861	0.245831	0.332252	0.368799	NA	0.27707	0.0399755	0.360562	0.200028	0.544011	0.222459	0.35429	0.327774	0.885923	0.897103	NA	0.749506
110	EAEC	USW	0.0629929	0.00205226	1.96154e-05	3.03148e-05	0.00315153	0.699772	0.32674	0.963386	0.351919	0.882854	0.00032182	0.75299	0.864847	0.27707	NA	0.00720349	0.746424	0.435653	0.963386	0.469226	0.993539	0.000572125	0.877356	0.988397	0.749506	NA
111	Dengue Virus	ETR	0.00362216	0.00483644	3.20281e-05	4.53732e-05	NA	0.0296934	0.00884456	0.00303797	0.421258	0.266425	0.00248479	0.000240516	7.25981e-05	0.00733642	5.40099e-06	NA	0.0475095	0.0176891	0.00540084	0.424798	0.284187	0.00331306	0.00128275	0.00038719	0.0399755	2.88053e-05
112	Dengue Virus	ETU	0.0461598	0.00486927	3.20281e-05	4.53732e-05	0.0296934	NA	0.851408	0.448051	0.229782	0.260307	0.453065	0.206716	0.0615397	0.382158	0.0246025	0.0475095	NA	0.942236	0.65171	0.408502	0.599523	0.517789	0.275622	0.0820529	0.509544	0.039364
113	Dengue Virus	GBR	0.049306	0.00477253	3.20281e-05	4.53732e-05	0.00884456	0.851408	NA	0.499298	0.136759	0.142159	0.504795	0.194416	0.0496328	0.423092	0.010708	0.0176891	0.942236	NA	0.800244	0.547037	0.411236	0.576908	0.259221	0.0882361	0.615407	0.021416
114	Dengue Virus	GBU	0.0600533	0.00485754	3.20281e-05	4.53732e-05	0.00303797	0.448051	0.499298	NA	0.0564714	0.0538845	0.971283	0.672108	0.245492	0.809256	0.142934	0.00540084	0.65171	0.800244	NA	0.451771	0.356113	0.971283	0.793455	0.357079	0.850484	0.228695
115	Dengue Virus	GN	0.0207364	0.00548337	3.20281e-05	4.53732e-05	0.421258	0.229782	0.136759	0.0564714	NA	0.843373	0.0538942	0.0148927	0.00404882	0.0626122	0.00115269	0.424798	0.408502	0.547037	0.451771	NA	0.933211	0.0958119	0.0297854	0.0107969	0.125224	0.00307384
116	Dengue Virus	KE	0.0248595	0.00537204	3.20281e-05	4.53732e-05	0.266425	0.260307	0.142159	0.0538845	0.843373	NA	0.0499482	0.00961371	0.00246313	0.0663003	0.000339766	0.284187	0.599523	0.411236	0.356113	0.933211	NA	0.133195	0.0192274	0.00607026	0.0964368	0.000906042
117	Dengue Virus	PE	0.0594479	0.00473941	3.20281e-05	4.53732e-05	0.00248479	0.453065	0.504795	0.971283	0.0538942	0.0499482	NA	0.625583	0.213307	0.781586	0.110246	0.00331306	0.517789	0.576908	0.971283	0.0958119	0.133195	NA	0.695384	0.310265	0.781586	0.160357
118	Dengue Virus	SP	0.0663893	0.00324731	3.20281e-05	4.53732e-05	0.000240516	0.206716	0.194416	0.672108	0.0148927	0.00961371	0.625583	NA	0.351763	0.944866	0.183463	0.00128275	0.275622	0.259221	0.793455	0.0297854	0.0192274	0.695384	NA	0.81518	0.992001	0.648972
119	Dengue Virus	SW	0.0797012	0.00432685	3.20281e-05	4.53732e-05	7.25981e-05	0.0615397	0.0496328	0.245492	0.00404882	0.00246313	0.213307	0.351763	NA	0.474173	0.930445	0.00038719	0.0820529	0.0882361	0.357079	0.0107969	0.00607026	0.310265	0.81518	NA	0.897103	0.992475
120	Dengue Virus	USC	0.0650863	0.00603644	3.20281e-05	4.53732e-05	0.00733642	0.382158	0.423092	0.809256	0.0626122	0.0663003	0.781586	0.944866	0.474173	NA	0.389879	0.0399755	0.509544	0.615407	0.850484	0.125224	0.0964368	0.781586	0.992001	0.897103	NA	0.749506
121	Dengue Virus	USW	0.0808622	0.00292304	3.20281e-05	4.53732e-05	5.40099e-06	0.0246025	0.010708	0.142934	0.00115269	0.000339766	0.110246	0.183463	0.930445	0.389879	NA	2.88053e-05	0.039364	0.021416	0.228695	0.00307384	0.000906042	0.160357	0.648972	0.992475	0.749506	NA
122	M. tuberculosis	ETR	0.0506726	0.00342646	0.000204724	0.000258761	NA	0.0624972	0.000231276	0.000122592	0.000185463	0.000256532	1.19288e-05	1.74734e-05	3.83611e-05	0.0246113	2.67441e-06	NA	0.0833296	0.000740083	0.000392294	0.000494569	0.000586358	2.38576e-05	0.000139787	0.000306889	0.0701792	2.13953e-05
123	M. tuberculosis	ETU	0.0826733	0.00350285	0.000204724	0.000258761	0.0624972	NA	0.0804663	0.0288395	0.0351227	0.0335546	0.0116007	0.0302109	0.0100059	0.360885	0.00766258	0.0833296	NA	0.550759	0.153811	0.140491	0.178958	0.0309353	0.0483375	0.0200118	0.509544	0.0153252
124	M. tuberculosis	GBR	0.113757	0.00412479	0.000204724	0.000258761	0.000231276	0.0804663	NA	0.50042	0.540619	0.474431	0.3805	0.775642	0.269094	0.681609	0.372516	0.000740083	0.550759	NA	0.800244	0.864979	0.843432	0.468308	0.886448	0.358791	0.838903	0.458481
125	M. tuberculosis	GBU	0.12682	0.00390552	0.000204724	0.000258761	0.000122592	0.0288395	0.50042	NA	0.962331	0.934622	0.908261	0.631052	0.698556	0.36654	0.947056	0.000392294	0.153811	0.800244	NA	0.962331	0.988021	0.971283	0.793455	0.778874	0.544011	0.963386
126	M. tuberculosis	GN	0.125795	0.00463726	0.000204724	0.000258761	0.000185463	0.0351227	0.540619	0.962331	NA	0.90001	0.869133	0.677259	0.66716	0.392647	0.904536	0.000494569	0.140491	0.864979	0.962331	NA	0.933211	0.927075	0.774288	0.727473	0.628235	0.904536
127	M. tuberculosis	KE	0.128689	0.00483544	0.000204724	0.000258761	0.000256532	0.0335546	0.474431	0.934622	0.90001	NA	0.984731	0.59159	0.778307	0.350008	0.974357	0.000586358	0.178958	0.843432	0.988021	0.933211	NA	0.990825	0.63103	0.849195	0.400009	0.993539
128	M. tuberculosis	PE	0.129095	0.00436187	0.000204724	0.000258761	1.19288e-05	0.0116007	0.3805	0.908261	0.869133	0.984731	NA	0.493388	0.760426	0.293301	0.949146	2.38576e-05	0.0309353	0.468308	0.971283	0.927075	0.990825	NA	0.607247	0.760426	0.360986	0.949146
129	M. tuberculosis	SP	0.118163	0.00351603	0.000204724	0.000258761	1.74734e-05	0.0302109	0.775642	0.631052	0.677259	0.59159	0.493388	NA	0.345112	0.529082	0.490518	0.000139787	0.0483375	0.886448	0.793455	0.774288	0.63103	0.607247	NA	0.81518	0.885923	0.877356
130	M. tuberculosis	SW	0.135054	0.00520221	0.000204724	0.000258761	3.83611e-05	0.0100059	0.269094	0.698556	0.66716	0.778307	0.760426	0.345112	NA	0.21763	0.701154	0.000306889	0.0200118	0.358791	0.778874	0.727473	0.849195	0.760426	0.81518	NA	0.870521	0.988397
131	M. tuberculosis	USC	0.104289	0.0063791	0.000204724	0.000258761	0.0246113	0.360885	0.681609	0.36654	0.392647	0.350008	0.293301	0.529082	0.21763	NA	0.292831	0.0701792	0.509544	0.838903	0.544011	0.628235	0.400009	0.360986	0.885923	0.870521	NA	0.749506
132	M. tuberculosis	USW	0.128046	0.00378446	0.000204724	0.000258761	2.67441e-06	0.00766258	0.372516	0.947056	0.904536	0.974357	0.949146	0.490518	0.701154	0.292831	NA	2.13953e-05	0.0153252	0.458481	0.963386	0.904536	0.993539	0.949146	0.877356	0.988397	0.749506	NA
133	Measles	ETR	-0.0842512	0.00620283	0.000213097	0.000258761	NA	0.000433337	0.0304902	0.00520904	0.0291809	6.74976e-05	1.15746e-05	0.00350317	0.023423	0.132813	0.0340293	NA	0.00138668	0.0470409	0.00833446	0.0583617	0.000215992	2.38576e-05	0.00956412	0.0416409	0.2137	0.0468458
134	Measles	ETU	-0.0162658	0.00972494	0.000213097	0.000258761	0.000433337	NA	0.13769	0.267578	0.205223	0.444159	0.40497	0.41213	0.180063	0.165604	0.0367927	0.00138668	NA	0.550759	0.65171	0.408502	0.662985	0.498425	0.507237	0.221616	0.294407	0.0535166
135	Measles	GBR	-0.044505	0.00735554	0.000213097	0.000258761	0.0304902	0.13769	NA	0.620129	0.885368	0.0321546	0.0183356	0.466852	0.890687	0.83641	0.682622	0.0470409	0.550759	NA	0.800244	0.885368	0.257237	0.0488949	0.574587	0.890687	0.955897	0.780139
136	Measles	GBU	-0.0359586	0.00737141	0.000213097	0.000258761	0.00520904	0.267578	0.620129	NA	0.755712	0.0667713	0.0407149	0.785226	0.730194	0.54877	0.298413	0.00833446	0.65171	0.800244	NA	0.920381	0.356113	0.0930627	0.837574	0.778874	0.675409	0.397884
137	Measles	GN	-0.0416855	0.00896673	0.000213097	0.000258761	0.0291809	0.205223	0.885368	0.755712	NA	0.0552293	0.0367996	0.59075	0.989234	0.751621	0.587285	0.0583617	0.408502	0.885368	0.920381	NA	0.294556	0.0735992	0.774288	0.989234	0.876492	0.671183
138	Measles	KE	-0.00042386	0.0125081	0.000213097	0.000258761	6.74976e-05	0.444159	0.0321546	0.0667713	0.0552293	NA	0.990825	0.121216	0.0450588	0.0528571	0.00619806	0.000215992	0.662985	0.257237	0.356113	0.294556	NA	0.990825	0.161621	0.06554	0.0845713	0.0110188
139	Measles	PE	-0.000655028	0.00980058	0.000213097	0.000258761	1.15746e-05	0.40497	0.0183356	0.0407149	0.0367996	0.990825	NA	0.086585	0.0280318	0.0412886	0.00184663	2.38576e-05	0.498425	0.0488949	0.0930627	0.0735992	0.990825	NA	0.138536	0.0448509	0.0825772	0.00295461
140	Measles	SP	-0.0314039	0.00920874	0.000213097	0.000258761	0.00350317	0.41213	0.466852	0.785226	0.59075	0.121216	0.086585	NA	0.560799	0.433816	0.202804	0.00956412	0.507237	0.574587	0.837574	0.774288	0.161621	0.138536	NA	0.81518	0.885923	0.648972
141	Measles	SW	-0.041951	0.0072644	0.000213097	0.000258761	0.023423	0.180063	0.890687	0.730194	0.989234	0.0450588	0.0280318	0.560799	NA	0.752232	0.573056	0.0416409	0.221616	0.890687	0.778874	0.989234	0.06554	0.0448509	0.81518	NA	0.979643	0.988397
142	Measles	USC	-0.0492712	0.00850839	0.000213097	0.000258761	0.132813	0.165604	0.83641	0.54877	0.751621	0.0528571	0.0412886	0.433816	0.752232	NA	0.934878	0.2137	0.294407	0.955897	0.675409	0.876492	0.0845713	0.0825772	0.885923	0.979643	NA	0.934878
143	Measles	USW	-0.050995	0.00498787	0.000213097	0.000258761	0.0340293	0.0367927	0.682622	0.298413	0.587285	0.00619806	0.00184663	0.202804	0.573056	0.934878	NA	0.0468458	0.0535166	0.780139	0.397884	0.671183	0.0110188	0.00295461	0.648972	0.988397	0.934878	NA
144	Yellow Fever	ETR	-0.0945316	0.00501242	0.00127209	0.0014417	NA	0.00702641	0.0126485	0.000566894	0.0374102	0.00110621	0.000336024	0.0107526	0.00174144	0.0363618	7.93635e-05	NA	0.0160604	0.0224863	0.00129576	0.0665071	0.00221241	0.000537639	0.0191157	0.00526095	0.0831128	0.000253963
145	Yellow Fever	ETU	-0.0546452	0.00491839	0.00127209	0.0014417	0.00702641	NA	0.640604	0.339924	0.55962	0.336131	0.341314	0.694237	0.64866	0.720498	0.199607	0.0160604	NA	0.942236	0.65171	0.688763	0.662985	0.455085	0.740519	0.64866	0.823426	0.228123
146	Yellow Fever	GBR	-0.0601567	0.00490479	0.00127209	0.0014417	0.0126485	0.640604	NA	0.135694	0.845177	0.154213	0.119266	0.935037	0.321702	0.986498	0.044853	0.0224863	0.942236	NA	0.800244	0.885368	0.411236	0.212029	0.947089	0.39266	0.986498	0.0655292
147	Yellow Fever	GBU	-0.0421401	0.00486551	0.00127209	0.0014417	0.000566894	0.339924	0.135694	NA	0.141152	0.913543	0.930753	0.15578	0.582988	0.237177	0.878869	0.00129576	0.65171	0.800244	NA	0.564609	0.988021	0.971283	0.249249	0.763678	0.474355	0.963386
148	Yellow Fever	GN	-0.0626238	0.00542153	0.00127209	0.0014417	0.0374102	0.55962	0.845177	0.141152	NA	0.151589	0.132563	0.792315	0.302464	0.860862	0.0658691	0.0665071	0.688763	0.885368	0.564609	NA	0.496101	0.192819	0.830675	0.439948	0.918253	0.117101
149	Yellow Fever	KE	-0.0405358	0.00696969	0.00127209	0.0014417	0.00110621	0.336131	0.154213	0.913543	0.151589	NA	0.847471	0.173392	0.548919	0.237075	0.993539	0.00221241	0.662985	0.411236	0.988021	0.496101	NA	0.974347	0.213406	0.675593	0.3161	0.993539
150	Yellow Fever	PE	-0.0431984	0.00475262	0.00127209	0.0014417	0.000336024	0.341314	0.119266	0.930753	0.132563	0.847471	NA	0.139682	0.60981	0.237116	0.780758	0.000537639	0.455085	0.212029	0.971283	0.192819	0.974347	NA	0.203174	0.696926	0.327774	0.832809
151	Yellow Fever	SP	-0.0592923	0.00386639	0.00127209	0.0014417	0.0107526	0.694237	0.935037	0.15578	0.792315	0.173392	0.139682	NA	0.361155	0.963583	0.0553176	0.0191157	0.740519	0.947089	0.249249	0.830675	0.213406	0.203174	NA	0.81518	0.992001	0.442541
152	Yellow Fever	SW	-0.0490198	0.00474471	0.00127209	0.0014417	0.00174144	0.64866	0.321702	0.582988	0.302464	0.548919	0.60981	0.361155	NA	0.446761	0.408842	0.00526095	0.64866	0.39266	0.763678	0.439948	0.675593	0.696926	0.81518	NA	0.897103	0.988397
153	Yellow Fever	USC	-0.0599231	0.00582727	0.00127209	0.0014417	0.0363618	0.720498	0.986498	0.237177	0.860862	0.237075	0.237116	0.963583	0.446761	NA	0.147763	0.0831128	0.823426	0.986498	0.474355	0.918253	0.3161	0.327774	0.992001	0.897103	NA	0.749506
154	Yellow Fever	USW	-0.0404305	0.00352839	0.00127209	0.0014417	7.93635e-05	0.199607	0.044853	0.878869	0.0658691	0.993539	0.780758	0.0553176	0.408842	0.147763	NA	0.000253963	0.228123	0.0655292	0.963386	0.117101	0.993539	0.832809	0.442541	0.988397	0.749506	NA
155	O. volvulus	ETR	0.0158906	0.00596123	0.0129122	0.0137193	NA	0.790567	0.476059	0.19164	0.0865849	0.727379	0.0356281	0.00358654	0.00197286	0.00999386	0.00133785	NA	0.843271	0.507796	0.219018	0.115446	0.727379	0.04385	0.00956412	0.00526095	0.0399755	0.0035676
156	O. volvulus	ETU	0.0210916	0.00609757	0.0129122	0.0137193	0.790567	NA	0.738066	0.408955	0.188868	0.97606	0.133399	0.0453367	0.0167449	0.0345177	0.0183218	0.843271	NA	0.942236	0.65171	0.408502	0.996131	0.237153	0.0659444	0.0267918	0.110457	0.0325721
157	O. volvulus	GBR	0.0278297	0.00643048	0.0129122	0.0137193	0.476059	0.738066	NA	0.568863	0.252887	0.722948	0.174796	0.0460729	0.0171256	0.0429667	0.0169771	0.507796	0.942236	NA	0.800244	0.675207	0.875849	0.279674	0.0819074	0.0391442	0.0982096	0.0301815
158	O. volvulus	GBU	0.0376626	0.00595474	0.0129122	0.0137193	0.19164	0.408955	0.568863	NA	0.482007	0.353366	0.421162	0.175297	0.0611887	0.110414	0.0689666	0.219018	0.65171	0.800244	NA	0.787977	0.988021	0.520782	0.254977	0.13986	0.252374	0.122607
159	O. volvulus	GN	0.0530432	0.00956968	0.0129122	0.0137193	0.0865849	0.188868	0.252887	0.482007	NA	0.155032	0.946585	0.830675	0.421418	0.458798	0.507422	0.115446	0.408502	0.675207	0.787977	NA	0.496101	0.946585	0.830675	0.518668	0.667343	0.624519
160	O. volvulus	KE	0.021694	0.00802379	0.0129122	0.0137193	0.727379	0.97606	0.722948	0.353366	0.155032	NA	0.0872321	0.0158611	0.0066079	0.0218521	0.00575389	0.727379	0.996131	0.875849	0.988021	0.496101	NA	0.175882	0.0253777	0.0117474	0.0499477	0.0110188
161	O. volvulus	PE	0.051572	0.0063001	0.0129122	0.0137193	0.0356281	0.133399	0.174796	0.421162	0.946585	0.0872321	NA	0.695384	0.275702	0.344225	0.340894	0.04385	0.237153	0.279674	0.520782	0.946585	0.175882	NA	0.695384	0.367602	0.384586	0.419562
162	O. volvulus	SP	0.0572748	0.00365529	0.0129122	0.0137193	0.00358654	0.0453367	0.0460729	0.175297	0.830675	0.0158611	0.695384	NA	0.361134	0.449058	0.455889	0.00956412	0.0659444	0.0819074	0.254977	0.830675	0.0253777	0.695384	NA	0.81518	0.885923	0.877356
163	O. volvulus	SW	0.0708608	0.00639677	0.0129122	0.0137193	0.00197286	0.0167449	0.0171256	0.0611887	0.421418	0.0066079	0.275702	0.361134	NA	0.979643	0.810362	0.00526095	0.0267918	0.0391442	0.13986	0.518668	0.0117474	0.367602	0.81518	NA	0.979643	0.988397
164	O. volvulus	USC	0.0713955	0.0100989	0.0129122	0.0137193	0.00999386	0.0345177	0.0429667	0.110414	0.458798	0.0218521	0.344225	0.449058	0.979643	NA	0.821699	0.0399755	0.110457	0.0982096	0.252374	0.667343	0.0499477	0.384586	0.885923	0.979643	NA	0.934878
165	O. volvulus	USW	0.0669465	0.00427711	0.0129122	0.0137193	0.00133785	0.0183218	0.0169771	0.0689666	0.507422	0.00575389	0.340894	0.455889	0.810362	0.821699	NA	0.0035676	0.0325721	0.0301815	0.122607	0.624519	0.0110188	0.419562	0.877356	0.988397	0.934878	NA
166	Zika Virus	ETR	-0.0951875	0.00493809	0.111087	0.111087	NA	0.0210617	0.0323406	0.0101009	0.0598218	0.00482451	0.00124073	0.00723046	0.000588662	0.0775372	0.0116086	NA	0.037443	0.0470409	0.0126935	0.0956733	0.00771921	0.00180469	0.0144609	0.00235465	0.155074	0.0206374
167	Zika Virus	ETU	-0.0657318	0.00466865	0.111087	0.111087	0.0210617	NA	0.870757	0.825967	0.64862	0.455802	0.318329	0.898835	0.46277	0.93617	0.802414	0.037443	NA	0.942236	0.940321	0.691861	0.662985	0.455085	0.898835	0.52888	0.93617	0.802414
168	Zika Virus	GBR	-0.0679392	0.00458842	0.111087	0.111087	0.0323406	0.870757	NA	0.700214	0.771546	0.371979	0.248417	0.947089	0.356949	0.955786	0.953074	0.0470409	0.942236	NA	0.800244	0.885368	0.833573	0.331223	0.947089	0.39266	0.986498	0.953074
169	Zika Virus	GBU	-0.0627934	0.00458084	0.111087	0.111087	0.0101009	0.825967	0.700214	NA	0.492486	0.577608	0.423135	0.694273	0.620488	0.792482	0.606076	0.0126935	0.940321	0.800244	NA	0.787977	0.988021	0.520782	0.793455	0.763678	0.850484	0.745939
170	Zika Virus	GN	-0.0718085	0.00486013	0.111087	0.111087	0.0598218	0.64862	0.771546	0.492486	NA	0.243639	0.147016	0.677502	0.201847	0.76693	0.776553	0.0956733	0.691861	0.885368	0.787977	NA	0.649704	0.196021	0.774288	0.358839	0.876492	0.828323
171	Zika Virus	KE	-0.0545699	0.0056335	0.111087	0.111087	0.00482451	0.455802	0.371979	0.577608	0.243639	NA	0.852553	0.334265	0.849195	0.476078	0.286424	0.00771921	0.662985	0.833573	0.988021	0.649704	NA	0.974347	0.382017	0.849195	0.507816	0.352522
172	Zika Virus	PE	-0.0517205	0.00680612	0.111087	0.111087	0.00124073	0.318329	0.248417	0.423135	0.147016	0.852553	NA	0.197141	0.660225	0.36055	0.163109	0.00180469	0.455085	0.331223	0.520782	0.196021	0.974347	NA	0.262855	0.70424	0.384586	0.217479
173	Zika Virus	SP	-0.0671824	0.00321392	0.111087	0.111087	0.00723046	0.898835	0.947089	0.694273	0.677502	0.334265	0.197141	NA	0.272491	0.992001	0.871476	0.0144609	0.898835	0.947089	0.793455	0.774288	0.382017	0.262855	NA	0.81518	0.992001	0.908461
174	Zika Virus	SW	-0.0570983	0.00453485	0.111087	0.111087	0.000588662	0.46277	0.356949	0.620488	0.201847	0.849195	0.660225	0.272491	NA	0.50462	0.218091	0.00235465	0.52888	0.39266	0.763678	0.358839	0.849195	0.70424	0.81518	NA	0.897103	0.935197
175	Zika Virus	USC	-0.0670363	0.00549203	0.111087	0.111087	0.0775372	0.93617	0.955786	0.792482	0.76693	0.476078	0.36055	0.992001	0.50462	NA	0.914132	0.155074	0.93617	0.986498	0.850484	0.876492	0.507816	0.384586	0.992001	0.897103	NA	0.934878
176	Zika Virus	USW	-0.0686174	0.00301575	0.111087	0.111087	0.0116086	0.802414	0.953074	0.606076	0.776553	0.286424	0.163109	0.871476	0.218091	0.914132	NA	0.0206374	0.802414	0.953074	0.745939	0.828323	0.352522	0.217479	0.908461	0.935197	0.934878	NA

## Sheet: S2A
Supplementary Table S2A. ANOVA of principal components, IgA
ID	F-statistic	P-value	P-adj	St. Dev.	% Variation	ETR	ETU	GBR	GBU	GN	KE	PE	SP	SW	USC	USW
PC3	34.72	3.53746e-48	1.42206e-45	3.21	1.63	1.317	0.575	1.465	2.142	2.298	0.018	1.755	-3.338	-3.298	-1.946	-3.469
PC2	9.928	7.17427e-15	1.44203e-12	3.57	1.81	1.312	-1.556	-1.112	-1.249	-0.742	-1.632	-1.083	2.437	1.552	0.859	2.547
PC14	7.802	1.94439e-11	2.60549e-09	1.39	0.7	0.641	-0.398	-0.638	-0.179	-0.427	-0.543	1.206	0.083	-0.266	0.527	0.187
PC4	7.588	4.33664e-11	4.35833e-09	2.38	1.21	-1.646	-0.979	-0.443	-0.484	-0.382	-0.502	0.916	0.882	1.031	1.867	1.129
PC6	7.513	5.76574e-11	4.63566e-09	2.05	1.04	-1.841	-0.112	-0.466	-0.223	0.102	0.686	1.259	-0.296	0.606	1.438	-0.25
PC5	5.422	1.54774e-07	1.03699e-05	2.32	1.17	1.585	0.337	0.582	0.532	-1.326	-0.214	-0.959	-0.457	0.31	0.867	-0.362
PC11	5.267	2.77281e-07	1.59239e-05	1.56	0.79	1.57	0.067	-0.375	0.025	-0.002	-0.206	-0.531	-0.296	-0.132	-0.241	0.087
PC10	3.923	4.16955e-05	0.0020952	1.6	0.81	-1.269	0.184	0.156	0.367	0.072	-0.068	-0.06	0.011	1.014	0.292	-0.17
PC402	3.761	7.55626e-05	0.00337513	0	0	0	0	0	0	0	0	0	0	0	0	0
PC1	3.294	0.00040881	0.0164342	7.29	3.7	-1.799	-1.717	2.878	1.466	0.143	3.592	-2.706	-0.2	-0.491	-2.969	-0.359
PC22	3.122	0.000752695	0.0275076	1.15	0.58	0.627	0.271	-0.58	-0.259	-0.088	0.086	0.192	-0.25	0.095	-0.181	0.046
PC13	2.777	0.002508	0.084018	1.41	0.71	-0.269	-0.035	-0.231	0.138	-0.25	-0.452	-0.07	0.005	0.636	-0.052	0.805
PC20	2.614	0.0043745	0.135273	1.2	0.61	0.792	-0.341	0.02	-0.337	0.002	0.136	0.116	-0.121	-0.196	0.097	-0.14
PC37	2.377	0.0096433	0.270136	0.97	0.49	-0.212	-0.162	0.222	0.134	0.36	-0.155	-0.367	0.1	-0.214	0.438	0.055
PC91	2.364	0.0100797	0.270136	0.67	0.34	-0.021	0.142	-0.174	-0.097	0.056	0.122	0.019	0.046	-0.378	0.492	-0.07
PC17	2.341	0.0108825	0.273423	1.26	0.64	-0.721	0.166	0.076	-0.065	0.08	0.04	0.524	0.108	-0.267	-0.078	-0.119
PC235	2.305	0.0122256	0.289098	0.3	0.15	0.019	-0.078	-0.016	0.002	0.015	0.07	0.012	0.092	0.081	-0.209	-0.087
PC7	2.259	0.0141994	0.31712	1.92	0.97	0.197	0.428	-0.537	-0.747	-0.044	-0.33	0.436	-0.281	0.218	1.011	0.37
PC192	2.167	0.0190897	0.403897	0.38	0.19	-0.021	-0.001	-0.086	-0.005	0.168	0.106	-0.102	-0.117	0.035	0.086	0.008
PC166	2.062	0.0265721	0.534099	0.44	0.22	0.006	0.221	-0.111	0.018	-0.075	0.075	-0.028	-0.031	-0.165	0.128	-0.028
PC117	2	0.0321715	0.615855	0.58	0.29	-0.107	0.059	0.052	-0.047	0.21	-0.151	-0.141	0.099	0.122	0.232	-0.121
PC87	1.961	0.0363028	0.648801	0.69	0.35	0.01	0.172	-0.004	-0.185	0.202	0.049	-0.203	-0.106	-0.234	0.211	0.133
PC313	1.954	0.0371204	0.648801	0.18	0.09	0.002	-0.036	-0.035	-0.061	0.018	0.045	0.06	-0.001	-0.009	0.077	-0.022
PC69	1.872	0.0475221	0.75277	0.77	0.39	-0.149	-0.124	0.209	0.035	-0.238	0.206	0.039	0.107	-0.006	0.282	-0.209
PC142	1.87	0.047769	0.75277	0.5	0.25	-0.02	0.047	-0.009	-0.005	-0.121	0.11	0.013	0.096	-0.183	-0.338	0.107
PC106	1.864	0.0486866	0.75277	0.62	0.31	-0.022	-0.052	-0.167	0.174	0.158	0.04	-0.192	0.16	-0.113	0.136	-0.077
PC99	1.814	0.056507	0.841326	0.64	0.33	0.085	-0.204	0.074	0.086	0.17	-0.067	-0.018	0.171	-0.258	0.004	-0.14
PC386	1.78	0.0623804	0.882111	0.09	0.04	0.003	0	0.017	-0.02	0.028	-0.035	0.007	0.014	0.01	-0.019	-0.012
PC188	1.773	0.0636348	0.882111	0.39	0.2	0.001	0.059	-0.141	-0.083	0.016	0.1	0.049	0.069	0.076	-0.014	-0.117
PC23	1.704	0.0778409	0.995842	1.14	0.58	-0.115	0.287	-0.352	-0.315	0.19	0.116	0.137	0.266	-0.124	-0.439	-0.01
PC82	1.681	0.0829747	0.995842	0.71	0.36	-0.126	0.129	0.174	-0.084	-0.093	-0.001	-0.083	-0.034	0.266	-0.426	0.118
PC45	1.667	0.086476	0.995842	0.91	0.46	-0.216	0.128	-0.06	-0.059	-0.117	0.042	0.2	0.062	-0.451	-0.136	0.288
PC120	1.663	0.0873812	0.995842	0.57	0.29	-0.009	0.109	-0.056	-0.172	0.164	-0.132	-0.01	-0.068	0.164	0.24	-0.002
PC76	1.66	0.0881072	0.995842	0.74	0.37	0.031	-0.067	0.227	-0.166	-0.268	-0.091	0.222	0.046	0.044	0.011	0.025
PC50	1.633	0.0951348	0.995842	0.87	0.44	-0.018	0.341	0.091	-0.001	-0.204	0.047	-0.032	0.018	0.158	-0.52	-0.136
PC39	1.62	0.098644	0.995842	0.95	0.48	0.108	0.131	-0.052	-0.01	-0.251	-0.005	0.348	-0.02	-0.341	0.314	-0.184
PC101	1.613	0.100636	0.995842	0.63	0.32	0.055	0.05	-0.16	0.06	-0.161	0.135	0.048	0.197	-0.12	-0.263	-0.065
PC80	1.611	0.101276	0.995842	0.72	0.37	0.132	0.127	0.156	-0.104	-0.135	-0.005	-0.208	-0.034	0.034	0.418	-0.077
PC57	1.59	0.107119	0.995842	0.83	0.42	0.291	0.097	-0.182	-0.043	-0.132	-0.033	-0.045	0.067	0.325	0.137	-0.228
PC400	1.571	0.112982	0.995842	0.06	0.03	-0.01	-0.007	-0.029	0.014	0.012	0.014	0.003	-0.006	0.007	0.001	0.002
PC68	1.549	0.119941	0.995842	0.77	0.39	0.257	0.106	-0.31	0.012	0.025	-0.042	-0.025	0.172	-0.094	0.055	-0.139
PC15	1.535	0.124728	0.995842	1.35	0.69	0.165	0.324	-0.069	0.017	-0.381	-0.197	-0.234	0.056	-0.217	-0.134	0.52
PC56	1.529	0.126544	0.995842	0.83	0.42	-0.12	0.159	0.14	-0.105	-0.305	0.228	0.053	0.012	-0.249	-0.052	0.074
PC92	1.52	0.129733	0.995842	0.67	0.34	-0.045	0.124	0.089	-0.08	-0.212	0.162	0.031	-0.103	-0.07	-0.256	0.156
PC54	1.512	0.132692	0.995842	0.84	0.43	-0.099	-0.036	0.276	0.156	-0.048	-0.177	0.057	-0.039	0.008	0.39	-0.237
PC371	1.51	0.133382	0.995842	0.11	0.05	0	0.016	-0.01	0.016	0.021	-0.045	-0.003	0.016	-0.001	-0.042	0.006
PC16	1.493	0.139419	0.995842	1.31	0.66	0.199	0.037	-0.019	-0.042	-0.218	-0.093	-0.508	0.251	0.38	-0.224	0.302
PC58	1.485	0.142399	0.995842	0.82	0.42	0.014	-0.142	0.176	0.278	-0.159	0.092	-0.035	-0.24	-0.075	0.242	-0.027
PC242	1.465	0.150102	0.995842	0.28	0.14	-0.043	0.105	0.019	-0.027	-0.042	0.004	-0.019	0.016	-0.062	0.158	-0.039
PC351	1.464	0.15071	0.995842	0.13	0.07	-0.005	0.009	0.041	-0.041	0.011	0.003	-0.015	0.03	-0.004	-0.056	-0.01
PC70	1.461	0.151884	0.995842	0.76	0.39	0.113	0.112	0.147	-0.211	-0.182	0.14	-0.037	-0.014	-0.225	0.299	-0.045
PC231	1.46	0.152235	0.995842	0.3	0.15	-0.007	-0.101	0.004	0.109	-0.042	0.066	-0.046	-0.013	0.034	0.068	-0.015
PC116	1.428	0.165324	0.995842	0.58	0.29	-0.002	0.144	-0.116	0.028	0.014	-0.031	-0.065	0.173	-0.1	-0.331	0.037
PC41	1.425	0.16692	0.995842	0.93	0.47	-0.184	0.25	-0.007	0.013	-0.135	-0.136	0.276	-0.086	-0.322	0.027	0.157
PC240	1.412	0.172597	0.995842	0.29	0.15	0.02	0.072	0.015	-0.083	0.065	-0.024	0.001	-0.092	0.021	-0.055	0.04
PC18	1.402	0.176711	0.995842	1.24	0.63	-0.051	-0.022	0.017	-0.175	-0.065	-0.321	-0.008	-0.096	0.055	0.297	0.578
PC78	1.389	0.182856	0.995842	0.72	0.37	-0.052	0.208	0.16	-0.175	-0.16	-0.013	0.038	0.029	0.16	-0.307	-0.018
PC25	1.385	0.184534	0.995842	1.11	0.56	-0.342	-0.03	-0.034	0.191	-0.193	0.177	0.149	-0.321	0.274	0.195	0.131
PC27	1.382	0.186258	0.995842	1.08	0.55	0.018	0.049	-0.044	0.089	-0.139	0.077	0.099	0.049	0.486	-0.627	-0.248
PC263	1.378	0.187913	0.995842	0.25	0.13	0.03	-0.031	-0.047	0.075	0.001	-0.034	0.01	0.068	0.025	-0.049	-0.066
PC96	1.371	0.191353	0.995842	0.66	0.33	0.017	-0.027	0.245	-0.103	0.06	-0.123	-0.007	-0.024	0.208	-0.273	-0.045
PC297	1.34	0.207101	0.995842	0.2	0.1	-0.022	0.078	-0.036	-0.015	-0.027	-0.024	0.006	0.053	0.023	0.001	-0.028
PC94	1.339	0.207182	0.995842	0.66	0.34	-0.007	0.129	0.133	-0.075	0.037	-0.272	0.039	0.087	0.051	-0.204	-0.015
PC388	1.321	0.216949	0.995842	0.09	0.04	0.006	0.015	-0.019	-0.009	0.021	-0.016	-0.002	0.008	0.029	-0.033	-0.007
PC48	1.319	0.217968	0.995842	0.89	0.45	-0.071	0.269	-0.004	-0.017	-0.086	0.087	-0.159	-0.12	-0.324	0.128	0.237
PC310	1.318	0.218287	0.995842	0.18	0.09	-0.017	-0.018	0.062	-0.026	0.004	-0.052	-0.014	0.006	0.066	0.015	0.013
PC183	1.314	0.220537	0.995842	0.4	0.2	-0.077	-0.022	-0.053	0.07	0.003	-0.04	0.097	0.096	-0.173	0.035	-0.002
PC128	1.307	0.224367	0.995842	0.54	0.27	0.079	-0.018	0.031	-0.052	0.047	-0.085	-0.005	0.22	-0.125	-0.032	-0.126
PC8	1.301	0.227488	0.995842	1.74	0.88	-0.663	0.017	0.055	-0.031	-0.184	-0.156	0.276	0.332	0.67	-0.382	0.04
PC203	1.289	0.234156	0.995842	0.36	0.18	-0.043	0.134	-0.088	0.028	-0.059	-0.034	0.039	0.043	0.052	-0.083	-0.023
PC24	1.288	0.234868	0.995842	1.13	0.57	0.004	0.241	0.016	-0.026	-0.105	-0.358	0.347	-0.114	0.236	-0.248	-0.052
PC221	1.274	0.243323	0.995842	0.32	0.16	-0.04	-0.008	0.061	-0.054	0.053	0.03	-0.073	0.099	-0.046	0.044	-0.058
PC47	1.271	0.244543	0.995842	0.89	0.45	0.015	-0.065	0.035	0.087	-0.038	0.191	-0.352	0.039	0.208	0.261	-0.111
PC132	1.27	0.245231	0.995842	0.53	0.27	0.025	0.067	-0.092	0.026	0.039	0.036	-0.157	0.077	-0.038	0.28	-0.091
PC46	1.266	0.247762	0.995842	0.89	0.45	0.207	0.143	-0.165	-0.092	0.051	-0.042	-0.099	-0.283	0.188	0.016	0.193
PC36	1.265	0.24827	0.995842	0.98	0.5	0.251	-0.003	0.073	-0.213	-0.197	0.074	-0.067	-0.014	0.273	0.409	-0.189
PC103	1.264	0.249089	0.995842	0.63	0.32	-0.031	0.176	-0.048	-0.032	0.037	-0.042	-0.075	0.226	-0.185	-0.077	-0.074
PC19	1.256	0.253695	0.995842	1.23	0.62	-0.295	-0.317	-0.022	0.087	0.233	0.103	-0.202	-0.02	-0.085	0.467	0.289
PC385	1.244	0.260967	0.995842	0.09	0.04	0.009	0.003	0.023	-0.027	-0.011	0.022	-0.016	-0.002	0.015	-0.004	-0.008
PC300	1.243	0.261534	0.995842	0.2	0.1	0.028	0.037	-0.01	0.048	-0.021	-0.069	-0.003	-0.028	0.038	-0.023	0.012
PC196	1.239	0.264007	0.995842	0.37	0.19	0.035	-0.116	0.061	0.086	-0.067	0.005	-0.033	-0.054	0.101	0.072	0.003
PC139	1.238	0.264636	0.995842	0.51	0.26	0.025	0.029	-0.094	-0.123	0.156	0.008	0.011	0.033	0.101	0.105	-0.139
PC62	1.238	0.264702	0.995842	0.81	0.41	0.263	-0.066	-0.199	-0.07	0.163	0.003	-0.088	0.102	0.147	0.012	-0.169
PC152	1.234	0.267459	0.995842	0.47	0.24	-0.003	-0.035	-0.082	0.06	0.072	-0.005	0.041	-0.19	0.044	0.012	0.11
PC51	1.23	0.269869	0.995842	0.86	0.44	0.116	0.239	0.226	0.052	-0.209	-0.198	-0.05	-0.069	0.015	-0.165	-0.028
PC264	1.215	0.279559	0.995842	0.25	0.13	-0.002	-0.073	-0.004	-0.007	0.07	-0.011	0.038	0.008	0.077	-0.062	-0.043
PC84	1.204	0.286534	0.995842	0.71	0.36	0.228	-0.153	-0.093	-0.041	0.008	-0.03	0.105	0.017	-0.263	0.172	0.054
PC397	1.201	0.28859	0.995842	0.07	0.04	-0.008	0.001	-0.008	-0.01	0.011	0.023	0.002	-0.007	0.01	-0.037	0.002
PC193	1.195	0.292731	0.995842	0.38	0.19	-0.033	-0.02	0.046	-0.049	0.073	-0.04	-0.012	0.084	0.102	-0.201	-0.034
PC118	1.187	0.297667	0.995842	0.57	0.29	-0.037	0.176	-0.065	-0.072	-0.064	-0.047	0.094	0.102	-0.223	0.017	0.024
PC309	1.183	0.300457	0.995842	0.19	0.09	-0.006	0.025	-0.023	0.077	-0.014	-0.019	-0.015	-0.018	0.033	0.022	-0.032
PC215	1.182	0.301321	0.995842	0.34	0.17	0.031	-0.049	-0.027	-0.113	0.107	0.013	0.033	0.04	0.006	-0.065	-0.015
PC220	1.178	0.303787	0.995842	0.32	0.16	-0.025	-0.002	0.055	-0.088	0.065	-0.067	-0.035	0.008	-0.031	0.096	0.071
PC21	1.178	0.30423	0.995842	1.17	0.59	0.13	-0.183	0.218	0.082	-0.091	-0.348	0.181	0.159	-0.289	0.346	-0.098
PC95	1.175	0.305756	0.995842	0.66	0.33	-0.023	-0.13	0.165	0.009	-0.013	-0.119	0.113	0.113	0.059	-0.316	-0.037
PC261	1.168	0.31086	0.995842	0.26	0.13	0.003	0.056	-0.058	-0.019	0.033	-0.025	0.016	-0.057	0.092	0.062	-0.024
PC60	1.167	0.311551	0.995842	0.82	0.41	-0.022	0.076	-0.167	-0.075	0.121	0.168	-0.116	-0.081	0.256	0.276	-0.151
PC282	1.157	0.318507	0.995842	0.22	0.11	-0.042	0.029	0.054	-0.031	-0.04	-0.02	0.053	-0.019	0.04	0.043	-0.028
PC53	1.151	0.322582	0.995842	0.85	0.43	0.23	0.081	-0.028	-0.09	-0.243	-0.051	0.103	-0.022	-0.26	0.035	0.166
PC265	1.142	0.329714	0.995842	0.25	0.13	-0.017	0.042	0.008	0.025	0.014	-0.062	0.064	0.012	-0.067	-0.087	-0.019
PC328	1.129	0.338532	0.995842	0.16	0.08	0.01	0.006	0.028	-0.043	0.002	-0.014	0.016	-0.025	-0.03	0.086	0.007
PC236	1.127	0.340186	0.995842	0.3	0.15	-0.002	-0.014	0.009	-0.085	0.036	0.106	-0.008	0.01	-0.067	-0.056	0.004
PC315	1.123	0.343395	0.995842	0.18	0.09	-0.013	0.005	0.005	-0.029	0.015	0.051	-0.024	-0.024	0.049	0.049	-0.034
PC43	1.123	0.343577	0.995842	0.92	0.47	0.001	-0.173	-0.075	-0.03	0.183	-0.158	0.132	0.126	-0.054	0.463	-0.151
PC164	1.121	0.34445	0.995842	0.45	0.23	0.079	-0.137	0.061	0.061	-0.123	0.064	0.028	-0.041	-0.025	-0.018	0.031
PC177	1.098	0.361962	0.995842	0.41	0.21	-0.066	0.046	-0.01	0.119	-0.029	-0.054	-0.061	0.021	0.148	-0.121	-0.004
PC179	1.094	0.365236	0.995842	0.41	0.21	0.069	0.002	-0.063	0.08	-0.122	-0.02	0.044	-0.05	0.093	0.114	-0.032
PC155	1.091	0.368071	0.995842	0.47	0.24	-0.008	0.174	-0.043	0.015	0.054	-0.129	0.044	-0.052	-0.013	-0.04	-0.028
PC31	1.089	0.36947	0.995842	1.03	0.52	-0.056	0.222	0.252	-0.01	-0.228	0.017	0.064	-0.285	0.129	-0.246	0.039
PC81	1.088	0.369793	0.995842	0.72	0.36	-0.223	0.093	-0.033	0.023	-0.009	0.037	0.067	-0.008	0.222	0.213	-0.173
PC122	1.078	0.377604	0.995842	0.56	0.28	-0.018	0.04	0.155	-0.15	-0.019	-0.135	0.068	-0.056	0.027	0.112	0.057
PC206	1.073	0.382266	0.995842	0.35	0.18	0.012	0.027	-0.021	0.101	-0.081	-0.093	0.005	0.064	-0.032	0.053	-0.012
PC337	1.071	0.38315	0.995842	0.15	0.07	-0.009	0.045	-0.027	0.031	0.013	-0.033	-0.013	-0.011	-0.005	0.03	-0.004
PC30	1.068	0.385529	0.995842	1.04	0.53	0.09	-0.239	-0.079	0.007	-0.016	0.047	0.361	-0.037	-0.007	-0.438	0.012
PC9	1.063	0.38991	0.995842	1.64	0.83	0.036	-0.005	0.095	0.025	-0.23	-0.113	0.293	0.385	0.159	0.043	-0.603
PC100	1.061	0.391905	0.995842	0.64	0.32	-0.002	-0.005	-0.02	0.04	0.021	-0.138	0.071	-0.154	0.264	0.194	-0.031
PC175	1.057	0.39506	0.995842	0.42	0.21	0.029	-0.116	-0.023	0.097	-0.083	0.006	-0.034	0.084	0.088	0.058	-0.028
PC33	1.045	0.404242	0.995842	1	0.51	-0.123	0.112	-0.158	0.296	-0.094	-0.121	0.056	0.169	-0.182	-0.333	0.077
PC28	1.042	0.407085	0.995842	1.06	0.53	-0.176	-0.164	0.11	-0.068	0.298	-0.088	0.046	0.068	0.033	0.424	-0.212
PC40	1.034	0.41361	0.995842	0.95	0.48	0.098	-0.057	0.051	0.199	-0.3	0.126	-0.124	-0.028	0.255	-0.204	-0.024
PC130	1.034	0.413688	0.995842	0.54	0.27	-0.009	0.099	-0.119	-0.028	-0.028	-0.039	0.091	-0.067	0.081	0.271	-0.051
PC65	1.032	0.415714	0.995842	0.79	0.4	-0.034	0.004	-0.006	0.248	-0.088	-0.264	-0.002	0.094	0.059	0.13	-0.027
PC382	1.03	0.417529	0.995842	0.09	0.05	0.009	-0.001	0.024	-0.013	-0.02	-0.007	0.008	-0.016	0.004	0.039	0
PC67	1.029	0.41787	0.995842	0.78	0.4	-0.008	-0.183	0.108	-0.025	0.136	0.007	-0.065	0.236	-0.001	-0.193	-0.132
PC147	1.028	0.418899	0.995842	0.49	0.25	-0.103	0.106	0.041	0	-0.1	-0.021	0.101	0.003	0.073	0.076	-0.108
PC197	1.026	0.420741	0.995842	0.37	0.19	0.022	0.028	-0.095	0.055	-0.006	0.082	-0.004	0.044	-0.021	-0.153	-0.059
PC111	1.025	0.421316	0.995842	0.6	0.3	0.042	-0.108	0.062	-0.075	0.096	-0.036	0.183	-0.138	0.015	-0.078	-0.01
PC353	1.021	0.425107	0.995842	0.13	0.06	0.004	-0.017	-0.004	0.022	0.014	0.011	-0.016	-0.021	0.056	-0.017	-0.017
PC148	1.02	0.425506	0.995842	0.48	0.25	-0.016	0.035	-0.055	0.141	-0.094	0.012	-0.017	0.078	0.005	0.1	-0.125
PC360	1.018	0.427491	0.995842	0.12	0.06	-0.009	0.009	0.001	-0.017	0.021	0.031	-0.011	0.013	-0.039	-0.036	-0.003
PC307	1.012	0.432237	0.995842	0.19	0.09	-0.021	0	0.002	-0.016	0.013	-0.007	0.046	-0.05	0.064	-0.044	0.009
PC364	1.01	0.434471	0.995842	0.11	0.06	0.001	-0.004	-0.005	-0.016	-0.017	0.03	0.015	0.017	0.02	-0.016	-0.03
PC391	0.994	0.447551	0.995842	0.08	0.04	0.008	0.003	0.019	0.002	-0.017	-0.014	0.013	0.002	0.006	-0.035	-0.006
PC327	0.994	0.447792	0.995842	0.16	0.08	-0.009	0.055	-0.033	-0.002	-0.009	0.006	-0.017	0.014	-0.03	0.054	-0.007
PC34	0.984	0.456338	0.995842	1	0.5	0.283	0.106	-0.124	-0.107	-0.217	0.021	-0.065	-0.011	0.252	0.286	-0.11
PC121	0.982	0.458043	0.995842	0.57	0.29	-0.116	0.018	0.051	0.089	0.146	-0.027	-0.083	0.092	-0.053	-0.061	-0.118
PC169	0.979	0.460886	0.995842	0.43	0.22	0.062	0.019	0.064	0.059	-0.069	-0.12	0.015	0.017	-0.134	0.1	0.002
PC229	0.973	0.466797	0.995842	0.31	0.16	-0.002	0.078	-0.025	-0.047	-0.007	0.024	0.016	0.063	-0.098	-0.096	-0.01
PC29	0.967	0.471843	0.995842	1.05	0.53	0.029	-0.186	-0.001	-0.01	-0.124	0.124	0.232	0.166	-0.219	0.286	-0.231
PC140	0.965	0.473845	0.995842	0.51	0.26	-0.067	-0.049	-0.069	0.066	0.05	0.051	-0.12	0.089	-0.083	0.182	0.027
PC61	0.957	0.480891	0.995842	0.81	0.41	-0.002	0.099	0.006	-0.221	0.013	-0.011	0.139	-0.02	0.294	-0.028	-0.168
PC72	0.952	0.484971	0.995842	0.75	0.38	-0.109	0.002	0.006	0.052	0.007	-0.01	-0.104	0.21	-0.049	0.327	-0.151
PC86	0.938	0.49766	0.995842	0.69	0.35	-0.155	0.171	-0.11	0.115	0.075	-0.105	0.042	-0.033	-0.097	-0.101	0.082
PC112	0.936	0.4994	0.995842	0.59	0.3	0.077	-0.03	0.107	-0.103	-0.046	-0.044	0.152	0.042	-0.047	0.04	-0.144
PC210	0.931	0.504538	0.995842	0.35	0.18	-0.023	0.042	-0.019	0.02	0.074	-0.095	0.015	0.041	-0.114	-0.012	0.016
PC205	0.929	0.506498	0.995842	0.35	0.18	0.005	0.024	0.036	-0.01	0.003	-0.045	-0.043	-0.01	-0.011	0.24	-0.037
PC32	0.925	0.510212	0.995842	1.01	0.51	-0.038	0.219	0.15	0.162	-0.142	0.03	-0.113	-0.153	0.236	-0.067	-0.211
PC331	0.925	0.510335	0.995842	0.15	0.08	0.01	0.008	0.035	-0.02	-0.019	-0.02	-0.009	0.007	-0.029	0.08	-0.002
PC358	0.924	0.510843	0.995842	0.12	0.06	0.02	0.021	0.008	-0.017	0.023	-0.029	-0.006	0.013	-0.01	0.005	-0.024
PC249	0.917	0.517313	0.995842	0.27	0.14	0.026	-0.002	-0.071	0.015	0.028	0.04	-0.027	-0.019	0.053	0.092	-0.053
PC302	0.911	0.523128	0.995842	0.2	0.1	0.003	-0.015	-0.009	0.064	0.001	-0.001	-0.016	-0.008	-0.046	-0.065	0.033
PC254	0.908	0.525495	0.995842	0.27	0.14	-0.021	-0.039	0.047	-0.001	-0.022	0.017	0.03	0.031	-0.123	0.043	0.007
PC200	0.903	0.530238	0.995842	0.37	0.19	-0.003	0.053	-0.019	-0.039	0.121	-0.022	-0.069	-0.038	0.034	-0.073	0.03
PC366	0.903	0.530275	0.995842	0.11	0.06	0.006	-0.003	0.018	-0.003	0.028	-0.026	-0.02	-0.002	0.02	0.016	-0.012
PC124	0.887	0.545239	0.995842	0.56	0.28	-0.052	0.015	-0.104	0.025	0.107	0.017	-0.025	-0.095	-0.11	0.042	0.157
PC289	0.887	0.545271	0.995842	0.21	0.11	-0.036	-0.01	0.007	0.055	0.031	-0.004	-0.032	0.021	-0.062	-0.035	0.017
PC156	0.884	0.548687	0.995842	0.47	0.24	-0.029	0.106	-0.027	-0.043	-0.106	0.112	0.065	-0.021	-0.035	-0.089	-0.016
PC77	0.88	0.551984	0.995842	0.73	0.37	0.1	-0.158	0.094	0.191	-0.067	-0.119	0.055	-0.003	-0.025	0.101	-0.104
PC119	0.878	0.554228	0.995842	0.57	0.29	-0.066	-0.06	-0.042	0.145	0.035	0.047	-0.052	0.049	-0.069	0.227	-0.103
PC73	0.876	0.555695	0.995842	0.75	0.38	0.085	-0.21	0.088	-0.065	0.043	-0.009	0.103	-0.143	0.205	-0.071	0.018
PC275	0.876	0.556151	0.995842	0.23	0.12	-0.024	0.015	0.024	0.056	-0.034	-0.027	0.026	-0.029	-0.056	0.077	-0.005
PC190	0.873	0.558375	0.995842	0.39	0.2	0.016	0.12	-0.075	0.043	0.006	-0.084	-0.016	-0.022	0.06	-0.003	-0.014
PC180	0.866	0.565234	0.995842	0.41	0.21	-0.02	0.012	-0.009	0.013	-0.067	0.037	0.005	-0.062	0.178	-0.126	0.032
PC341	0.862	0.569213	0.995842	0.14	0.07	0.011	0.003	-0.01	-0.023	-0.013	-0.013	0.041	0.025	0.017	-0.021	-0.024
PC153	0.861	0.569704	0.995842	0.47	0.24	-0.039	0.073	0.041	-0.014	-0.057	0.046	-0.064	0.082	-0.192	0.023	0.031
PC361	0.861	0.57006	0.995842	0.12	0.06	0.002	0.01	-0.033	0.025	-0.002	0.012	-0.001	0.012	0.007	-0.046	-0.01
PC219	0.861	0.570479	0.995842	0.33	0.17	-0.012	-0.033	0.076	-0.066	0.057	-0.032	-0.015	0.07	-0.041	0.025	-0.028
PC172	0.858	0.572872	0.995842	0.43	0.22	0.098	-0.081	-0.021	-0.078	0.052	0	0.032	0.02	0.017	0.138	-0.076
PC398	0.857	0.573522	0.995842	0.07	0.04	0.004	0.003	-0.007	-0.008	0.022	-0.01	-0.005	0.001	0.011	0.015	-0.011
PC274	0.856	0.575014	0.995842	0.23	0.12	0.014	-0.012	-0.021	-0.026	-0.043	0.062	-0.015	0.005	0.032	0.093	-0.017
PC71	0.854	0.576395	0.995842	0.76	0.38	-0.054	-0.121	0.164	-0.214	0.147	0.011	0.07	-0.001	0.068	0.006	-0.053
PC89	0.853	0.577715	0.995842	0.69	0.35	-0.036	0.026	-0.155	-0.055	0.128	0.043	0.117	-0.039	-0.148	0.245	-0.046
PC134	0.849	0.581306	0.995842	0.52	0.27	0.094	-0.03	0.1	-0.02	-0.123	0.022	0.017	-0.049	0.119	0.078	-0.101
PC115	0.846	0.584489	0.995842	0.58	0.3	-0.022	-0.128	-0.087	0.105	0.056	0.011	0.118	-0.054	0.102	-0.16	-0.008
PC209	0.845	0.585089	0.995842	0.35	0.18	0.013	-0.033	0.119	-0.045	-0.05	-0.017	-0.045	-0.004	0.038	0.077	0.017
PC85	0.839	0.59159	0.995842	0.7	0.35	0.002	0.068	-0.167	0.046	-0.01	0.016	-0.029	-0.163	0.048	0.055	0.19
PC394	0.837	0.59288	0.995842	0.08	0.04	0.014	0.003	-0.007	-0.014	0	0.009	-0.009	0.001	0.021	0.02	-0.014
PC167	0.826	0.603464	0.995842	0.44	0.22	-0.031	0.043	-0.047	0.087	0.068	-0.125	-0.026	0.015	0.085	0.023	-0.035
PC141	0.826	0.604091	0.995842	0.5	0.26	0.003	0.045	-0.04	0.031	0.027	-0.023	-0.076	-0.101	0	-0.075	0.166
PC75	0.823	0.606276	0.995842	0.74	0.38	0.034	0.169	-0.042	-0.061	-0.05	-0.024	-0.002	-0.212	-0.007	0.114	0.155
PC194	0.82	0.60979	0.995842	0.38	0.19	-0.034	-0.021	0.076	0.086	-0.048	-0.03	-0.01	0.054	-0.118	0.002	-0.008
PC165	0.819	0.610043	0.995842	0.45	0.23	-0.019	0.054	0.052	-0.119	0.026	-0.064	0.101	-0.052	0.055	-0.024	-0.006
PC146	0.817	0.612405	0.995842	0.49	0.25	0.064	-0.075	0.107	0.08	-0.037	-0.04	-0.087	0.015	0.105	-0.043	-0.057
PC63	0.814	0.61508	0.995842	0.8	0.41	0.118	-0.064	0.083	-0.047	0.035	-0.027	0.028	0.046	-0.042	-0.51	0.05
PC113	0.813	0.616093	0.995842	0.59	0.3	-0.013	-0.173	-0.087	0.069	-0.036	0.125	-0.02	-0.012	0.067	0.093	0.067
PC150	0.81	0.619005	0.995842	0.48	0.24	0.008	0.139	-0.059	0.008	0.03	-0.1	-0.005	0.075	-0.082	-0.075	-0.018
PC49	0.809	0.620002	0.995842	0.88	0.44	-0.265	-0.132	0.2	0.036	0.071	0.013	-0.113	0.029	0.043	0.11	0.081
PC114	0.809	0.620508	0.995842	0.59	0.3	-0.055	-0.122	-0.078	0.072	-0.105	0.019	0.148	0.014	0.053	0.108	0.019
PC321	0.805	0.623798	0.995842	0.17	0.09	0.009	-0.023	-0.009	-0.025	0.046	-0.01	0.018	0.027	-0.038	0.008	-0.016
PC52	0.804	0.624725	0.995842	0.86	0.43	0.093	-0.188	-0.043	0.132	-0.014	-0.032	0.006	0.162	-0.062	-0.37	0.062
PC339	0.801	0.628116	0.995842	0.14	0.07	0.006	-0.021	0.029	-0.01	-0.033	0.008	0.029	-0.018	0.024	0.008	-0.008
PC136	0.8	0.628987	0.995842	0.52	0.26	0.023	0.115	0.064	-0.005	-0.127	-0.02	0.02	0.014	-0.176	0.066	-0.005
PC326	0.799	0.629513	0.995842	0.16	0.08	0.007	0.031	0.014	-0.052	0.02	-0.018	-0.011	0.015	0.015	-0.018	-0.006
PC176	0.796	0.632494	0.995842	0.42	0.21	0.028	-0.011	0.065	-0.014	0.025	-0.076	0.072	-0.068	-0.006	-0.167	0.046
PC377	0.792	0.636135	0.995842	0.1	0.05	0.006	-0.02	0.018	-0.014	0.007	-0.009	0.008	-0.007	0.022	0.03	-0.012
PC149	0.789	0.639408	0.995842	0.48	0.24	0.009	0.03	0.004	0.095	-0.089	0.027	-0.068	0.032	0.115	0.036	-0.114
PC348	0.789	0.639834	0.995842	0.13	0.07	0.012	-0.019	-0.005	-0.015	0.016	0.017	-0.01	0	0.043	0.023	-0.029
PC44	0.788	0.640785	0.995842	0.91	0.46	-0.019	0.19	-0.151	-0.082	-0.134	0.16	0.162	0.028	-0.178	-0.119	-0.028
PC280	0.787	0.641686	0.995842	0.23	0.11	-0.009	-0.005	-0.04	-0.026	0.035	0.037	0.019	-0.03	0.064	-0.061	0.002
PC347	0.781	0.647122	0.995842	0.14	0.07	-0.01	0.014	-0.005	-0.01	-0.014	0.016	0.004	-0.026	-0.024	0.006	0.041
PC301	0.78	0.648273	0.995842	0.2	0.1	0.011	0.041	0.016	0.022	-0.029	-0.025	-0.039	-0.015	-0.012	0.064	0.006
PC79	0.774	0.654328	0.995842	0.72	0.37	0.041	-0.025	0.065	0.094	-0.184	-0.061	0.042	0.139	-0.215	0.015	0.007
PC367	0.771	0.656615	0.995842	0.11	0.06	0.021	-0.007	0.022	-0.028	-0.017	0.014	-0.003	-0.01	0.005	0.002	0.005
PC258	0.771	0.656913	0.995842	0.26	0.13	-0.005	0.048	0.066	-0.034	-0.026	0.026	-0.049	0	-0.041	-0.018	0.008
PC245	0.77	0.657849	0.995842	0.28	0.14	0	-0.029	0.055	0.048	-0.039	-0.053	0.031	-0.025	-0.048	0.062	0.016
PC102	0.765	0.662324	0.995842	0.63	0.32	-0.036	0.003	0.009	0.104	0.066	-0.081	0.051	-0.204	0.042	-0.03	0.076
PC55	0.765	0.662506	0.995842	0.84	0.42	-0.07	-0.227	-0.153	0.057	0.112	-0.003	0.132	-0.052	0.102	0.103	0.09
PC344	0.757	0.670735	0.995842	0.14	0.07	0.004	-0.012	-0.035	0.036	-0.007	0.008	0	-0.017	0.02	-0.012	0.016
PC392	0.756	0.671013	0.995842	0.08	0.04	0.002	-0.007	0.017	-0.02	0.008	0.004	-0.012	0.003	0.02	-0.003	-0.005
PC212	0.754	0.67358	0.995842	0.34	0.17	-0.005	0.002	0.043	-0.028	0.018	-0.046	0.044	0.038	0.07	-0.015	-0.101
PC125	0.752	0.674989	0.995842	0.55	0.28	0.038	-0.005	-0.07	-0.008	0.061	-0.141	0.109	0.045	-0.068	-0.124	0.056
PC225	0.748	0.67926	0.995842	0.32	0.16	-0.021	0.04	0.029	-0.049	0.01	0.015	-0.011	0.067	-0.051	0.057	-0.074
PC352	0.744	0.682845	0.995842	0.13	0.06	0.017	-0.029	-0.019	0	0.023	0.015	0.006	0.01	-0.008	0.016	-0.023
PC369	0.744	0.683257	0.995842	0.11	0.05	-0.009	0.003	0.012	-0.009	-0.016	0.001	0.012	0.005	0.039	-0.034	-0.01
PC12	0.734	0.692039	0.995842	1.44	0.73	0.169	-0.168	0.028	0.078	-0.011	-0.372	0.301	-0.218	0.208	0.003	0.085
PC299	0.733	0.693086	0.995842	0.2	0.1	0.009	0.018	-0.046	0.002	0.042	-0.012	0.01	-0.034	0.039	0.033	-0.022
PC145	0.729	0.696724	0.995842	0.49	0.25	0.032	-0.123	-0.001	0.081	0.044	0.038	-0.059	0.029	0.072	-0.17	-0.014
PC222	0.722	0.70342	0.995842	0.32	0.16	0.006	0.056	-0.052	-0.039	0	0.028	0.029	-0.036	-0.034	-0.098	0.061
PC272	0.722	0.703802	0.995842	0.24	0.12	0.016	-0.029	-0.019	0.042	-0.002	-0.037	0.023	-0.013	-0.047	-0.03	0.057
PC178	0.719	0.706964	0.995842	0.41	0.21	0.063	-0.04	0.035	-0.101	0.039	-0.005	0.049	-0.084	0.038	-0.031	0.036
PC373	0.719	0.70705	0.995842	0.1	0.05	0.015	-0.004	-0.004	-0.012	0.022	-0.008	-0.007	-0.001	-0.023	-0.02	0.022
PC107	0.715	0.710543	0.995842	0.61	0.31	0.032	0.046	0.075	-0.079	-0.015	0.085	-0.115	0	-0.169	-0.081	0.104
PC204	0.714	0.710961	0.995842	0.36	0.18	-0.01	-0.018	0.031	0	0.092	-0.045	-0.053	-0.047	-0.009	-0.027	0.072
PC199	0.714	0.711095	0.995842	0.37	0.19	-0.009	0.049	0.079	0.003	0.006	-0.114	-0.018	-0.01	0.005	0.061	-0.005
PC191	0.714	0.711487	0.995842	0.38	0.19	0.073	-0.008	-0.018	0.013	0.012	-0.009	-0.027	0.103	-0.069	-0.071	-0.065
PC255	0.71	0.715533	0.995842	0.26	0.13	0.01	-0.035	0.001	0.009	0.045	-0.021	-0.014	0.04	0.01	-0.132	0.01
PC98	0.707	0.718465	0.995842	0.65	0.33	-0.034	-0.105	0.125	0.048	0.041	-0.044	-0.026	-0.03	-0.184	-0.024	0.137
PC186	0.704	0.721139	0.995842	0.39	0.2	0.088	-0.029	-0.063	-0.02	-0.013	-0.024	-0.01	0.106	0.019	0.029	-0.049
PC303	0.701	0.723433	0.995842	0.19	0.1	0.001	0.04	-0.036	0.001	0.013	0.026	-0.035	-0.006	0.031	0.025	-0.028
PC162	0.701	0.723829	0.995842	0.45	0.23	0.039	-0.095	-0.069	0.103	-0.023	-0.043	0.056	0.059	0.004	-0.014	-0.023
PC143	0.7	0.724198	0.995842	0.5	0.25	0.021	0.003	-0.034	0.015	-0.087	0.129	0.076	-0.084	-0.06	0.037	-0.026
PC359	0.7	0.724904	0.995842	0.12	0.06	0.003	-0.016	-0.02	0.022	-0.012	-0.009	0.024	0.004	0.026	-0.023	-0.004
PC291	0.699	0.725221	0.995842	0.21	0.11	0.006	0.002	0.029	0.013	-0.046	0.027	-0.005	0.026	0.017	-0.033	-0.049
PC278	0.689	0.735214	0.995842	0.23	0.12	0.011	-0.033	0.067	0.019	-0.004	-0.001	-0.018	-0.032	0.024	-0.058	0.002
PC396	0.682	0.741673	0.995842	0.07	0.04	0.012	0.006	-0.012	-0.017	0.004	0.007	0.002	-0.012	0.001	0.017	0.004
PC277	0.679	0.744588	0.995842	0.23	0.12	0.006	0.04	0.023	0.019	-0.009	-0.025	-0.049	0.002	0.012	0.069	-0.035
PC228	0.676	0.746661	0.995842	0.31	0.16	0.006	-0.02	-0.002	0.073	-0.02	-0.033	0.032	0.02	-0.111	0.035	-0.006
PC105	0.672	0.75041	0.995842	0.62	0.31	0.124	-0.055	-0.055	0.005	-0.092	0.13	0.048	-0.119	0.005	-0.042	0.027
PC271	0.672	0.750933	0.995842	0.24	0.12	0.017	0.042	-0.022	0.004	0.018	-0.016	-0.005	-0.035	0.054	-0.097	0.005
PC201	0.671	0.751307	0.995842	0.36	0.18	-0.019	0.091	-0.001	-0.026	-0.037	0.073	-0.033	-0.026	0.023	0.051	-0.054
PC320	0.671	0.751392	0.995842	0.17	0.09	0.011	0.013	-0.023	0.015	0.005	-0.033	0	0.023	0.034	-0.061	-0.006
PC288	0.671	0.751867	0.995842	0.21	0.11	0.001	0.003	0.021	-0.027	-0.022	0.055	-0.006	0.026	-0.015	-0.06	-0.023
PC290	0.669	0.753539	0.995842	0.21	0.11	0	0.006	-0.006	0	-0.03	0.032	-0.005	0.054	-0.053	-0.042	-0.007
PC268	0.667	0.755307	0.995842	0.24	0.12	0.014	0.002	0.027	-0.039	-0.026	0.024	-0.029	0.017	-0.003	0.107	-0.026
PC246	0.666	0.756387	0.995842	0.28	0.14	0.009	-0.032	0.068	-0.05	0.013	-0.033	0.034	0.001	-0.013	0.062	-0.026
PC74	0.666	0.756425	0.995842	0.75	0.38	0.053	0.072	0.059	0.034	0.032	0.052	-0.241	0.051	-0.066	-0.16	0.004
PC374	0.664	0.757749	0.995842	0.1	0.05	0.004	-0.019	-0.016	0.019	0.004	0.005	-0.009	-0.005	-0.007	0.038	0.007
PC131	0.657	0.764405	0.995842	0.53	0.27	0.025	-0.032	0.011	0.006	0.004	0.08	-0.024	-0.16	0.142	0.013	0.006
PC281	0.656	0.764714	0.995842	0.22	0.11	-0.006	-0.034	0.039	-0.037	-0.002	0.04	0.023	-0.039	0.011	-0.016	0.012
PC322	0.655	0.766099	0.995842	0.17	0.09	-0.008	0.015	0.019	-0.05	0.008	-0.005	0.02	-0.006	0.033	0.012	-0.018
PC285	0.654	0.767388	0.995842	0.22	0.11	0.009	-0.02	0.016	-0.041	-0.01	0.041	-0.009	0.034	-0.059	0.021	0.005
PC357	0.65	0.770488	0.995842	0.12	0.06	-0.01	0.01	-0.02	-0.005	0.019	-0.012	0.02	0.016	0.011	-0.035	-0.012
PC333	0.647	0.773428	0.995842	0.15	0.08	0.008	0.014	0.014	-0.007	-0.043	0.004	0.015	-0.029	0.019	0.005	0.011
PC42	0.641	0.778492	0.995842	0.92	0.47	0.085	-0.127	-0.019	-0.192	0.075	-0.003	0.112	0.05	-0.254	0.102	0.122
PC59	0.639	0.78035	0.995842	0.82	0.42	0.134	0.04	-0.131	-0.223	-0.013	0.061	0.096	0.026	0.102	-0.079	-0.02
PC316	0.635	0.783694	0.995842	0.18	0.09	-0.012	0.008	-0.02	0.036	-0.014	-0.029	0.012	0.039	-0.003	-0.015	-0.013
PC296	0.631	0.787625	0.995842	0.2	0.1	-0.015	0.028	-0.003	0.014	-0.037	0.009	0.021	-0.034	-0.03	0.067	0.008
PC202	0.627	0.791317	0.995842	0.36	0.18	0.076	-0.02	-0.063	-0.053	0.007	-0.028	0.041	0.046	0.046	0.025	-0.038
PC395	0.617	0.799322	0.995842	0.08	0.04	-0.013	0.005	0.004	0.006	0.018	-0.012	-0.006	-0.006	-0.008	0	0.008
PC126	0.616	0.800178	0.995842	0.55	0.28	-0.031	0.103	0.015	-0.054	0.022	-0.031	0.011	0.106	-0.001	-0.195	-0.069
PC342	0.615	0.801451	0.995842	0.14	0.07	-0.002	-0.011	-0.014	-0.014	-0.004	0.03	0.017	0.026	-0.03	-0.002	-0.013
PC266	0.614	0.80231	0.995842	0.25	0.12	0.026	-0.008	0.016	-0.051	0.006	0.054	-0.04	0.012	-0.023	-0.034	0.014
PC343	0.612	0.803818	0.995842	0.14	0.07	-0.002	-0.022	-0.011	-0.009	0.025	0.027	-0.001	-0.008	0.016	-0.043	0.007
PC217	0.612	0.804035	0.995842	0.33	0.17	-0.048	0.004	0.001	-0.059	-0.031	0.064	0.052	0.034	-0.015	-0.068	0.006
PC223	0.611	0.804503	0.995842	0.32	0.16	0.051	-0.008	-0.018	-0.053	0.069	0.009	0.031	-0.052	0.024	-0.037	-0.026
PC38	0.611	0.80458	0.995842	0.96	0.49	0.088	-0.081	0.034	-0.188	0.217	0.046	-0.027	-0.061	0.188	-0.197	-0.052
PC218	0.61	0.805625	0.995842	0.33	0.17	-0.048	0.044	-0.015	0.034	-0.06	0.026	0.026	0.026	0.029	-0.112	-0.016
PC387	0.601	0.812838	0.995842	0.09	0.04	0.01	-0.013	-0.01	0.001	-0.011	0.018	0.006	-0.003	-0.001	-0.02	0.01
PC226	0.599	0.81462	0.995842	0.32	0.16	0.019	-0.068	0.009	0.071	-0.018	-0.043	-0.011	0.014	0.016	-0.046	0.038
PC308	0.594	0.818931	0.995842	0.19	0.09	0.035	-0.022	-0.006	-0.029	0.025	-0.005	0.014	0.005	-0.039	-0.038	0.021
PC90	0.592	0.820335	0.995842	0.68	0.34	-0.031	0.074	0.023	0.016	-0.128	-0.018	0.069	0.134	-0.089	0.074	-0.123
PC276	0.591	0.821853	0.995842	0.23	0.12	-0.017	-0.051	-0.013	0.058	0	-0.01	-0.016	0.001	0.034	0.031	0.016
PC273	0.589	0.822791	0.995842	0.24	0.12	0.027	0.008	-0.052	-0.001	0.007	-0.05	0.031	-0.004	0.013	0.049	0.01
PC109	0.589	0.822887	0.995842	0.6	0.3	0.018	-0.17	-0.026	0.009	-0.053	0.021	0.124	0.038	0.05	-0.052	0.02
PC380	0.583	0.828028	0.995842	0.1	0.05	-0.016	0.004	-0.019	0.008	0.002	0.024	0.004	-0.004	0.001	-0.009	-0.003
PC108	0.58	0.830315	0.995842	0.6	0.31	-0.11	0.05	0.003	0.002	0.117	-0.044	0.085	-0.058	-0.147	0.01	0.023
PC314	0.579	0.831123	0.995842	0.18	0.09	0.022	-0.019	-0.025	0.018	-0.006	0.004	-0.008	-0.007	0.015	0.08	-0.014
PC401	0.578	0.832332	0.995842	0.05	0.03	0	0.004	0.005	-0.01	0.011	-0.011	-0.002	0.002	0.001	0.003	0.001
PC370	0.578	0.832384	0.995842	0.11	0.05	-0.004	0.016	-0.004	-0.024	0.003	0.022	-0.001	0	0.006	0.005	-0.014
PC354	0.577	0.833271	0.995842	0.13	0.06	0.003	0.021	-0.013	-0.003	0.014	0.003	-0.018	-0.025	-0.003	-0.002	0.021
PC213	0.575	0.83449	0.995842	0.34	0.17	-0.006	-0.036	0.023	-0.062	0.054	0.055	0.049	-0.029	-0.046	-0.017	-0.02
PC233	0.575	0.834852	0.995842	0.3	0.15	-0.038	0.063	0.013	0.01	-0.034	-0.019	-0.013	0.033	0.06	-0.005	-0.049
PC171	0.571	0.83741	0.995842	0.43	0.22	0.067	-0.018	0.014	0.023	0.004	-0.024	0.004	-0.021	-0.164	0.114	0.009
PC390	0.571	0.837472	0.995842	0.08	0.04	0.004	-0.014	0.008	-0.005	0.001	0.003	0.009	-0.019	-0.006	0.019	0.009
PC182	0.57	0.83838	0.995842	0.4	0.2	-0.008	0.022	0.033	0.002	-0.091	0.045	0.052	0.019	0.027	-0.028	-0.085
PC253	0.569	0.839161	0.995842	0.27	0.14	0.014	-0.004	0.011	-0.006	-0.005	-0.038	0.027	0.045	0.047	-0.084	-0.039
PC330	0.567	0.840514	0.995842	0.16	0.08	-0.033	0.024	0.02	0.003	0.02	-0.003	-0.022	-0.012	-0.013	0.031	-0.002
PC64	0.565	0.842469	0.995842	0.8	0.41	0.047	0.092	0.047	0.052	-0.12	0.044	-0.035	-0.167	0.198	-0.136	-0.014
PC270	0.564	0.842978	0.995842	0.24	0.12	0.005	-0.035	-0.002	-0.012	-0.022	-0.01	0.063	0.002	0.05	-0.039	-0.007
PC224	0.564	0.842987	0.995842	0.32	0.16	-0.049	-0.007	-0.005	0.014	-0.051	0.037	-0.02	0.05	-0.021	-0.057	0.058
PC138	0.562	0.844746	0.995842	0.51	0.26	-0.074	0.099	0.046	0.007	0.001	0.055	-0.108	-0.002	-0.007	-0.109	0.019
PC259	0.561	0.845509	0.995842	0.26	0.13	-0.058	0.002	-0.004	0.005	0.017	0.015	0.017	-0.041	0.08	-0.005	-0.003
PC170	0.558	0.847584	0.995842	0.43	0.22	-0.094	0.112	-0.014	0.007	0.008	0.022	-0.032	-0.051	0.026	0.041	0.006
PC257	0.555	0.850247	0.995842	0.26	0.13	0.052	-0.055	-0.022	-0.008	0.049	0.009	-0.021	-0.012	0.016	-0.01	0.006
PC319	0.553	0.851884	0.995842	0.17	0.09	-0.025	0.028	-0.022	0.017	-0.013	0.015	0.013	0.018	-0.001	-0.001	-0.033
PC184	0.547	0.856392	0.995842	0.4	0.2	-0.001	-0.005	-0.028	0.004	-0.002	-0.032	0.002	0.055	0	0.185	-0.061
PC393	0.546	0.857422	0.995842	0.08	0.04	0	0.007	0.004	-0.009	0.003	-0.011	-0.003	-0.011	0.025	0.016	0
PC368	0.544	0.858435	0.995842	0.11	0.06	0.006	0.003	0.016	0.007	-0.003	-0.024	0.008	-0.017	0.015	-0.021	0.004
PC154	0.544	0.858441	0.995842	0.47	0.24	-0.007	-0.028	-0.005	-0.093	0.012	0.091	0.018	-0.026	-0.095	0.029	0.073
PC160	0.541	0.860569	0.995842	0.46	0.23	-0.007	0.07	0.067	-0.054	0.035	-0.064	-0.068	-0.04	0.077	-0.007	0.027
PC338	0.541	0.861208	0.995842	0.15	0.07	0.009	-0.017	0.002	0.002	0.014	-0.002	0.01	-0.031	-0.031	0.01	0.026
PC88	0.539	0.862607	0.995842	0.69	0.35	0.003	-0.023	0.153	-0.077	-0.137	-0.064	-0.011	0.066	0.095	0.058	0.016
PC207	0.537	0.864055	0.995842	0.35	0.18	-0.04	-0.019	0.085	-0.004	0.017	-0.001	-0.033	-0.025	-0.058	-0.013	0.057
PC336	0.533	0.866965	0.995842	0.15	0.08	0.012	0.028	0.004	0.004	-0.028	-0.019	-0.007	-0.01	0.008	0.042	-0.001
PC355	0.532	0.867807	0.995842	0.12	0.06	0.001	0.027	-0.032	0.004	0.007	-0.008	-0.001	0.006	0.012	-0.015	-0.005
PC195	0.531	0.868216	0.995842	0.37	0.19	-0.02	-0.041	-0.029	-0.03	0.017	0.036	0.044	0.065	-0.077	-0.088	0.026
PC267	0.53	0.868983	0.995842	0.25	0.12	0.011	0.037	0.002	0	0.014	-0.009	-0.015	-0.015	0.07	-0.061	-0.04
PC286	0.529	0.869585	0.995842	0.21	0.11	0.032	0.027	-0.023	-0.001	-0.025	-0.001	0.007	0.009	0.035	-0.079	-0.014
PC163	0.529	0.869599	0.995842	0.45	0.23	0.056	-0.031	0.012	-0.047	-0.029	0.005	-0.011	0.104	0.047	-0.124	-0.038
PC157	0.526	0.872007	0.995842	0.46	0.23	0.066	-0.051	0.018	-0.095	0.07	-0.003	0.016	0.025	-0.005	-0.133	0.009
PC256	0.525	0.872574	0.995842	0.26	0.13	-0.067	0.026	0.02	-0.039	0.034	0.002	0.014	0.025	-0.007	-0.029	-0.006
PC363	0.524	0.873021	0.995842	0.12	0.06	-0.004	-0.002	-0.024	0	0.016	0.022	-0.014	-0.003	0.002	-0.012	0.012
PC127	0.519	0.8766	0.995842	0.55	0.28	0.051	-0.033	0.079	-0.007	0.05	-0.093	-0.011	0.057	-0.112	0.102	-0.058
PC208	0.517	0.878011	0.995842	0.35	0.18	-0.069	0.03	0.064	-0.052	0.05	0.009	-0.001	-0.032	-0.008	-0.015	0.006
PC345	0.51	0.883055	0.995842	0.14	0.07	-0.012	0.003	0.007	0.007	0.021	-0.029	-0.011	-0.006	0.003	0.044	0.002
PC247	0.509	0.883765	0.995842	0.28	0.14	0.01	0.006	-0.037	0.04	-0.043	0.026	0.007	0.026	-0.069	0.038	-0.013
PC262	0.502	0.888581	0.995842	0.25	0.13	-0.004	0.055	-0.003	0.015	0.025	-0.011	-0.042	-0.01	-0.054	0.029	-0.001
PC250	0.497	0.891795	0.995842	0.27	0.14	0.012	-0.017	-0.038	0.023	0	-0.004	-0.013	-0.029	0.098	0.031	0.001
PC214	0.495	0.893065	0.995842	0.34	0.17	-0.019	-0.042	0.007	0.01	-0.046	0.03	0.05	0.032	0.014	0.061	-0.061
PC324	0.495	0.89307	0.995842	0.17	0.08	-0.01	-0.006	0.013	-0.039	0.004	0.037	-0.003	0.008	-0.015	0.009	0
PC389	0.494	0.894184	0.995842	0.09	0.04	0.006	-0.021	0.007	-0.005	-0.009	0.007	0.01	0.004	0.002	-0.012	0.003
PC241	0.487	0.898767	0.995842	0.29	0.15	0.006	0.034	-0.011	-0.019	0.017	-0.012	-0.032	0.059	-0.033	0.054	-0.04
PC378	0.485	0.899541	0.995842	0.1	0.05	0.009	-0.001	-0.009	0.01	-0.007	-0.005	0.004	0.015	0.008	0.011	-0.022
PC216	0.485	0.899673	0.995842	0.33	0.17	0.037	0.035	0.076	-0.028	-0.025	-0.025	-0.015	0.007	-0.025	0.017	-0.048
PC379	0.48	0.902719	0.995842	0.1	0.05	0.016	0.016	-0.004	0.005	-0.008	-0.014	-0.004	-0.008	0.019	0.002	-0.008
PC349	0.478	0.904168	0.995842	0.13	0.07	-0.002	0.02	0.027	-0.024	-0.011	-0.01	-0.005	0	0.01	-0.013	0.005
PC227	0.477	0.904979	0.995842	0.31	0.16	-0.002	-0.014	0.026	-0.059	0.03	0.035	0.045	-0.027	-0.058	-0.017	0.001
PC83	0.475	0.906239	0.995842	0.71	0.36	0.081	0.052	-0.059	-0.053	-0.049	0.109	0.021	-0.002	0.122	-0.131	-0.119
PC243	0.474	0.906557	0.995842	0.28	0.14	0.018	0.019	-0.046	0.04	0.012	-0.02	-0.005	-0.007	-0.074	0.06	0.013
PC292	0.473	0.907079	0.995842	0.21	0.11	-0.034	0.017	0.03	-0.016	0.013	-0.001	0	0.013	-0.044	-0.048	0.018
PC239	0.473	0.907336	0.995842	0.29	0.15	-0.018	0.029	0.015	0.027	-0.045	0.055	-0.014	-0.02	-0.051	-0.036	0.013
PC181	0.467	0.91084	0.995842	0.4	0.2	0.052	0.033	0.056	-0.087	0.001	-0.031	-0.017	-0.033	0.063	-0.029	0.008
PC230	0.464	0.912776	0.995842	0.31	0.15	-0.044	-0.01	-0.005	0.066	-0.004	-0.051	0.015	0.02	0.045	0	-0.015
PC287	0.462	0.91409	0.995842	0.21	0.11	0.001	-0.024	0.004	0.033	0.019	-0.03	0.014	-0.018	0.003	0.06	-0.021
PC26	0.459	0.915712	0.995842	1.09	0.55	-0.099	0.017	-0.091	0.303	0.017	-0.112	0.02	-0.082	0.064	-0.108	0.028
PC295	0.451	0.920148	0.995842	0.2	0.1	0.02	0.024	-0.035	0.004	-0.021	0.012	0	-0.022	0.048	-0.021	-0.001
PC376	0.448	0.921924	0.995842	0.1	0.05	0.006	0.013	0.011	-0.005	-0.016	-0.016	-0.007	0.014	0.002	0.006	-0.003
PC244	0.447	0.922783	0.995842	0.28	0.14	0.007	-0.028	-0.033	-0.014	0.068	0.004	0.001	-0.024	-0.011	-0.028	0.037
PC346	0.444	0.924031	0.995842	0.14	0.07	-0.005	-0.002	0.025	-0.014	-0.012	-0.007	0.024	0.004	0.004	-0.031	-0.007
PC133	0.442	0.925216	0.995842	0.53	0.27	0.047	-0.014	-0.022	0.01	-0.016	0.119	-0.069	-0.013	-0.008	-0.144	0.02
PC383	0.442	0.925271	0.995842	0.09	0.05	-0.001	-0.014	-0.006	0.016	0.019	0	-0.005	-0.002	-0.002	-0.014	0.001
PC189	0.442	0.925294	0.995842	0.39	0.2	-0.067	0.039	0.023	0.015	0.005	-0.059	0.059	0.023	-0.048	-0.052	0.002
PC173	0.442	0.925346	0.995842	0.42	0.21	0.065	-0.07	-0.008	0.017	-0.018	0.017	0.002	0.024	0.084	-0.111	-0.032
PC251	0.442	0.92547	0.995842	0.27	0.14	-0.006	0.001	0.011	-0.004	0.01	-0.058	0.01	0.03	0.007	-0.079	0.032
PC158	0.441	0.926066	0.995842	0.46	0.23	-0.061	0.06	0.032	-0.046	-0.028	-0.034	0.016	0.017	0.132	-0.042	-0.021
PC93	0.439	0.926882	0.995842	0.67	0.34	0.027	0.118	-0.137	-0.064	0.009	-0.042	0.017	-0.004	0.129	0.028	-0.005
PC187	0.438	0.927324	0.995842	0.39	0.2	0.022	-0.049	0.084	0.021	-0.04	0.016	-0.022	-0.009	-0.052	-0.063	0.034
PC174	0.438	0.927522	0.995842	0.42	0.21	-0.034	0.016	0.013	-0.091	0.04	-0.013	0.033	-0.037	0.049	0.106	0.002
PC97	0.438	0.927591	0.995842	0.65	0.33	0.042	-0.041	0.02	-0.031	0.091	-0.012	0.01	-0.105	-0.146	0.041	0.098
PC248	0.437	0.928221	0.995842	0.27	0.14	0.025	-0.012	0.023	-0.032	-0.003	-0.027	0.04	-0.011	-0.052	-0.033	0.039
PC168	0.431	0.931405	0.995842	0.44	0.22	0.005	0.026	-0.04	-0.016	-0.038	0.049	0.014	0.052	0	0.09	-0.089
PC293	0.429	0.93219	0.995842	0.2	0.1	0.016	-0.025	0.008	-0.017	-0.01	0.038	0	-0.002	-0.001	0.05	-0.027
PC375	0.429	0.932194	0.995842	0.1	0.05	0.007	0.008	-0.009	0.005	0.016	-0.019	0.001	0.005	-0.02	-0.009	0.002
PC356	0.427	0.933187	0.995842	0.12	0.06	0.009	-0.003	-0.01	0.007	-0.012	0.017	-0.008	-0.02	-0.003	0.034	0.01
PC340	0.426	0.933768	0.995842	0.14	0.07	0.012	0	-0.007	-0.028	0.011	0.009	-0.018	0.01	-0.013	0.038	0.004
PC399	0.424	0.934899	0.995842	0.07	0.03	-0.006	-0.007	-0.005	0.006	0.013	0.001	-0.006	0.008	-0.011	0.003	0.001
PC294	0.423	0.935472	0.995842	0.2	0.1	-0.007	0.03	-0.024	0.02	0.01	-0.005	-0.009	-0.015	0.048	-0.043	-0.011
PC312	0.421	0.936519	0.995842	0.18	0.09	-0.011	-0.007	0.015	-0.035	0.018	0.012	-0.003	-0.003	-0.028	0.045	0.012
PC362	0.414	0.940039	0.995842	0.12	0.06	-0.003	-0.012	-0.005	0.006	0	0	-0.008	0.025	0.022	0.003	-0.015
PC381	0.413	0.940393	0.995842	0.09	0.05	0.014	0.012	-0.004	-0.003	0.011	-0.008	-0.008	0.002	-0.003	0.011	-0.016
PC305	0.413	0.940451	0.995842	0.19	0.1	-0.002	-0.006	-0.008	0.005	-0.025	0.029	-0.005	0.018	0.024	0.032	-0.032
PC144	0.413	0.940471	0.995842	0.5	0.25	0.066	0.001	-0.016	-0.046	-0.038	0.031	-0.03	0.097	-0.1	-0.039	0.01
PC304	0.41	0.941625	0.995842	0.19	0.1	0.016	-0.001	0.018	-0.028	-0.016	0	-0.007	0.026	0.026	0.024	-0.03
PC234	0.394	0.94908	0.995842	0.3	0.15	-0.058	0.054	-0.019	-0.017	0.002	0.034	-0.008	0.024	0.001	0.001	-0.02
PC372	0.393	0.949459	0.995842	0.11	0.05	-0.003	0.008	0	-0.013	0.009	0.016	-0.016	0.006	-0.017	0.009	-0.001
PC325	0.393	0.949505	0.995842	0.16	0.08	0.011	0.015	-0.027	0.002	-0.003	-0.014	-0.005	-0.006	0.026	0.051	-0.004
PC269	0.393	0.949639	0.995842	0.24	0.12	0.014	0.039	-0.002	-0.037	-0.02	-0.017	0.02	0.032	-0.029	-0.015	-0.007
PC298	0.393	0.94975	0.995842	0.2	0.1	-0.009	-0.008	0.001	0.023	-0.018	-0.02	0.032	0.018	-0.039	0.025	-0.008
PC35	0.39	0.95075	0.995842	0.98	0.5	0.098	-0.001	0.193	-0.05	0.035	-0.098	0.006	0.05	-0.078	-0.011	-0.169
PC129	0.388	0.951863	0.995842	0.54	0.27	0	-0.078	0.001	-0.074	-0.027	-0.005	0.01	0.116	-0.005	0.031	0.045
PC260	0.388	0.951903	0.995842	0.26	0.13	-0.01	0.019	-0.026	-0.014	0.022	0.019	-0.002	-0.001	0.068	-0.02	-0.037
PC211	0.378	0.955994	0.995842	0.34	0.17	0.046	0.01	0.03	-0.045	-0.019	-0.014	-0.021	0.022	-0.022	0.1	-0.026
PC237	0.376	0.956697	0.995842	0.29	0.15	-0.011	-0.059	0.041	0.019	0.002	0.006	0.001	-0.03	-0.01	-0.003	0.037
PC252	0.375	0.95706	0.995842	0.27	0.14	-0.016	-0.001	0.021	-0.007	0.028	0.007	-0.038	0.033	-0.018	0.055	-0.036
PC334	0.357	0.963973	0.995842	0.15	0.08	0.011	-0.01	-0.013	-0.01	-0.011	0.015	0.016	-0.001	-0.02	-0.024	0.022
PC238	0.355	0.964613	0.995842	0.29	0.15	0.033	0.017	-0.062	0.009	-0.003	0.017	0.01	-0.029	0.019	0.043	-0.017
PC317	0.349	0.966837	0.995842	0.17	0.09	0.002	0.013	0.016	-0.026	0.013	0.003	-0.034	0.005	-0.005	0.004	0.012
PC185	0.346	0.967826	0.995842	0.4	0.2	-0.026	0.002	0.025	-0.031	-0.084	0.036	0.021	-0.017	0.028	0.037	0.038
PC151	0.342	0.969095	0.995842	0.48	0.24	0.025	0.017	-0.02	0.026	0.059	-0.089	0.02	0.013	-0.028	0.07	-0.055
PC329	0.337	0.970744	0.995842	0.16	0.08	-0.006	0.014	0.009	0.001	-0.019	-0.017	0.026	-0.004	-0.003	0.028	-0.013
PC350	0.332	0.972382	0.995842	0.13	0.07	-0.004	-0.008	0.008	-0.008	-0.003	0.023	0.001	-0.01	0.021	-0.029	-0.001
PC384	0.331	0.972663	0.995842	0.09	0.05	0.013	0	0.015	-0.009	-0.006	0.003	-0.001	0	0	-0.019	-0.006
PC279	0.33	0.972908	0.995842	0.23	0.12	-0.027	0.023	0.021	0.005	0.012	-0.043	-0.002	0.013	0.021	-0.006	-0.012
PC159	0.327	0.973744	0.995842	0.46	0.23	-0.02	0.007	-0.037	0.061	-0.036	0.038	-0.046	0.004	0.095	0.03	-0.035
PC104	0.325	0.974452	0.995842	0.62	0.32	0.012	0.03	-0.004	0.045	-0.051	0.004	0.019	0.073	-0.167	-0.109	0.007
PC135	0.323	0.974794	0.995842	0.52	0.26	-0.008	-0.046	-0.066	-0.013	-0.008	0.043	0.004	0.102	-0.056	0.056	-0.002
PC232	0.316	0.976852	0.995842	0.3	0.15	-0.027	0.039	0.053	-0.028	0.014	0.001	-0.027	-0.018	0.013	-0.007	-0.01
PC306	0.315	0.977262	0.995842	0.19	0.1	0.018	0.014	-0.011	-0.006	0.021	-0.002	0.008	-0.013	-0.04	-0.037	0.009
PC311	0.301	0.98085	0.995842	0.18	0.09	0.001	0.009	-0.01	-0.002	0.007	0.014	-0.014	-0.018	-0.014	-0.032	0.032
PC332	0.3	0.980924	0.995842	0.15	0.08	0.012	-0.006	-0.002	0.009	-0.002	-0.02	-0.004	-0.012	-0.014	0.025	0.024
PC66	0.297	0.981665	0.995842	0.79	0.4	0.039	-0.093	0.006	0.063	0.041	-0.003	0.061	-0.118	-0.114	-0.003	0.071
PC284	0.296	0.981831	0.995842	0.22	0.11	-0.028	0.011	0.003	0.034	-0.004	0.003	-0.025	-0.016	0.002	0.037	0.006
PC283	0.294	0.982303	0.995842	0.22	0.11	0.033	-0.025	0.002	0.017	0.016	-0.015	-0.018	-0.006	0.027	0.011	-0.017
PC161	0.293	0.982558	0.995842	0.45	0.23	0	0.026	-0.014	0.035	-0.063	0.046	0.01	-0.057	0.066	-0.055	-0.002
PC318	0.293	0.982683	0.995842	0.17	0.09	0.009	0.003	0.02	-0.008	0.007	-0.027	-0.011	0.002	0.004	-0.032	0.017
PC123	0.292	0.982775	0.995842	0.56	0.28	0.064	0.021	-0.087	-0.057	-0.034	0.047	0.046	-0.027	0.041	0.036	-0.012
PC323	0.279	0.985562	0.995842	0.17	0.08	-0.015	-0.018	0.007	-0.008	0.005	0.025	0.019	-0.014	-0.008	0.002	0
PC365	0.274	0.986583	0.995842	0.11	0.06	-0.008	0.01	-0.004	-0.004	0.015	-0.014	0.014	0	-0.001	-0.01	-0.005
PC110	0.264	0.98841	0.995842	0.6	0.3	-0.124	0.002	0.019	0.051	-0.004	-0.004	-0.019	0.04	0	0.113	-0.012
PC137	0.242	0.991719	0.996678	0.52	0.26	0.043	0.022	-0.027	-0.026	-0.003	0.052	-0.057	-0.003	0	-0.11	0.043
PC198	0.213	0.995084	0.997565	0.37	0.19	0.026	-0.001	0.033	-0.003	-0.023	-0.007	0.015	0.006	-0.089	0.022	-0.002
PC335	0.173	0.997966	0.997966	0.15	0.08	-0.007	-0.005	0.011	0	0.015	-0.007	0.003	-0.013	0.021	0.005	-0.01

## Sheet: S2B
Supplementary Table S2B. ANOVA of principal components, IgG
ID	F-statistic	P-value	P-adj	St. Dev.	% Variation	ETR	ETU	GBR	GBU	GN	KE	PE	SP	SW	USC	USW
PC1	98.275	3.44997e-100	1.38689e-97	9.07	8.05	0.023	4.05	5.085	4.801	6.723	5.591	7.144	-11.527	-11.867	-10.269	-11.454
PC3	25.79	1.61114e-37	3.23839e-35	2.88	2.56	-1.795	0.698	-1.945	-1.836	-2.243	-0.124	3.496	0.881	0.981	2.114	1.071
PC5	19.594	2.68511e-29	3.59805e-27	1.93	1.72	-0.851	-0.66	-0.334	0.336	2.926	0.245	-1.488	-0.153	-0.104	0.603	-0.144
PC4	12.175	2.09425e-18	2.10473e-16	2.31	2.05	-2.199	-1.21	-0.879	0.273	1.505	-0.501	1.6	0.099	0.592	0.053	0.673
PC7	8.227	3.95808e-12	3.1823e-10	1.55	1.37	-0.089	0.048	-1.071	-1.281	0.601	0.884	0.25	0.262	0.178	0.187	0.144
PC11	6.768	9.56686e-10	6.40979e-08	1.22	1.08	0.918	0.205	-0.868	-0.334	0.045	0.581	-0.053	-0.286	-0.347	0.097	0.006
PC402	6.347	4.68622e-09	2.69123e-07	0	0	0	0	0	0	0	0	0	0	0	0	0
PC6	5.846	3.114e-08	1.56479e-06	1.72	1.52	-1.577	-0.135	-0.134	0.139	0.543	-0.275	-0.028	0.554	0.785	-0.583	0.551
PC10	5.795	3.77825e-08	1.68762e-06	1.31	1.16	0.524	0.198	-0.319	-0.216	0.304	-1.126	0.355	-0.127	0.568	0.203	0.075
PC2	5.336	2.14038e-07	8.60432e-06	4.4	3.91	-1.137	-3.158	0.945	0.413	-0.411	1.108	-1.64	1.488	2.479	-0.181	0.955
PC15	3.025	0.00105876	0.0386929	1.06	0.94	-0.322	-0.418	0.467	0.391	0.032	-0.097	-0.104	0.253	-0.324	-0.242	0.058
PC145	2.953	0.0013622	0.0456338	0.2	0.17	-0.036	-0.04	0.031	0.006	-0.03	0.057	-0.021	0.012	-0.108	0.172	0.013
PC22	2.662	0.00372591	0.115217	0.88	0.78	0.236	0.156	0.109	-0.055	-0.264	0.137	-0.447	-0.168	0.304	0.143	0.115
PC18	2.6	0.00458623	0.13169	0.98	0.87	0.496	0.227	-0.036	0.042	0.114	-0.455	-0.04	0.015	0.072	-0.181	-0.268
PC30	2.566	0.005149	0.137993	0.77	0.69	0.353	0.164	-0.24	-0.233	0.022	0.044	-0.001	0.196	-0.188	0.114	-0.215
PC317	2.485	0.00675069	0.169611	0.04	0.04	0.003	-0.008	-0.008	0.013	-0.008	0.008	-0.003	0.015	0.016	-0.011	-0.017
PC42	2.387	0.00934761	0.221043	0.65	0.57	-0.19	-0.197	0.269	0.112	-0.121	0.044	0.033	-0.136	0.012	0.348	0.032
PC43	2.338	0.010992	0.236701	0.64	0.57	0.194	-0.015	-0.08	0.029	-0.149	0.16	-0.018	-0.125	0.14	-0.503	0.121
PC16	2.332	0.0111874	0.236701	1.02	0.91	0.052	-0.161	-0.217	0.142	0.29	-0.16	0.488	-0.124	-0.074	0.107	-0.321
PC9	2.294	0.0126622	0.254511	1.36	1.21	-0.375	0.066	0.043	0.229	-0.012	0.755	-0.058	-0.27	-0.328	0.17	-0.3
PC245	2.142	0.0206486	0.395273	0.08	0.07	0.003	-0.01	0.018	-0.028	-0.01	0.021	0.014	0.023	0.007	-0.01	-0.033
PC67	2.059	0.0268301	0.475856	0.46	0.41	0.202	-0.026	-0.016	-0.074	-0.008	-0.058	0.133	-0.131	-0.055	-0.182	0.087
PC58	2.054	0.0272256	0.475856	0.52	0.46	-0.132	0.082	0.073	-0.162	-0.042	0.152	0.086	-0.027	-0.212	-0.126	0.112
PC20	2.033	0.0290422	0.486457	0.94	0.84	0.277	-0.008	-0.195	-0.363	0.048	-0.039	0.39	-0.156	0.039	0.103	-0.017
PC13	1.916	0.0416082	0.66906	1.16	1.03	0.196	0.046	0.105	-0.583	0.027	0.254	-0.262	0.146	-0.04	-0.283	0.214
PC131	1.9	0.0436425	0.674781	0.22	0.2	-0.016	-0.084	-0.014	0.044	-0.053	0.097	0.026	-0.015	0.006	0.002	0.002
PC17	1.84	0.0523429	0.757756	1.01	0.9	0.033	-0.419	0.068	0.086	0.192	0.022	-0.232	-0.107	0.529	0.036	0.057
PC47	1.825	0.054613	0.757756	0.61	0.54	-0.06	-0.007	-0.088	0.032	-0.139	0.134	0.031	0.202	-0.251	0.275	-0.081
PC56	1.825	0.054664	0.757756	0.54	0.48	-0.131	0.048	0.181	0.067	-0.064	-0.209	0.112	-0.036	0.056	0.111	-0.047
PC98	1.779	0.0626766	0.839867	0.32	0.29	0.101	-0.107	0	-0.034	0.063	-0.042	0.054	-0.046	0.036	-0.149	0.052
PC28	1.708	0.0769379	0.997711	0.8	0.71	-0.161	-0.02	-0.296	-0.182	0.065	0.161	0.184	-0.041	0.2	0.286	0.035
PC44	1.655	0.0893337	0.999883	0.63	0.56	-0.016	-0.118	-0.09	-0.059	-0.058	0.26	0.084	0.126	-0.112	0.164	-0.147
PC21	1.654	0.0897323	0.999883	0.9	0.8	0.074	0.24	0.23	0.094	-0.162	-0.195	-0.22	0.169	-0.177	-0.32	0.019
PC49	1.628	0.0963418	0.999883	0.59	0.52	-0.077	0.02	-0.066	0.171	-0.12	-0.092	0.232	0.027	-0.102	-0.181	0.012
PC80	1.618	0.0992869	0.999883	0.39	0.35	-0.066	0.141	-0.064	0.002	-0.004	0.067	-0.114	0.088	0.038	-0.122	-0.028
PC51	1.611	0.101248	0.999883	0.57	0.51	-0.035	-0.191	0.029	-0.108	0.082	0.139	0.106	0.044	0.152	-0.198	-0.095
PC368	1.57	0.11335	0.999883	0.03	0.02	0.004	-0.007	0	0.001	-0.004	0.003	0	0	-0.011	-0.003	0.01
PC243	1.555	0.11787	0.999883	0.09	0.08	-0.002	-0.002	0.019	-0.005	0.011	-0.017	-0.009	-0.011	0.045	0.025	-0.019
PC34	1.541	0.122633	0.999883	0.72	0.64	0.095	0.234	-0.083	-0.185	0.065	0.102	-0.078	-0.075	-0.021	-0.392	0.092
PC8	1.502	0.136094	0.999883	1.44	1.28	-0.279	0.221	0.443	0.067	0.009	-0.197	0.287	-0.447	-0.225	0.399	-0.142
PC341	1.497	0.137942	0.999883	0.04	0.03	0.003	0.003	-0.006	0.001	0.001	0.002	0.001	-0.01	0.006	-0.022	0.01
PC25	1.494	0.139219	0.999883	0.85	0.76	-0.211	0.018	-0.196	0.223	-0.017	0.099	-0.012	0.013	0.284	-0.452	0.066
PC31	1.49	0.140469	0.999883	0.76	0.68	0.025	-0.095	-0.128	0.054	0.095	-0.193	0.277	0.021	-0.253	-0.092	0.112
PC196	1.471	0.147782	0.999883	0.13	0.11	-0.053	0.039	0.014	-0.02	-0.006	0.023	-0.001	0.013	-0.024	-0.007	0.002
PC33	1.455	0.154271	0.999883	0.74	0.66	-0.045	0.104	-0.095	-0.161	0.214	0.208	-0.197	0.036	-0.046	0.13	-0.084
PC365	1.434	0.162735	0.999883	0.03	0.02	-0.005	0.006	-0.009	0.007	-0.002	0.007	-0.003	-0.002	-0.001	-0.003	0.004
PC166	1.397	0.179391	0.999883	0.16	0.14	-0.006	0.029	-0.011	0.016	-0.031	0.015	-0.015	0.007	-0.08	0.079	0.012
PC83	1.386	0.184486	0.999883	0.38	0.34	-0.003	0.052	-0.057	0.001	0.133	-0.107	-0.052	0.096	-0.05	-0.023	-0.019
PC35	1.361	0.196261	0.999883	0.71	0.63	-0.151	-0.055	-0.015	0.065	0.081	0.133	-0.209	-0.054	-0.127	0.119	0.226
PC118	1.354	0.199665	0.999883	0.26	0.23	0.106	-0.042	0.015	0.002	-0.011	-0.066	0	0.004	0.02	-0.099	0.03
PC66	1.351	0.201517	0.999883	0.47	0.41	-0.15	0.155	-0.058	0.063	0.077	-0.089	-0.047	0.056	0.024	-0.015	-0.02
PC71	1.343	0.205229	0.999883	0.44	0.39	0.077	-0.13	0.031	-0.074	0.08	-0.026	-0.033	-0.003	0.034	0.259	-0.028
PC36	1.306	0.225119	0.999883	0.7	0.62	0.031	-0.221	0.13	0.197	-0.153	-0.016	0.045	0.094	-0.15	-0.106	0.017
PC249	1.298	0.229246	0.999883	0.08	0.07	-0.009	0.019	0.003	0.005	0.003	-0.021	-0.004	0.015	0.009	0.026	-0.025
PC149	1.294	0.231644	0.999883	0.19	0.17	0.042	-0.018	0.036	0.02	-0.024	-0.024	-0.003	-0.027	0.027	0.09	-0.045
PC60	1.292	0.232811	0.999883	0.51	0.45	0.042	-0.018	-0.127	0.098	-0.003	0.104	-0.018	-0.057	-0.043	0.28	-0.099
PC268	1.286	0.236358	0.999883	0.07	0.06	0.016	-0.012	-0.011	0.01	-0.005	0.011	-0.005	-0.005	-0.012	-0.024	0.019
PC271	1.283	0.238071	0.999883	0.07	0.06	0.004	-0.002	-0.015	0.001	0.009	0.004	-0.01	-0.014	-0.008	0.036	0.016
PC255	1.271	0.244755	0.999883	0.08	0.07	-0.021	0.014	0.003	0.02	-0.006	0.003	-0.012	-0.005	0.024	0.012	-0.015
PC210	1.246	0.259843	0.999883	0.11	0.1	-0.027	0.014	0.009	-0.025	0.001	0.013	0.007	-0.015	0.036	0.044	-0.019
PC74	1.234	0.267286	0.999883	0.42	0.37	-0.002	-0.078	-0.02	0.082	-0.007	0.062	0.028	-0.155	0.03	-0.067	0.094
PC344	1.218	0.277469	0.999883	0.03	0.03	0.003	0.008	-0.006	0.004	0.001	-0.005	-0.006	0.005	-0.003	0.016	-0.007
PC290	1.217	0.277861	0.999883	0.06	0.05	-0.006	-0.008	-0.003	0.014	-0.011	0.006	0.01	0.006	0.015	-0.014	-0.013
PC100	1.213	0.280556	0.999883	0.31	0.28	0.08	-0.055	0.078	-0.03	-0.042	0.026	-0.017	-0.022	0.061	0.081	-0.075
PC224	1.21	0.282572	0.999883	0.1	0.09	-0.001	-0.02	-0.007	0.015	-0.007	0.027	0	-0.025	0.028	0.031	-0.009
PC256	1.205	0.285651	0.999883	0.08	0.07	-0.01	-0.007	0.007	-0.011	-0.002	0.012	0.01	-0.013	0.036	-0.026	0.003
PC12	1.199	0.289982	0.999883	1.18	1.05	0.472	0.108	-0.11	-0.211	0.098	0.021	0.148	-0.078	-0.298	-0.305	-0.134
PC99	1.197	0.290979	0.999883	0.32	0.28	-0.005	-0.056	0.032	0.016	0.061	-0.096	0.035	0.067	0.049	-0.085	-0.048
PC309	1.189	0.296438	0.999883	0.05	0.04	-0.005	-0.002	0.014	-0.01	0.007	-0.005	-0.002	0.011	-0.013	-0.003	0.002
PC239	1.186	0.298652	0.999883	0.09	0.08	-0.012	0.017	-0.001	0.015	-0.006	-0.007	-0.002	-0.006	-0.042	0.015	0.021
PC23	1.178	0.304044	0.999883	0.88	0.78	0.066	0.028	-0.225	0.139	-0.132	0.226	-0.173	-0.114	0.154	-0.089	0.137
PC229	1.168	0.310827	0.999883	0.1	0.08	-0.009	-0.008	0.024	-0.021	-0.008	0.006	0.012	0.008	-0.027	-0.03	0.02
PC26	1.159	0.317045	0.999883	0.83	0.74	0.011	-0.062	0.012	0.09	-0.26	0.286	-0.034	-0.161	0.072	0.07	0.042
PC156	1.139	0.331548	0.999883	0.18	0.16	0.032	-0.026	-0.032	0.026	0.039	-0.035	0.002	0.031	-0.019	0.031	-0.034
PC19	1.139	0.331753	0.999883	0.96	0.86	-0.152	-0.192	0.045	-0.18	-0.027	-0.007	0.324	-0.06	0.065	0.364	0.041
PC314	1.133	0.335909	0.999883	0.05	0.04	0.008	0.005	-0.001	-0.014	0.003	-0.004	0.004	-0.009	0.015	0.012	-0.004
PC316	1.131	0.337736	0.999883	0.05	0.04	0.004	0.004	0.01	-0.004	-0.005	-0.004	-0.004	0.015	-0.001	-0.01	-0.011
PC121	1.118	0.346876	0.999883	0.25	0.22	0.037	0.011	-0.022	-0.007	-0.037	-0.042	0.063	0.056	-0.008	-0.115	-0.012
PC251	1.114	0.350028	0.999883	0.08	0.07	-0.005	-0.011	-0.007	0.021	-0.011	0.002	0.005	0.012	-0.032	0.024	0.003
PC89	1.11	0.352826	0.999883	0.36	0.32	0.028	-0.048	0.021	-0.035	-0.014	0.002	0.068	0.085	-0.139	-0.129	0.015
PC369	1.105	0.356578	0.999883	0.03	0.02	0.002	-0.003	-0.002	0.003	0.005	-0.003	0.001	0.003	0.007	0.003	-0.009
PC117	1.096	0.363691	0.999883	0.26	0.23	0.07	-0.038	0.008	-0.016	0.014	-0.014	0.001	0.031	-0.069	-0.133	0.038
PC127	1.091	0.367562	0.999883	0.24	0.21	-0.011	-0.046	0.067	-0.055	0.013	0.004	0.046	0.009	-0.035	0.052	-0.031
PC253	1.082	0.375169	0.999883	0.08	0.07	-0.003	-0.006	0.008	0.013	0.004	-0.007	-0.013	-0.002	0.015	-0.045	0.016
PC328	1.068	0.385961	0.999883	0.04	0.04	-0.002	0.007	0.006	-0.007	0	-0.002	-0.001	0.001	-0.02	0.009	0.006
PC82	1.067	0.386486	0.999883	0.39	0.34	-0.064	0.078	0.02	-0.012	-0.088	0.129	-0.022	0.003	0.003	-0.089	-0.022
PC45	1.067	0.386877	0.999883	0.63	0.56	-0.051	-0.149	0.007	0.031	0.057	0.012	0.143	0.159	-0.105	-0.157	-0.106
PC150	1.065	0.388514	0.999883	0.19	0.16	0.065	0.024	-0.009	-0.011	-0.007	-0.031	-0.035	0.029	0.008	0.027	-0.03
PC184	1.048	0.4023	0.999883	0.14	0.12	-0.005	-0.002	-0.006	-0.015	0.016	0.005	0.004	0.05	-0.031	-0.061	-0.006
PC29	1.047	0.402652	0.999883	0.78	0.7	-0.084	0.026	0.076	-0.042	-0.145	0.107	0.225	-0.011	0.125	-0.084	-0.215
PC275	1.045	0.4046	0.999883	0.06	0.06	0.008	0.005	0.008	-0.014	-0.001	0.006	-0.01	-0.019	0.015	0.006	0.009
PC197	1.044	0.405145	0.999883	0.12	0.11	0.019	-0.022	-0.032	0.02	0.015	0.012	-0.014	-0.026	0.023	0.018	0.01
PC307	1.04	0.408374	0.999883	0.05	0.04	0.006	0.007	-0.002	-0.001	-0.004	-0.005	-0.001	0.01	-0.026	0.002	0.004
PC122	1.039	0.409371	0.999883	0.25	0.22	-0.061	0.066	0.015	-0.047	-0.003	0.007	0.015	0.02	-0.004	-0.109	0.024
PC287	1.032	0.41557	0.999883	0.06	0.05	-0.007	0.007	0.009	-0.013	0.004	0.003	-0.004	-0.015	0.004	0.026	0.002
PC70	1.025	0.421275	0.999883	0.44	0.39	-0.134	0.032	0.111	0.01	-0.062	-0.038	0.014	-0.059	0	0.068	0.091
PC32	1.023	0.422606	0.999883	0.75	0.66	0.107	0.04	0.111	0.095	-0.161	-0.133	-0.057	-0.058	-0.018	0.381	-0.052
PC207	1.022	0.423455	0.999883	0.11	0.1	-0.001	0.024	-0.03	0.01	0.019	-0.018	0.007	-0.02	0.013	-0.029	0.013
PC55	1.019	0.426187	0.999883	0.54	0.48	-0.058	-0.002	0.002	-0.049	0.065	0.03	0.025	-0.001	0.258	-0.207	-0.089
PC144	1.015	0.43013	0.999883	0.2	0.17	-0.015	0.028	-0.012	0.048	-0.017	0.01	-0.035	-0.018	-0.037	-0.046	0.05
PC393	1.015	0.430202	0.999883	0.02	0.02	0	0.001	0.003	-0.003	0	-0.002	0	0.005	-0.007	0.001	-0.001
PC262	1.014	0.430698	0.999883	0.07	0.06	-0.002	-0.003	0.014	-0.003	0	0.001	-0.011	0.013	0.011	0.023	-0.023
PC41	1.013	0.431715	0.999883	0.66	0.58	0.042	0.062	-0.134	0.156	0.014	-0.036	-0.175	0.002	-0.109	0.195	0.075
PC304	1.011	0.433099	0.999883	0.05	0.04	-0.002	-0.003	0.003	-0.001	0	0.002	0	-0.004	0.027	0.009	-0.012
PC73	1.007	0.436694	0.999883	0.43	0.38	-0.031	0.13	-0.026	0.003	-0.055	-0.061	0.016	-0.027	-0.057	0.219	0.002
PC370	1.006	0.437336	0.999883	0.03	0.02	-0.001	-0.003	0.006	-0.002	0	-0.003	0.001	-0.005	-0.006	0.004	0.008
PC193	1.004	0.43967	0.999883	0.13	0.11	0.006	-0.024	0.014	-0.019	0.017	-0.014	0.017	0	-0.047	0.043	0.014
PC299	1	0.442399	0.999883	0.05	0.05	0	-0.001	-0.007	0.004	-0.001	0.005	0.002	0.014	-0.024	-0.011	0
PC238	0.99	0.451818	0.999883	0.09	0.08	-0.007	0.023	-0.012	-0.009	-0.001	0.007	-0.002	0.025	-0.005	-0.029	-0.011
PC168	0.985	0.455612	0.999883	0.16	0.14	-0.023	-0.008	0.028	-0.02	0.003	0.026	0.01	-0.022	0.046	-0.072	0.003
PC247	0.982	0.458801	0.999883	0.08	0.07	-0.01	0.001	-0.01	0.01	-0.016	0.007	0.016	0.012	0.013	-0.038	-0.006
PC136	0.977	0.462958	0.999883	0.21	0.19	-0.001	-0.002	0.024	-0.048	0.033	-0.026	0.008	-0.012	-0.05	0.109	0.013
PC95	0.975	0.464856	0.999883	0.33	0.29	0.007	-0.019	0.039	-0.03	-0.052	0.088	-0.057	0.011	-0.016	0.145	-0.032
PC254	0.964	0.474569	0.999883	0.08	0.07	-0.026	0.005	0.008	0.003	-0.011	0.015	0.002	-0.015	0.001	0.008	0.012
PC222	0.961	0.476799	0.999883	0.1	0.09	-0.007	0.011	0.032	-0.013	0.007	-0.028	-0.001	-0.002	0.019	-0.008	-0.006
PC65	0.95	0.486736	0.999883	0.47	0.42	-0.08	-0.037	0.074	-0.009	0.044	0.005	-0.029	-0.111	0.04	-0.08	0.144
PC115	0.949	0.487953	0.999883	0.27	0.24	0	0.062	-0.043	0.031	-0.06	-0.009	0.009	0.014	-0.07	0.095	0
PC72	0.945	0.491669	0.999883	0.43	0.39	0.136	-0.11	-0.069	0.038	-0.002	0.015	0.035	-0.08	0.026	0.006	0.028
PC14	0.942	0.494705	0.999883	1.11	0.99	0.066	0.114	-0.147	-0.103	0.131	-0.087	0.15	-0.019	0.309	0.196	-0.349
PC50	0.941	0.495678	0.999883	0.58	0.51	-0.066	0.074	-0.036	-0.043	0.047	0.056	-0.005	-0.151	0.049	-0.172	0.153
PC246	0.94	0.496294	0.999883	0.08	0.07	0.003	0.011	-0.008	0.004	0.015	-0.028	-0.004	-0.006	-0.007	0.004	0.018
PC215	0.933	0.502416	0.999883	0.11	0.1	-0.015	0.012	-0.039	0.018	0.017	-0.003	-0.002	0.006	0.013	0.007	-0.005
PC124	0.933	0.502711	0.999883	0.25	0.22	0.069	-0.07	-0.036	0.014	0.012	0.019	0.021	-0.01	0	-0.075	0.012
PC38	0.918	0.515965	0.999883	0.68	0.61	0.114	0.056	0.006	0.148	-0.089	-0.081	-0.172	0.118	-0.055	-0.14	0.006
PC155	0.916	0.518341	0.999883	0.18	0.16	-0.022	0.06	0.009	-0.019	0.008	-0.031	-0.01	-0.014	0.044	0.02	-0.011
PC88	0.914	0.520438	0.999883	0.36	0.32	-0.01	0.007	-0.06	0.028	0.042	0.021	-0.013	-0.051	-0.047	0.221	-0.019
PC167	0.91	0.524285	0.999883	0.16	0.14	-0.013	-0.01	-0.027	0.064	-0.005	-0.009	0.006	-0.002	-0.024	0.027	-0.001
PC78	0.904	0.528994	0.999883	0.4	0.36	0.047	-0.075	0.062	-0.012	0.028	-0.102	0.023	-0.076	0.057	0.08	0.049
PC377	0.903	0.530698	0.999883	0.02	0.02	0	-0.003	0.001	-0.004	0.002	0.002	-0.002	0.005	-0.009	0	0.004
PC363	0.901	0.532573	0.999883	0.03	0.02	0.004	-0.009	-0.004	-0.001	0.002	0.002	0.004	0.002	-0.008	0.001	0.004
PC39	0.9	0.53317	0.999883	0.68	0.6	0.183	-0.002	0.02	-0.02	-0.127	0.015	-0.005	-0.175	-0.039	0.217	0.068
PC101	0.89	0.542482	0.999883	0.31	0.27	0.059	-0.015	0.037	-0.015	-0.05	0.039	-0.054	-0.071	0.043	-0.003	0.053
PC86	0.889	0.543611	0.999883	0.37	0.33	0.057	-0.028	-0.064	-0.031	0.009	0.065	0.015	-0.039	0.011	-0.164	0.07
PC161	0.885	0.547349	0.999883	0.17	0.15	0.028	-0.049	-0.011	-0.004	0.012	0.011	0.012	0.027	0.027	-0.038	-0.027
PC77	0.879	0.552658	0.999883	0.41	0.36	0.08	0.091	-0.025	-0.004	-0.008	-0.11	0.008	-0.056	-0.015	-0.06	0.065
PC24	0.871	0.56049	0.999883	0.86	0.76	-0.024	-0.075	0.183	-0.195	0.096	-0.072	0.135	-0.124	0.02	0.281	-0.045
PC226	0.861	0.570334	0.999883	0.1	0.09	0	-0.026	0.009	-0.014	0.018	-0.008	0.012	0.012	0.017	0.008	-0.015
PC106	0.859	0.572263	0.999883	0.29	0.26	0.041	-0.012	-0.061	-0.038	0.049	0.021	0.009	-0.066	-0.008	0.086	0.032
PC143	0.858	0.572878	0.999883	0.2	0.18	0.017	-0.055	0.019	-0.001	-0.011	-0.009	0.044	0.032	-0.016	-0.059	-0.005
PC48	0.852	0.578572	0.999883	0.6	0.53	-0.022	0.086	-0.092	0.095	-0.124	0.045	-0.029	-0.103	0.193	0.041	0.018
PC323	0.844	0.586646	0.999883	0.04	0.04	-0.003	-0.003	-0.002	-0.004	0.002	0.011	-0.002	-0.001	0.016	-0.01	-0.004
PC360	0.842	0.58832	0.999883	0.03	0.03	0	0	-0.003	0.001	0.006	-0.005	-0.001	-0.001	0.012	-0.007	-0.001
PC391	0.84	0.589916	0.999883	0.02	0.02	0.001	0	0	0	0	-0.001	-0.001	-0.001	-0.008	-0.001	0.006
PC85	0.838	0.592003	0.999883	0.37	0.33	0.016	0.024	-0.118	0.026	0.048	-0.015	-0.031	-0.026	-0.034	0.125	0.053
PC79	0.837	0.593062	0.999883	0.4	0.36	0.05	0.055	0.019	-0.028	-0.07	-0.033	0.013	0.017	0.028	-0.22	0.046
PC291	0.835	0.594985	0.999883	0.06	0.05	-0.006	-0.001	0	0.004	-0.003	-0.011	0.007	0.009	-0.015	-0.012	0.013
PC57	0.829	0.601111	0.999883	0.53	0.47	-0.037	-0.016	-0.015	-0.028	0.086	-0.148	0.131	0.049	-0.051	0.072	-0.024
PC147	0.827	0.602344	0.999883	0.19	0.17	-0.024	-0.021	0.005	-0.036	0.038	-0.012	0.039	0.018	-0.027	-0.049	0.023
PC109	0.822	0.607481	0.999883	0.28	0.25	0.082	0.008	0.021	-0.062	-0.045	0.006	0.013	-0.019	0	-0.079	0.029
PC130	0.819	0.610507	0.999883	0.23	0.2	-0.038	0.067	0.03	-0.006	-0.026	-0.005	-0.031	0.015	-0.04	-0.027	0.025
PC62	0.815	0.614079	0.999883	0.49	0.44	-0.054	0.015	0.047	-0.101	-0.03	0.114	-0.033	0.069	-0.035	-0.173	0.047
PC324	0.81	0.618919	0.999883	0.04	0.04	0.004	-0.008	0.002	-0.008	-0.001	0.005	0.003	-0.007	-0.002	-0.002	0.012
PC169	0.795	0.633618	0.999883	0.16	0.14	-0.01	0.025	-0.033	0.032	-0.029	0.003	0.02	-0.022	0.014	-0.015	0.01
PC339	0.793	0.635664	0.999883	0.04	0.03	0.004	-0.003	-0.005	0	0.006	-0.001	-0.004	0.009	-0.006	0.007	-0.005
PC40	0.792	0.636623	0.999883	0.66	0.59	-0.032	0.16	-0.007	-0.144	0.071	0.009	-0.155	0.049	0.004	-0.052	0.071
PC154	0.792	0.636948	0.999883	0.18	0.16	0.016	0.017	-0.007	-0.014	0.041	-0.031	-0.01	0.012	-0.063	-0.006	0.017
PC165	0.784	0.644372	0.999883	0.16	0.14	-0.018	0.031	0.016	-0.039	0.018	-0.014	-0.005	-0.007	-0.006	-0.034	0.032
PC214	0.783	0.645138	0.999883	0.11	0.1	-0.023	0.028	0.004	-0.002	0.005	-0.002	-0.003	-0.011	0.001	-0.039	0.017
PC59	0.78	0.648514	0.999883	0.51	0.45	0.093	-0.092	-0.087	0.056	0.066	-0.066	-0.037	0.043	0.009	0.168	-0.03
PC140	0.776	0.652073	0.999883	0.2	0.18	-0.022	-0.014	0.023	-0.009	-0.007	0.01	0.015	0.02	-0.013	0.098	-0.048
PC401	0.773	0.655128	0.999883	0.01	0.01	0.001	0	-0.002	0.002	0	0	0	-0.002	0.005	-0.006	0
PC164	0.767	0.660318	0.999883	0.16	0.15	-0.001	0.025	-0.024	0.032	-0.016	0.009	-0.011	-0.01	0.007	-0.073	0.019
PC203	0.765	0.662548	0.999883	0.12	0.11	0.014	-0.012	0.018	-0.023	0.002	-0.011	0	-0.024	0.009	0.023	0.024
PC119	0.765	0.662813	0.999883	0.26	0.23	-0.008	0.053	-0.071	-0.004	0.028	0.002	-0.001	-0.036	0.04	0.062	-0.008
PC195	0.764	0.663761	0.999883	0.13	0.11	0.019	-0.017	-0.018	0.024	-0.004	0.008	-0.005	-0.024	-0.019	0.024	0.021
PC172	0.759	0.668409	0.999883	0.15	0.14	-0.01	-0.038	0.003	0.028	-0.004	0.022	-0.005	0.032	-0.025	-0.001	-0.016
PC159	0.752	0.675044	0.999883	0.17	0.15	-0.007	-0.044	0.027	-0.002	-0.011	0.015	0.038	-0.015	0.028	-0.022	-0.011
PC133	0.747	0.679584	0.999883	0.22	0.2	-0.06	0.014	-0.006	0.012	0.002	0.052	-0.014	-0.029	0.013	-0.037	0.028
PC126	0.741	0.685668	0.999883	0.24	0.21	-0.038	-0.032	-0.003	0.006	0.002	0.045	0.003	-0.035	-0.037	0.078	0.04
PC389	0.741	0.686162	0.999883	0.02	0.02	0.001	-0.003	0.001	-0.003	0.003	0	0.002	0.003	-0.001	-0.009	0.001
PC326	0.739	0.687392	0.999883	0.04	0.04	0.003	-0.001	0.004	0.008	-0.01	-0.003	0.004	0.007	-0.003	-0.008	-0.006
PC94	0.739	0.688018	0.999883	0.34	0.3	0.031	-0.093	0.065	0.024	-0.05	0.037	-0.036	0.022	-0.032	0.014	0.014
PC321	0.738	0.688376	0.999883	0.04	0.04	-0.003	0.007	0.002	-0.001	0	-0.002	-0.003	0.006	-0.019	0	0.006
PC330	0.737	0.68926	0.999883	0.04	0.04	-0.007	0.003	-0.002	-0.002	0.004	0.002	0	0.011	0.003	-0.01	-0.007
PC269	0.733	0.692904	0.999883	0.07	0.06	-0.004	0	-0.021	0.013	0.007	0.005	0.009	-0.005	-0.004	-0.003	-0.002
PC364	0.73	0.695978	0.999883	0.03	0.02	0	0	0.006	-0.007	0.001	-0.003	0.004	-0.004	0.003	0.005	0
PC93	0.716	0.709901	0.999883	0.34	0.3	0.067	0.019	-0.057	-0.074	0.043	0.042	-0.034	0.031	0.021	-0.041	-0.027
PC294	0.715	0.710018	0.999883	0.06	0.05	-0.007	0.001	0.016	0.001	-0.009	0.006	-0.008	0.003	0.002	-0.009	-0.001
PC375	0.714	0.711665	0.999883	0.02	0.02	-0.002	0.001	-0.006	0.006	0	-0.002	0.002	-0.003	-0.001	0.003	0.003
PC64	0.712	0.713553	0.999883	0.48	0.42	0.097	-0.142	0.049	-0.022	0.012	-0.044	0.001	0.039	-0.006	-0.081	0.051
PC125	0.71	0.714821	0.999883	0.24	0.21	0.072	-0.049	0.006	-0.005	-0.031	0.026	-0.007	0.028	-0.02	-0.019	-0.017
PC240	0.709	0.716059	0.999883	0.09	0.08	0.017	0.01	-0.001	-0.023	0.011	0.006	-0.008	0.005	0.001	-0.005	-0.014
PC395	0.709	0.716349	0.999883	0.02	0.02	0.001	0.001	-0.005	0.002	-0.001	0.003	0	0.001	-0.004	0	0
PC188	0.709	0.716589	0.999883	0.13	0.12	0.03	-0.021	-0.011	-0.005	-0.006	0.01	0.003	0.031	-0.028	-0.022	-0.007
PC234	0.708	0.717545	0.999883	0.09	0.08	-0.014	0.02	-0.006	0.003	0.022	-0.006	-0.013	-0.004	0.01	0.005	-0.01
PC183	0.707	0.718443	0.999883	0.14	0.12	0.004	0.001	0.02	-0.034	0.001	0.002	-0.001	0.024	0.026	-0.042	-0.017
PC379	0.705	0.720236	0.999883	0.02	0.02	0.002	-0.001	0	-0.002	0.004	0	-0.001	-0.001	-0.008	-0.001	0.005
PC286	0.703	0.721516	0.999883	0.06	0.05	0.005	-0.002	-0.008	0.013	-0.009	-0.004	0.006	-0.009	0.014	0.003	-0.002
PC288	0.701	0.723952	0.999883	0.06	0.05	0.006	-0.013	0.006	0.002	-0.002	0.002	-0.001	-0.009	0.013	0.018	-0.004
PC69	0.698	0.726917	0.999883	0.45	0.4	-0.006	0.12	-0.015	-0.089	-0.047	0.084	-0.012	0.021	-0.018	0.001	-0.05
PC320	0.697	0.727373	0.999883	0.04	0.04	-0.001	-0.003	-0.011	0.008	0.001	0.006	-0.002	0.007	-0.008	-0.005	0.002
PC241	0.694	0.730286	0.999883	0.09	0.08	-0.011	-0.001	0.002	0	0.007	0.01	-0.007	0.001	-0.022	-0.028	0.02
PC308	0.693	0.730987	0.999883	0.05	0.04	-0.006	0	-0.003	0.006	0.009	-0.005	-0.005	0.005	-0.014	0.008	0.006
PC217	0.688	0.735437	0.999883	0.11	0.09	-0.001	0	-0.02	0.025	-0.002	-0.005	0.011	0.003	0.02	-0.001	-0.022
PC279	0.688	0.735474	0.999883	0.06	0.06	0.014	-0.01	0.003	-0.007	0.001	0.007	-0.006	0.001	-0.008	-0.019	0.009
PC52	0.686	0.737308	0.999883	0.56	0.5	-0.139	0.003	0.074	0.089	-0.082	0.021	0.021	-0.091	0.033	-0.017	0.078
PC199	0.684	0.739081	0.999883	0.12	0.11	0.009	-0.009	-0.002	-0.009	0	-0.011	0.031	-0.017	-0.021	-0.013	0.024
PC194	0.684	0.739232	0.999883	0.13	0.11	-0.007	0.002	0.017	-0.002	0.005	0.001	-0.023	-0.027	0.007	-0.005	0.033
PC212	0.683	0.740383	0.999883	0.11	0.1	-0.01	0.004	-0.004	0	-0.009	0.032	-0.012	-0.003	0.019	-0.033	0.002
PC277	0.682	0.741002	0.999883	0.06	0.06	0.004	0.007	0.013	-0.013	0.001	-0.005	-0.007	0.002	-0.01	0.02	-0.001
PC153	0.68	0.743279	0.999883	0.18	0.16	-0.017	0.003	0.04	0.008	-0.032	0.002	-0.012	-0.028	0.029	0.057	-0.002
PC285	0.676	0.74703	0.999883	0.06	0.05	-0.008	-0.002	-0.001	0.003	0.006	-0.01	0.005	0.001	-0.011	-0.013	0.015
PC338	0.673	0.750068	0.999883	0.04	0.03	-0.005	0.004	0	0.006	-0.008	0.003	-0.001	-0.004	0.009	-0.003	-0.001
PC216	0.671	0.751574	0.999883	0.11	0.09	0	0.025	0.002	-0.005	0.011	-0.02	-0.008	-0.013	-0.018	0.023	0.011
PC75	0.669	0.753194	0.999883	0.41	0.37	0.078	-0.079	-0.028	-0.044	0.008	0.042	0.012	0.03	-0.122	-0.002	0.052
PC276	0.668	0.754337	0.999883	0.06	0.06	-0.003	0.015	0.007	-0.002	-0.002	-0.01	0.001	0.008	0.005	-0.013	-0.012
PC266	0.667	0.754798	0.999883	0.07	0.06	0.011	-0.011	0.002	0.018	-0.008	-0.006	-0.002	0.003	-0.01	-0.014	0.005
PC105	0.663	0.759133	0.999883	0.3	0.26	-0.04	0.026	0.004	0.039	0	-0.056	0.006	-0.048	-0.021	0.037	0.066
PC219	0.662	0.759706	0.999883	0.1	0.09	0.008	-0.011	-0.012	0.009	0.006	-0.011	0.009	-0.007	0.008	-0.04	0.021
PC348	0.662	0.759984	0.999883	0.03	0.03	-0.004	0	0.006	-0.003	0	0.004	0	0.005	-0.009	0.004	-0.004
PC68	0.66	0.761849	0.999883	0.46	0.41	0.028	0.041	-0.019	-0.083	0.011	0.05	-0.022	0.018	-0.138	0.166	-0.006
PC242	0.659	0.76226	0.999883	0.09	0.08	-0.001	-0.013	-0.004	-0.006	0.016	0.008	-0.004	0.016	0.013	-0.018	-0.014
PC61	0.657	0.764184	0.999883	0.5	0.45	0.085	-0.156	-0.036	0.023	0.019	-0.021	0.08	-0.014	0.026	-0.034	0.017
PC342	0.651	0.769305	0.999883	0.04	0.03	-0.007	0.002	0.004	-0.005	0.001	0.007	-0.002	-0.005	-0.003	0.008	0.003
PC189	0.649	0.771812	0.999883	0.13	0.12	-0.033	0.024	0.012	0.012	-0.022	0.005	-0.006	-0.013	0.01	0.023	0.004
PC274	0.648	0.771981	0.999883	0.06	0.06	-0.005	-0.01	-0.003	0.009	-0.005	0.012	-0.002	0.003	0.004	0.02	-0.01
PC91	0.643	0.776931	0.999883	0.35	0.31	0.041	-0.058	0.076	-0.059	-0.031	0.017	0.042	0.013	-0.063	-0.011	-0.001
PC173	0.642	0.777357	0.999883	0.15	0.13	0.029	-0.005	-0.025	0.013	0.018	-0.033	0.011	-0.01	-0.013	0.031	0.001
PC180	0.642	0.777444	0.999883	0.14	0.13	-0.007	-0.002	-0.01	-0.03	0.015	0.039	-0.018	0.006	-0.006	0.005	0.007
PC104	0.641	0.778839	0.999883	0.3	0.27	0.011	-0.07	0.056	-0.003	-0.029	0.014	0.023	0.051	-0.048	-0.003	-0.026
PC192	0.639	0.780719	0.999883	0.13	0.11	0	0.01	0.005	-0.031	0.034	-0.009	-0.004	0.007	-0.024	-0.004	0.004
PC359	0.637	0.782334	0.999883	0.03	0.03	0.001	-0.001	-0.004	0.002	0.006	-0.001	-0.003	0.004	0.004	-0.002	-0.006
PC337	0.635	0.783633	0.999883	0.04	0.03	-0.001	0.004	-0.004	0	0.002	-0.001	0.001	0.005	0.001	-0.021	0.001
PC340	0.635	0.784018	0.999883	0.04	0.03	0.002	-0.005	-0.003	0.003	0.002	0.007	-0.009	0.003	0.001	0.006	-0.002
PC315	0.632	0.786701	0.999883	0.05	0.04	-0.002	0.002	0.014	-0.004	-0.002	-0.005	0.001	-0.002	0.003	-0.014	0.002
PC270	0.632	0.786836	0.999883	0.07	0.06	-0.007	0.009	0.004	0.007	-0.002	-0.005	-0.005	-0.004	-0.013	0.031	-0.001
PC113	0.628	0.790121	0.999883	0.27	0.24	-0.047	0.044	0.021	0.04	-0.009	-0.046	0.012	0.01	0.012	-0.088	-0.001
PC292	0.628	0.790351	0.999883	0.06	0.05	0.001	0.003	0.009	0.002	-0.01	-0.006	-0.002	-0.007	0.017	-0.009	0.004
PC27	0.62	0.796552	0.999883	0.82	0.73	-0.059	-0.092	0.134	-0.122	-0.01	0.102	0.034	-0.021	0.118	0.244	-0.133
PC303	0.618	0.799115	0.999883	0.05	0.05	-0.001	0.001	-0.005	0.008	-0.004	0	-0.001	0	-0.011	-0.012	0.013
PC110	0.615	0.800898	0.999883	0.28	0.25	-0.033	0.008	-0.006	0.072	-0.021	-0.01	0.001	0.037	-0.066	0.04	-0.026
PC202	0.613	0.803292	0.999883	0.12	0.11	0.003	-0.004	-0.012	-0.019	0.021	0.022	-0.012	-0.001	-0.026	0.009	0.013
PC211	0.612	0.803926	0.999883	0.11	0.1	-0.013	0.008	-0.007	0.009	0.016	-0.003	-0.007	0.017	0.02	-0.017	-0.025
PC233	0.609	0.806763	0.999883	0.09	0.08	0.002	-0.014	0.007	-0.006	0.01	0.008	-0.008	-0.008	-0.025	0.01	0.018
PC302	0.606	0.808828	0.999883	0.05	0.05	0.001	0.002	0.004	0.006	-0.005	-0.014	0.005	-0.006	-0.005	0.008	0.007
PC87	0.604	0.810331	0.999883	0.36	0.32	-0.02	0.005	0.012	-0.006	0.059	-0.013	-0.027	-0.089	0.099	-0.019	0.03
PC296	0.603	0.811502	0.999883	0.05	0.05	-0.001	0.007	0.006	0.002	0.002	-0.006	-0.008	0.005	-0.017	-0.007	0.006
PC357	0.601	0.812966	0.999883	0.03	0.03	0.002	-0.002	-0.004	0.003	-0.003	0.003	0.003	-0.007	0.008	-0.001	0.001
PC261	0.597	0.816747	0.999883	0.07	0.06	0.004	-0.013	0.005	-0.014	0.011	0.004	0.011	-0.008	-0.005	-0.007	0.003
PC181	0.596	0.817082	0.999883	0.14	0.13	-0.008	-0.013	-0.024	0.035	-0.002	0.006	0.003	-0.015	-0.017	0.017	0.02
PC134	0.595	0.818085	0.999883	0.22	0.19	-0.024	0.012	-0.002	-0.03	0.048	0.008	0.017	-0.042	0.039	-0.01	-0.007
PC390	0.593	0.819669	0.999883	0.02	0.02	0.001	-0.002	0.001	0.001	0.003	-0.003	-0.002	-0.001	0.003	-0.005	0.003
PC178	0.591	0.821874	0.999883	0.15	0.13	-0.017	0.009	0.005	-0.014	0	0.022	-0.007	0.017	0.036	-0.02	-0.029
PC362	0.588	0.823989	0.999883	0.03	0.03	-0.003	-0.005	-0.002	-0.003	0.003	0.004	0.002	0.005	-0.005	-0.004	0.001
PC37	0.588	0.824148	0.999883	0.69	0.62	0.01	-0.182	0.041	-0.065	0.105	-0.027	0.046	-0.001	-0.078	-0.018	0.119
PC382	0.586	0.825653	0.999883	0.02	0.02	0.003	0	0	-0.001	0.001	-0.002	0	-0.006	0.004	-0.001	0.004
PC376	0.583	0.827741	0.999883	0.02	0.02	-0.003	-0.002	0.003	0	0.001	-0.002	0.003	-0.004	0.005	-0.005	0.002
PC385	0.583	0.828172	0.999883	0.02	0.02	0.002	-0.003	-0.003	0.005	-0.003	-0.001	0.001	0.001	0.003	0.001	-0.002
PC283	0.583	0.828391	0.999883	0.06	0.05	0.005	-0.004	0.009	-0.003	0.003	-0.006	-0.008	-0.007	0.02	-0.001	0.001
PC331	0.581	0.829869	0.999883	0.04	0.03	-0.002	0.008	-0.003	-0.009	0.005	0.001	0.001	-0.005	0.002	-0.005	0.004
PC221	0.578	0.832358	0.999883	0.1	0.09	0.003	-0.006	-0.023	0.006	-0.001	0.01	0.012	0	0.026	-0.008	-0.015
PC132	0.576	0.833947	0.999883	0.22	0.2	-0.007	0.021	-0.002	0.029	0.006	0.003	-0.011	-0.047	0.031	-0.079	0.021
PC97	0.576	0.834037	0.999883	0.33	0.29	0.023	-0.029	-0.023	0.025	0.035	-0.034	0.044	0.044	-0.054	-0.11	-0.014
PC200	0.57	0.838334	0.999883	0.12	0.11	-0.003	0.013	0.009	0.001	-0.012	0	-0.01	0.032	-0.008	-0.03	-0.014
PC332	0.565	0.842452	0.999883	0.04	0.03	-0.001	-0.004	0.01	-0.006	-0.005	0.002	0	-0.003	0.007	0.006	-0.001
PC295	0.563	0.844002	0.999883	0.05	0.05	0.007	-0.001	0.006	-0.008	0	-0.005	0	-0.009	0.016	0.008	-0.001
PC257	0.555	0.850005	0.999883	0.08	0.07	0.004	0.004	0.013	-0.02	0.002	-0.005	0.007	0	-0.012	0.011	-0.002
PC263	0.553	0.851418	0.999883	0.07	0.06	-0.007	0.002	-0.011	0.009	-0.005	0.005	0.006	0.007	-0.013	0.021	-0.008
PC191	0.55	0.853763	0.999883	0.13	0.12	-0.008	0.023	-0.024	0.003	0.008	0.007	-0.016	0.022	-0.003	0.012	-0.016
PC160	0.547	0.856381	0.999883	0.17	0.15	-0.001	-0.007	0.029	-0.048	0.018	0.012	-0.004	-0.005	-0.011	-0.001	0.013
PC92	0.541	0.860609	0.999883	0.35	0.31	-0.016	0.004	0.008	-0.087	0.02	0.068	-0.027	0.022	0.04	0.026	-0.028
PC236	0.54	0.861805	0.999883	0.09	0.08	-0.011	0.002	-0.013	0.018	-0.011	0	0.013	0.004	-0.001	-0.02	0.004
PC312	0.534	0.86614	0.999883	0.05	0.04	-0.001	-0.004	0.008	-0.006	0.003	0	0.005	0.005	-0.005	-0.016	-0.001
PC103	0.53	0.86884	0.999883	0.3	0.27	-0.031	-0.033	-0.005	-0.029	0.067	0.005	0.021	-0.03	0.033	0.08	-0.017
PC336	0.529	0.869612	0.999883	0.04	0.03	0	0.005	0	0.001	-0.003	-0.001	-0.005	0.006	0.008	-0.011	-0.004
PC327	0.528	0.870704	0.999883	0.04	0.04	-0.001	0	0.003	-0.006	0.006	0.002	-0.002	0.004	-0.011	0.011	-0.003
PC112	0.525	0.872246	0.999883	0.27	0.24	0.031	0.026	-0.013	-0.029	-0.02	-0.017	0.041	0.005	-0.011	0.081	-0.046
PC259	0.524	0.873195	0.999883	0.07	0.07	0.003	0.008	0.013	-0.02	0.004	0	-0.003	-0.008	0.002	-0.001	0.003
PC227	0.521	0.875289	0.999883	0.1	0.09	-0.002	-0.01	-0.002	-0.02	0.008	0.023	0.001	0.001	-0.007	-0.01	0.007
PC201	0.519	0.876594	0.999883	0.12	0.11	0.005	0	-0.005	-0.023	0.008	-0.007	0.008	0.024	-0.017	0.029	-0.01
PC235	0.514	0.880096	0.999883	0.09	0.08	0.019	-0.013	0.013	-0.016	-0.005	0.002	0.004	-0.007	0.003	-0.003	0.003
PC297	0.513	0.880705	0.999883	0.05	0.05	-0.001	-0.006	0.013	-0.007	0.002	0	0.001	0.003	-0.007	-0.013	0.004
PC252	0.513	0.880978	0.999883	0.08	0.07	0.005	-0.014	0.002	0	0.003	-0.001	0.003	0.014	0.011	-0.008	-0.016
PC120	0.508	0.884181	0.999883	0.25	0.23	0.033	-0.006	0.04	-0.024	-0.013	-0.02	0.011	-0.028	-0.005	0.091	-0.02
PC158	0.501	0.889562	0.999883	0.17	0.15	-0.027	0.018	0.022	-0.015	0.002	0.008	-0.019	-0.021	0.043	-0.002	0.006
PC63	0.499	0.890543	0.999883	0.49	0.44	0	-0.011	0.027	-0.111	0.011	-0.016	0.004	0.015	-0.086	0.088	0.096
PC46	0.498	0.891219	0.999883	0.62	0.55	-0.071	-0.028	0.059	-0.063	0.156	-0.045	-0.038	-0.035	0.055	0.101	-0.005
PC152	0.492	0.895518	0.999883	0.18	0.16	-0.02	0.007	0.015	-0.031	0.032	0.005	-0.002	-0.028	-0.005	0.041	0.006
PC231	0.491	0.896135	0.999883	0.09	0.08	-0.003	0.015	-0.004	0.007	0.013	-0.021	0.001	0.001	0	-0.02	-0.002
PC349	0.49	0.896259	0.999883	0.03	0.03	-0.004	0.005	0.005	0	-0.004	-0.002	-0.001	-0.001	0.009	-0.003	-0.003
PC305	0.486	0.898813	0.999883	0.05	0.04	0.003	-0.005	0.009	0	-0.001	-0.008	0.001	0.009	-0.005	0.002	-0.004
PC289	0.486	0.89904	0.999883	0.06	0.05	-0.004	0	-0.002	0.009	-0.005	0.002	0.003	0.011	-0.011	-0.004	-0.008
PC313	0.482	0.901814	0.999883	0.05	0.04	-0.002	0.003	-0.002	0.001	0	0.002	-0.001	-0.006	0.01	-0.017	0.006
PC378	0.481	0.902593	0.999883	0.02	0.02	0.001	0	-0.003	0.001	0.002	0.002	0	-0.004	0.001	-0.006	0.004
PC228	0.48	0.902893	0.999883	0.1	0.09	-0.004	0.007	0.019	-0.008	-0.003	0.003	0	0.001	0.013	-0.034	-0.01
PC148	0.478	0.903977	0.999883	0.19	0.17	-0.003	0.031	-0.012	0.011	0.008	-0.037	0.003	0.03	-0.018	-0.033	-0.008
PC335	0.478	0.904056	0.999883	0.04	0.03	-0.002	0.01	-0.001	0	-0.002	-0.005	-0.004	0.003	-0.001	-0.001	0.001
PC223	0.478	0.90415	0.999883	0.1	0.09	-0.002	-0.012	0.016	0.009	-0.005	-0.013	-0.008	-0.003	-0.002	0.032	0.007
PC319	0.474	0.906364	0.999883	0.04	0.04	-0.002	-0.001	-0.011	0.008	0.006	0.001	-0.002	0.002	-0.002	-0.004	0.002
PC177	0.473	0.906979	0.999883	0.15	0.13	-0.021	0.023	-0.011	-0.003	0.021	0	-0.005	0.001	-0.023	0.042	-0.008
PC293	0.473	0.907003	0.999883	0.06	0.05	0.002	0.007	-0.001	0	-0.001	-0.001	-0.005	-0.009	-0.008	0.018	0.007
PC300	0.473	0.907212	0.999883	0.05	0.05	0.006	-0.001	0.004	-0.006	0	0.006	-0.004	0.003	0.009	-0.011	-0.009
PC137	0.468	0.910563	0.999883	0.21	0.18	0.006	-0.009	-0.031	0.019	-0.002	-0.012	0.026	-0.012	0.019	0.071	-0.023
PC372	0.465	0.91228	0.999883	0.03	0.02	-0.006	0.002	0.001	-0.003	0.002	0.004	-0.001	0	0.002	-0.003	0
PC325	0.462	0.913697	0.999883	0.04	0.04	-0.003	0.004	0.006	-0.006	-0.002	-0.002	0.002	-0.003	0.011	0.004	-0.003
PC81	0.461	0.914512	0.999883	0.39	0.35	0.043	0.01	-0.058	-0.024	-0.062	0.059	-0.003	0.023	0.058	0.046	-0.037
PC151	0.458	0.916474	0.999883	0.18	0.16	-0.023	-0.001	0.031	-0.024	0.003	0.018	-0.002	-0.021	-0.026	0.019	0.025
PC306	0.456	0.917483	0.999883	0.05	0.04	0.003	-0.004	-0.001	0.003	0.001	-0.002	-0.005	-0.006	-0.004	0.002	0.013
PC102	0.455	0.918202	0.999883	0.31	0.27	0.033	-0.031	-0.019	0.037	-0.025	0.022	-0.024	0.008	0.005	0.102	-0.039
PC250	0.454	0.91831	0.999883	0.08	0.07	0.005	-0.019	-0.009	0.004	0.003	0.004	0.007	0.009	-0.008	-0.009	0.003
PC53	0.451	0.920086	0.999883	0.56	0.5	-0.07	0.042	-0.121	0.038	0.037	0.025	0.034	-0.04	-0.007	0.15	-0.004
PC366	0.445	0.923812	0.999883	0.03	0.02	-0.001	0.004	-0.001	0.002	0	-0.003	-0.001	0.005	-0.003	-0.004	-0.003
PC388	0.443	0.924615	0.999883	0.02	0.02	-0.001	0.001	0	0	0.003	-0.005	0.003	0.001	-0.002	-0.001	-0.001
PC135	0.442	0.925249	0.999883	0.21	0.19	0.001	-0.001	-0.001	0.027	-0.022	-0.024	0.016	-0.002	-0.054	0.054	0.016
PC333	0.437	0.928025	0.999883	0.04	0.03	-0.002	-0.003	-0.002	0.007	0	-0.002	0	0	-0.004	0.015	-0.001
PC232	0.437	0.928201	0.999883	0.09	0.08	-0.002	-0.006	0.004	0.004	-0.016	0.012	-0.004	0.017	0	0.005	-0.013
PC267	0.435	0.929004	0.999883	0.07	0.06	-0.004	0.012	0	-0.016	0.006	0.004	-0.003	0.001	0.006	-0.006	-0.002
PC354	0.435	0.929175	0.999883	0.03	0.03	-0.003	0	0.001	-0.004	0.004	-0.001	0.001	0.006	-0.007	-0.003	-0.001
PC322	0.435	0.92929	0.999883	0.04	0.04	-0.005	-0.001	0.003	-0.002	0.001	-0.004	0.005	0.005	-0.007	-0.009	0.005
PC282	0.433	0.929986	0.999883	0.06	0.05	0	-0.004	0.003	-0.007	0.006	-0.006	0.002	0.007	0.014	-0.011	-0.005
PC334	0.43	0.931692	0.999883	0.04	0.03	-0.004	0.006	-0.001	0	-0.002	0.003	0.002	-0.004	-0.004	-0.009	0.005
PC146	0.428	0.932876	0.999883	0.19	0.17	-0.011	0.006	-0.009	-0.008	-0.024	0.02	0.025	-0.031	-0.003	-0.007	0.032
PC176	0.427	0.933333	0.999883	0.15	0.13	-0.024	0.01	0.012	-0.035	0.002	0.003	0.002	0.007	0.011	0.019	0.007
PC346	0.427	0.93354	0.999883	0.03	0.03	-0.001	0	0.006	-0.001	-0.004	-0.003	0.005	-0.005	0.003	0.001	0
PC373	0.417	0.938205	0.999883	0.02	0.02	-0.003	0	-0.002	0.001	-0.001	0.004	0.002	0.002	0	-0.009	-0.001
PC258	0.417	0.938358	0.999883	0.07	0.07	0.002	0.001	0.005	-0.012	-0.003	0.011	-0.004	-0.004	0.018	0.004	-0.008
PC141	0.414	0.939761	0.999883	0.2	0.18	0.001	0.001	-0.016	-0.036	0.017	0.026	-0.01	0.036	-0.012	-0.025	-0.003
PC343	0.412	0.940635	0.999883	0.03	0.03	0.001	-0.003	0.006	-0.006	0.003	0	-0.001	-0.001	-0.004	0.007	0.002
PC273	0.411	0.94134	0.999883	0.07	0.06	-0.002	0.009	0.01	-0.015	-0.004	0.003	-0.003	0.001	-0.001	-0.004	0.003
PC220	0.411	0.941447	0.999883	0.1	0.09	-0.007	0.009	-0.011	-0.011	0.016	-0.006	0.002	-0.011	0.002	0.003	0.017
PC179	0.41	0.941696	0.999883	0.15	0.13	-0.01	0.031	-0.015	0.009	0	0	0.004	-0.017	0.017	-0.03	-0.001
PC318	0.409	0.942332	0.999883	0.04	0.04	0	0	-0.007	0.002	-0.005	0.007	0	0.007	0.002	-0.005	-0.003
PC352	0.408	0.942757	0.999883	0.03	0.03	0.002	-0.003	-0.002	-0.003	0.006	0.001	-0.002	-0.002	-0.004	0.009	0
PC237	0.408	0.942857	0.999883	0.09	0.08	-0.011	0.018	0.002	-0.015	0.012	-0.003	0.001	-0.003	-0.001	0	0
PC90	0.405	0.943986	0.999883	0.35	0.31	0.013	0.027	-0.03	-0.053	-0.001	0.017	0.013	0.063	-0.005	-0.096	-0.011
PC157	0.404	0.944513	0.999883	0.17	0.15	-0.011	0.01	0.014	-0.02	-0.008	0.026	-0.014	0.022	0.015	-0.006	-0.026
PC182	0.401	0.945809	0.999883	0.14	0.13	-0.021	-0.009	0.007	-0.002	0.002	0.006	0.016	0.008	-0.039	0.023	0.002
PC310	0.4	0.946566	0.999883	0.05	0.04	-0.001	-0.005	0.005	-0.004	0	0.003	0.01	-0.005	-0.002	-0.008	0.001
PC371	0.399	0.946932	0.999883	0.03	0.02	0.001	-0.002	-0.004	0.001	0	0.003	-0.001	-0.003	0.006	0.001	0.001
PC139	0.399	0.947028	0.999883	0.21	0.18	-0.004	0.015	0.044	-0.03	-0.012	0.019	-0.006	-0.008	-0.029	-0.012	0.002
PC260	0.396	0.948292	0.999883	0.07	0.07	0	-0.006	-0.008	0.01	0	0.001	0.006	-0.002	-0.008	0.024	-0.006
PC163	0.393	0.949462	0.999883	0.16	0.15	0.001	0.021	-0.015	-0.002	-0.015	0.004	0.018	-0.021	0.029	0.024	-0.018
PC185	0.387	0.952166	0.999883	0.14	0.12	-0.006	0.034	-0.011	0.001	0.004	-0.004	-0.018	0.002	-0.004	0.018	-0.005
PC175	0.386	0.952797	0.999883	0.15	0.13	0.012	-0.028	0.006	-0.012	0.016	0.007	-0.006	0.018	-0.025	-0.005	0.004
PC123	0.384	0.953314	0.999883	0.25	0.22	0.029	-0.054	-0.021	0.016	0.028	0.009	-0.013	0.012	-0.017	-0.014	0.011
PC198	0.383	0.953799	0.999883	0.12	0.11	-0.001	0.01	0.01	-0.002	-0.001	-0.023	0.006	-0.015	0.015	0.029	-0.003
PC374	0.383	0.954034	0.999883	0.02	0.02	0	0.004	-0.002	-0.001	0.001	-0.003	0.001	0.002	-0.004	-0.004	0.002
PC264	0.383	0.954042	0.999883	0.07	0.06	0.001	0.017	-0.009	-0.003	0.004	-0.001	-0.004	-0.001	0.005	-0.012	0
PC280	0.38	0.955041	0.999883	0.06	0.06	-0.001	-0.011	0.004	0.007	0.003	-0.007	0.004	-0.007	-0.001	0.011	0.004
PC284	0.379	0.95543	0.999883	0.06	0.05	-0.005	0.01	0.002	0.005	-0.002	-0.005	0.003	0.005	-0.014	-0.001	-0.004
PC204	0.378	0.956009	0.999883	0.12	0.1	-0.012	0.02	0.008	0.006	-0.014	0.003	-0.012	-0.002	0.015	-0.022	0.003
PC186	0.378	0.956018	0.999883	0.14	0.12	-0.001	-0.013	-0.006	0.006	-0.021	0.019	0.014	0.008	-0.001	0.023	-0.016
PC398	0.374	0.957525	0.999883	0.02	0.01	-0.003	0.002	-0.001	0.001	0	0	0.001	0	-0.004	0.002	0.002
PC190	0.373	0.957963	0.999883	0.13	0.12	0.006	0.003	0.008	0.014	-0.016	0.001	-0.017	-0.017	-0.007	0.004	0.021
PC205	0.373	0.958051	0.999883	0.12	0.1	0.003	0.005	-0.005	0.014	0.006	-0.015	-0.012	0.015	0.004	-0.03	-0.002
PC162	0.369	0.959425	0.999883	0.17	0.15	0.004	-0.017	0.007	0.013	0.013	-0.011	-0.001	0.002	-0.035	-0.037	0.023
PC248	0.364	0.961446	0.999883	0.08	0.07	0.003	0.011	-0.007	0.005	-0.003	0.008	-0.007	0.006	-0.017	0.008	-0.009
PC209	0.363	0.961666	0.999883	0.11	0.1	-0.004	-0.006	-0.002	-0.006	-0.006	0.012	0.017	-0.02	-0.004	0.016	0.008
PC356	0.362	0.96217	0.999883	0.03	0.03	0.002	0.002	-0.005	-0.005	-0.001	0.003	0.002	-0.003	0	0.005	0.002
PC114	0.36	0.962832	0.999883	0.27	0.24	0.038	-0.024	-0.036	-0.005	-0.02	0.032	0.004	-0.015	0.051	0.015	-0.007
PC84	0.355	0.964634	0.999883	0.38	0.33	0.033	-0.046	0.031	0.021	0.024	-0.059	-0.002	-0.02	-0.051	0.029	0.041
PC350	0.353	0.965432	0.999883	0.03	0.03	0	-0.001	0.002	-0.003	-0.001	0	0	0.002	-0.009	0	0.005
PC329	0.352	0.965696	0.999883	0.04	0.04	0.007	0.001	-0.002	0.002	-0.006	-0.001	-0.002	-0.001	-0.005	-0.003	0.005
PC272	0.344	0.968378	0.999883	0.07	0.06	0.001	-0.011	0.003	-0.005	0.002	-0.002	0.004	-0.007	0.007	0.018	0.004
PC111	0.341	0.969305	0.999883	0.27	0.24	-0.016	0.031	0.001	-0.018	0.013	0.003	-0.018	0.015	-0.006	-0.096	0.027
PC244	0.341	0.969443	0.999883	0.08	0.07	0.003	0.009	0.002	0.002	-0.01	-0.004	-0.003	0.001	0.013	-0.028	0.004
PC278	0.338	0.970415	0.999883	0.06	0.06	-0.004	0.005	-0.004	0.004	-0.003	0.001	-0.006	0.003	-0.004	-0.013	0.012
PC361	0.337	0.970646	0.999883	0.03	0.03	-0.003	-0.001	0.005	0.001	0	0.001	0	0.002	-0.003	-0.007	0
PC358	0.337	0.970691	0.999883	0.03	0.03	0	0.002	-0.005	0.002	0.003	-0.003	0.002	0	-0.002	0.007	-0.003
PC170	0.337	0.970805	0.999883	0.16	0.14	-0.012	-0.017	0.01	-0.016	0.011	0.011	0.013	0.014	-0.033	-0.013	0.006
PC129	0.337	0.970839	0.999883	0.23	0.2	0.014	-0.03	-0.001	0.017	0.022	-0.044	0.02	0.001	0.011	-0.019	0.003
PC353	0.333	0.97209	0.999883	0.03	0.03	0.001	0	-0.003	0.003	-0.004	0.002	-0.002	0.004	0.004	-0.006	-0.001
PC128	0.329	0.973204	0.999883	0.23	0.21	0.042	-0.003	-0.014	-0.009	-0.007	0.011	0.015	0.011	0.011	-0.056	-0.03
PC96	0.329	0.973213	0.999883	0.33	0.29	-0.023	0.018	-0.001	-0.042	0.043	0.021	-0.021	-0.004	0.055	-0.07	0.001
PC396	0.326	0.97404	0.999883	0.02	0.02	0.003	0.003	-0.001	-0.001	0	-0.001	-0.002	-0.001	0.001	0	-0.001
PC54	0.319	0.976017	0.999883	0.55	0.49	0.009	0.086	0.024	-0.059	0.004	-0.078	0.023	-0.001	0.063	-0.103	-0.003
PC208	0.318	0.976358	0.999883	0.11	0.1	0.007	-0.001	-0.008	-0.011	0.009	-0.009	0.01	-0.014	-0.006	0.021	0.012
PC381	0.317	0.976617	0.999883	0.02	0.02	0.001	0	-0.001	-0.001	0.002	-0.002	0.002	0	0.003	-0.007	0
PC206	0.312	0.977911	0.999883	0.12	0.1	0.004	0	-0.021	0.004	0.014	0.009	0.004	-0.004	0.003	0.011	-0.015
PC355	0.311	0.978235	0.999883	0.03	0.03	0	0.004	0.003	-0.005	0.001	0	-0.003	0.001	0.004	-0.001	-0.003
PC298	0.303	0.98014	0.999883	0.05	0.05	0.002	-0.008	-0.001	0	0.004	-0.002	0.002	0.002	0.009	0.007	-0.007
PC218	0.299	0.981146	0.999883	0.11	0.09	0.01	-0.013	-0.009	0.016	-0.007	0.002	0.01	0.002	-0.005	-0.015	-0.003
PC367	0.297	0.981796	0.999883	0.03	0.02	-0.001	0.002	-0.003	-0.001	0.004	0.001	0.002	0.001	0	-0.004	-0.003
PC230	0.29	0.983176	0.999883	0.09	0.08	-0.004	-0.011	0.007	-0.005	0.005	0.007	-0.013	0.011	-0.001	-0.006	0.007
PC392	0.29	0.983265	0.999883	0.02	0.02	-0.001	0.003	0	-0.002	0.001	-0.001	0.001	0.001	-0.001	0	-0.002
PC187	0.289	0.983484	0.999883	0.14	0.12	-0.003	-0.002	0.001	0.02	-0.01	-0.001	0.007	0.005	-0.033	-0.016	0.007
PC171	0.278	0.985758	0.999883	0.16	0.14	-0.004	-0.022	-0.011	0.013	0.023	-0.01	0.001	-0.005	-0.001	0.025	0.006
PC345	0.268	0.987722	0.999883	0.03	0.03	-0.001	-0.003	0.004	-0.002	0.003	-0.002	-0.002	0.004	-0.001	-0.002	0.002
PC351	0.263	0.988525	0.999883	0.03	0.03	0.005	-0.004	0.002	-0.003	-0.001	0	0.002	-0.001	0.002	0.003	-0.002
PC138	0.255	0.989822	0.999883	0.21	0.18	0.004	0.028	0.011	-0.029	0.022	-0.006	-0.016	-0.004	0.008	-0.022	-0.002
PC225	0.255	0.989919	0.999883	0.1	0.09	0.009	0.002	-0.003	-0.007	0.006	0.001	-0.017	0.01	-0.001	0.009	-0.003
PC107	0.252	0.990276	0.999883	0.29	0.26	0.031	0.002	-0.028	0.019	-0.012	-0.016	0.022	-0.033	-0.025	0.009	0.03
PC347	0.234	0.992746	0.999883	0.03	0.03	0.002	0.002	0.001	0.002	-0.003	-0.003	0.002	-0.002	-0.003	0.007	-0.002
PC281	0.233	0.992959	0.999883	0.06	0.05	0.003	-0.006	-0.004	0.005	-0.003	0	0.005	0.006	-0.009	-0.007	0.002
PC384	0.223	0.994044	0.999883	0.02	0.02	-0.004	0.001	0.001	-0.001	-0.001	0	0.001	0.001	-0.001	0.002	0.002
PC213	0.211	0.995289	0.999883	0.11	0.1	0.004	0.001	-0.011	0.004	0.007	0	-0.004	-0.012	0	-0.009	0.015
PC399	0.208	0.995524	0.999883	0.02	0.01	0.002	0	0	0.002	-0.001	-0.002	0.001	-0.001	0	0.001	0
PC397	0.207	0.995638	0.999883	0.02	0.01	0	0	-0.001	0.001	0.001	0	-0.001	0.003	-0.001	0.001	-0.002
PC383	0.205	0.995849	0.999883	0.02	0.02	0.002	0.001	-0.001	0.001	0.002	-0.002	-0.002	-0.001	0	0	0.001
PC174	0.204	0.995888	0.999883	0.15	0.13	-0.011	-0.016	0.009	-0.004	0.002	0.009	0.001	-0.007	0.015	-0.023	0.015
PC265	0.182	0.997432	0.999883	0.07	0.06	-0.008	0.006	0.001	0.005	-0.001	0.002	-0.004	-0.005	-0.003	-0.003	0.007
PC394	0.18	0.997581	0.999883	0.02	0.02	0.001	0	-0.001	-0.002	0.001	0.001	-0.001	-0.001	0	-0.001	0.002
PC108	0.17	0.998084	0.999883	0.28	0.25	-0.015	-0.026	-0.018	0.024	-0.008	0.001	0.033	-0.005	-0.011	0.032	0.005
PC142	0.161	0.998505	0.999883	0.2	0.18	0.015	-0.004	0.01	-0.012	0.007	0.007	-0.011	-0.023	0.001	-0.014	0.018
PC387	0.159	0.99856	0.999883	0.02	0.02	0	0.002	0.001	-0.001	-0.001	0	-0.001	0.002	0.001	-0.002	-0.001
PC76	0.147	0.999003	0.999883	0.41	0.37	-0.004	-0.035	0.039	-0.009	-0.021	0.024	0.021	0	0.036	-0.045	-0.022
PC311	0.146	0.999009	0.999883	0.05	0.04	0.001	-0.004	-0.004	0.003	0.002	0.001	-0.002	0.003	-0.002	-0.007	0.003
PC386	0.144	0.999088	0.999883	0.02	0.02	0.001	0	0	-0.001	-0.001	0	0	0	0.004	-0.001	-0.001
PC116	0.142	0.999143	0.999883	0.26	0.23	0.02	-0.023	0.005	-0.004	-0.02	-0.007	0.024	-0.001	0.026	0.002	-0.01
PC380	0.135	0.999304	0.999883	0.02	0.02	-0.002	-0.001	0.002	0.001	-0.001	-0.002	0.001	0.002	-0.001	0	0
PC400	0.132	0.999377	0.999883	0.02	0.01	0.001	0	0	0	-0.001	-0.002	0	0	0.001	0.002	0
PC301	0.091	0.999883	0.999883	0.05	0.05	0	-0.003	-0.003	0	0.002	-0.003	0.004	0.003	0.003	-0.002	0

## Sheet: S3A
Supplementary Table S3A. IgA PCA loadings
	PC1	PC2	PC3	PC4	PC5	PC6	PC7	PC8	PC9	PC10	PC11	PC12	PC13	PC14	PC15	PC16	PC17	PC18	PC19	PC20	PC21	PC22	PC23	PC24	PC25	PC26	PC27	PC28	PC29	PC30	PC31	PC32	PC33	PC34	PC35	PC36	PC37	PC38	PC39	PC40	PC41	PC42	PC43	PC44	PC45	PC46	PC47	PC48	PC49
Zika-766-NS5.331	0.00875	-0.01074	0.00438	-0.00984	-0.00609	-0.00856	-0.01913	0.01816	0.0176	0.03644	0.0014	0.00318	-0.03847	0.00096	0.03524	-0.00669	0.00603	0.00912	0.024	0.05233	-0.01438	-0.02724	-0.00285	0.01245	0.0137	-0.0134	0.0071	0.00374	0.0171	0.0138	-0.00314	-0.02028	-0.01515	-0.0222	0.01974	0.00061	0.00114	-0.01558	-0.02042	0.03836	-0.01109	-0.00726	-0.01594	0.00266	0.01934	-0.01182	-0.029	-0.03118	0.01628
SSON53G_RS27105_s2_Sh.641	0.00743	-0.00179	0.02305	-0.00959	-0.01148	-0.00653	-0.03614	0.07305	0.03328	0.07611	0.05028	0.03424	-0.05839	0.04637	-0.0055	-0.04413	0.02214	0.04371	-0.00503	-0.0245	0.00309	0.01975	-0.03073	-0.04087	0.02401	0.01699	-0.00264	0.00415	0.01733	0.00516	-0.01038	-0.01406	-0.01949	-0.00987	0.01688	-0.00054	-0.00461	0.00536	-0.0364	0.0081	0.00786	0.02097	0.01905	0.00827	-0.0128	0.0155	-0.01889	0.01274	-0.00345
t4312.349	0.00547	-0.01359	0.00573	-0.00714	-0.00435	-0.01803	-0.02125	0.03601	0.01893	0.05338	0.0135	0.02363	-0.04257	0.01112	0.01952	-0.02273	0.00106	0.01953	0.03197	0.02676	-0.00694	-0.02686	-0.00699	0.00025	0.02295	-0.00466	0.00182	0.00739	0.01025	0.01091	0.00502	-0.01167	-0.01845	-0.0188	0.01294	0.00349	0.01422	-0.00078	-0.01083	0.02499	0.00547	-0.02326	-0.01706	0.01519	-0.00077	0.00033	-0.03355	-0.02394	0.01441
centroid_51580_EAEC.326	0.00363	-0.00883	0.00367	0.00258	-0.00614	0.00805	-0.01198	0.01777	0.01094	0.02283	0.01726	0.00396	-0.02074	0.01156	0.01786	0.00094	-0.00663	0.01043	0.01766	0.03111	-0.00534	-0.01571	0.00517	0.01352	0.01503	-0.00369	0.01132	-0.00155	-0.00523	0.00567	-0.00318	-0.01828	-0.02243	-0.02303	0.00442	0.00032	-0.00588	-0.02107	-0.01164	0.02275	-0.01309	-0.00497	-0.01185	-0.00102	0.0134	0.02029	-0.01937	-0.02074	0.00798
Zika-766-NS1.92	0.00273	0.00614	0.01289	-0.00204	-0.00294	0.00254	-0.03386	0.02332	-0.00123	0.01682	0.03808	0.02583	-0.01435	0.01179	0.00186	-0.0335	0.01885	0.03178	-0.00084	-0.00702	-6e-05	-0.00401	0.00126	-0.01408	0.00733	-0.00302	0.00543	0.00299	-0.02084	-0.00788	-0.01428	-0.01391	-0.01068	-0.00728	0.00311	-0.01475	0.00317	-0.01632	-0.01088	-0.00058	-0.01666	-0.00627	0.00021	-0.00131	-0.00232	-0.01497	-0.00352	-0.0234	0.01106
YFV-17D-NS1.347	0.00165	-0.01463	0.00282	-0.00329	-0.00852	-0.00948	-0.02027	0.03856	0.01506	0.04518	0.00657	0.01437	-0.03394	0.00876	0.03305	-0.00832	0.00241	0.0224	0.02659	0.02204	-0.00097	-0.02215	-0.00967	0.00017	0.01978	0.00376	0.01225	-0.00699	0.01135	0.01773	0.00649	0.0014	-0.0103	-0.01546	0.01146	-0.01017	0.01692	0.00419	-0.00629	0.02141	-0.00264	-0.00864	-0.01612	0.03108	0.00178	-0.00495	-0.02729	-0.01259	0.0016
MV-M.82	0.00157	0.01181	0.0121	-0.00784	-0.00434	0.01546	-0.03975	0.02593	0.00311	0.0151	0.04006	0.03303	-0.00831	9e-05	-0.00889	-0.04436	0.02931	0.03183	-0.02695	-0.03339	-0.00473	0.00476	-0.00779	-0.03882	0.00934	0.01302	0.00089	0.01843	-0.0174	-0.00924	-0.01958	0.00756	-0.01557	-0.00298	0.01234	-0.0185	-0.00324	0.00082	-0.00189	-0.01648	-0.01063	-0.00202	0.0113	0.00162	-0.02076	-0.01875	-0.00607	0.01155	0.00467
Zika-766-NS3.330	0.00127	-0.0116	-0.00414	-0.00397	-0.00439	-0.00422	-0.00643	0.014	0.0048	0.01572	-0.01095	-0.00567	-0.0208	-0.00343	0.02961	0.01136	-0.00139	0.00349	0.01947	0.0299	-0.00051	-0.02692	0.00149	0.01275	0.01049	-0.00855	0.01305	-0.00237	0.00794	0.00928	0.00298	-0.00259	-0.00741	-0.02053	0.01182	0.01176	0.0082	-0.01335	-0.0046	0.0266	-0.01276	-0.01557	-0.01059	0.01698	0.00077	0.00604	-0.01187	-0.01084	0.00122
centroid_213127_EAEC.328	0.00126	-0.01069	-0.00371	-0.00487	-0.002	-0.00091	-0.01398	0.00961	0.00714	0.02146	-0.00795	-0.0032	-0.01954	0.00639	0.01912	0.00938	-0.0161	0.00667	0.02253	0.03277	-0.011	-0.02006	0.00666	0.01285	0.01344	-0.00329	0.02389	0.00256	0.00453	0.0222	0.0039	-0.0052	0.00298	-0.01599	0.00624	0.01084	-0.00216	-0.0106	-0.02065	0.01163	-0.01574	-0.01287	-0.02054	0.00894	0.00188	0.0042	-0.01514	-0.00653	0.00075
centroid_285604_Sh.130	0.00124	0.00503	0.00877	-0.01008	-0.00741	0.00829	-0.04839	0.03024	-0.00891	0.01598	0.05556	0.04239	-0.01724	0.00941	-0.00172	-0.05193	0.01645	0.03411	-0.01763	-0.04765	-0.00035	-0.00998	-0.01467	-0.03348	0.02671	0.00784	-0.00066	0.00162	-0.01174	-0.01625	-0.01276	0.00809	-0.01748	0.0081	0.01186	-0.02939	-0.0063	0.00513	-0.01037	-0.01619	-0.01276	-0.00112	0.01591	0.00191	-0.03312	-0.01588	-0.00081	0.0032	0.00962
t1155.337	0.00105	0.02181	0.01295	-0.00234	-0.01297	0.02063	-0.03139	0.04027	0.00764	0.0465	0.03227	0.02879	-0.0163	0.04961	-0.01504	-0.05921	0.0177	0.03659	0.01511	0.00064	0.01648	0.01766	-0.02197	-0.00951	0.01324	0.00731	-0.02125	0.01014	0.00876	0.01099	0.01004	0.00609	-0.00673	-0.01488	-0.01156	-0.01131	-0.02118	0.00823	-0.04619	0.04177	0.00657	-0.00512	0.01491	0.01602	0.00069	-0.02451	-0.01365	-0.01672	-0.01305
t2427_m2.609	-2e-05	-0.00379	0.00954	0.00529	-0.00573	-0.01216	-0.00331	0.04772	0.01929	0.0616	0.01022	0.01301	-0.02398	0.02805	0.00681	-0.01437	-0.00228	0.02505	0.01634	-0.01653	0.01128	0.00954	-0.0273	-0.02252	0.02126	0.01227	-0.01315	-0.01278	0.02324	0.01676	0.00865	0.00185	-0.01196	-0.01203	-0.00413	0.00137	0.0019	0.0046	-0.02041	0.0222	0.01935	0.00739	0.01031	0.02754	-0.00592	-0.00054	-0.01264	0.01984	-0.01387
YFV-17D-NS2a.345	-0.00056	-0.01381	-0.00034	-0.00192	-0.00272	-0.00376	-0.01503	0.0232	0.00834	0.04446	-0.00218	0.00275	-0.02461	0.00813	0.02874	-0.00356	-0.01927	0.01729	0.02834	0.01483	-0.00509	-0.01924	-0.01373	-0.00575	0.01653	0.00389	-0.0037	-0.01203	0.00086	0.01794	0.00556	-0.00137	-0.00163	-0.00062	-0.0045	0.00609	0.02243	-0.0096	-8e-05	0.02091	0.01249	-0.01546	-0.01033	0.0165	0.00797	-0.0054	-0.00638	-0.00748	-0.00514
centroid_204347_EAEC.327	-0.00062	-0.00871	-0.00427	0.0031	0.00103	0.00857	-0.00495	0.02815	0.01529	0.01337	-0.00736	0.01062	-0.05204	0.0176	0.02256	-0.0153	-0.00559	0.01577	0.03643	0.0383	-0.02656	-0.01236	0.03134	0.02251	0.01931	0.01296	0.02169	0.00353	-0.00109	0.01208	-0.00705	-0.04241	0.01223	0.00144	-0.00778	-0.01726	0.01657	-0.05695	-0.02991	0.03186	-0.00604	-0.01634	0.01203	-0.0118	0.00622	0.02932	-0.0132	-0.02944	0.00993
t4253.593	-0.00076	-0.00637	0.00495	0.00779	-0.00231	-0.00968	-0.00445	0.03423	0.01686	0.06335	-0.00376	0.01427	-0.02027	0.02646	0.00568	-0.01557	-0.00933	0.02698	0.04085	0.00611	0.01477	0.00032	-0.03039	-0.00938	0.02312	0.00643	-0.02306	-0.00851	0.00995	0.03487	0.00133	0.00206	-0.01303	-0.01075	-0.00612	0.00247	0.005	0.00496	-0.0333	0.04072	0.02338	-3e-05	-0.00423	0.0148	0.00273	-0.00085	-0.01152	-0.00407	0.01298
t3316.357	-0.0019	-0.01571	0.00938	0.00597	-0.00813	-0.01045	-0.0098	0.03829	-0.03127	0.02802	0.02237	0.02493	-0.0265	0.02283	-0.00865	-0.05366	-0.03225	0.02549	0.04448	0.01726	-0.01926	0.04101	0.01227	0.00755	0.00037	0.00541	0.00508	0.01854	0.04856	-0.01139	0.00098	-0.01232	-0.0154	0.01835	0.01868	-0.00696	-0.03078	0.01056	-0.01242	0.02538	-0.00453	-0.02992	-0.01293	0.03303	-0.02229	-0.00201	0.0316	0.02486	0.03285
t2800.616	-0.00205	-0.01861	0.0088	0.01582	0.00141	-0.04022	-0.01419	0.03413	0.03227	0.0644	0.02088	0.03036	-0.04025	0.00928	0.01224	-0.01918	0.03286	0.02163	0.00926	-0.00584	0.0016	0.00365	-0.02121	-0.01993	0.01546	0.00281	-0.01222	-0.00086	0.01936	0.00096	-0.00352	-0.0022	-0.0295	0.00304	0.02685	-0.01192	0.01765	-0.00693	-0.03714	-0.01224	0.00121	-0.01653	0.00471	0.01387	-0.00213	0.00047	-0.00608	-0.02877	0.02815
6925_1#52_CLS02443.213	-0.00227	-0.03211	-0.00915	-0.01986	0.00411	0.01345	-0.0634	0.01042	-0.03222	-0.01073	0.02443	0.03194	-0.02269	-0.03707	0.01842	-0.02362	0.01713	0.02629	-0.00212	-0.0098	-0.00641	-0.00963	-0.00378	-0.00824	-0.00482	0.0076	0.01342	-0.00935	0.01285	-0.01814	0.00718	-0.02613	-0.04368	-0.01099	0.02	-0.00688	0.00456	-0.01129	-0.01123	-0.017	-0.02807	-0.00699	-0.01453	0.00999	-0.02141	-0.00463	-0.00182	-0.0015	0.01005
CHIKV4263-Nsp4.603	-0.00284	-0.0066	0.00828	0.01398	-0.00273	-0.03591	-0.01619	0.02	0.02938	0.05113	0.01026	0.02146	-0.02472	0.00144	0.02158	-0.00975	0.03565	0.02602	0.02769	0.00092	0.00307	-0.01767	-0.02453	-0.00163	0.01017	0.00234	-0.01789	-0.00351	0.01035	0.00711	-0.00835	-0.00365	-0.01158	-0.00654	0.01014	-0.01984	0.02653	-0.008	-0.02401	0.01298	-0.01328	-0.00627	0.00077	0.0168	-0.00992	-0.014	0.00781	-0.01729	0.01834
SSON53G_RS26570_Sh.135	-0.00286	-0.00666	0.00044	-0.00996	-0.00062	0.00304	-0.03811	0.02134	-0.02387	0.00473	0.04479	0.04022	-0.01068	-0.00105	0.00863	-0.03718	0.00131	0.01049	-0.00369	-0.02531	-0.01281	-0.01466	-0.00057	-0.01208	-0.00536	0.0073	0.00893	-0.00048	0.00626	-0.01369	-0.01335	-0.01645	-0.02003	0.00192	0.00012	-0.00483	0.01784	-0.00385	-0.00456	-0.01259	-0.01891	-0.00901	-0.01678	-0.01323	-0.00067	-0.02459	-0.00278	-0.01085	0.01168
Rv1284.435	-0.00295	-0.02204	-0.00335	-0.01476	0.00532	-0.00045	-0.03586	0.04663	-0.01154	0.01854	0.0274	0.03062	-0.02681	0.00937	0.00649	-0.02776	-3e-05	0.02856	0.00091	-0.01224	0.00207	-0.00998	-0.00404	-0.00845	0.0035	0.00146	-0.00609	-0.00499	0.01395	-0.01194	-0.00709	0.00342	-0.02134	-0.00179	0.02094	-0.00363	-0.01471	0.01776	-0.00655	-0.00284	-0.00518	0.00551	-0.00684	0.01176	-0.00668	-0.00216	0.01146	-0.01145	-0.02224
ETEC_p948_0020.657	-0.00307	-0.00981	0.03464	0.00484	-0.01075	0.00629	-0.04066	0.06777	0.0333	0.07463	0.03406	0.01012	-0.07045	0.03532	-0.01522	-0.05354	0.0265	0.0233	-0.01089	-0.0062	0.01121	0.00939	-0.00698	-0.01456	0.03266	0.02204	-0.01058	0.01431	0.01334	0.02351	0.00424	-0.00842	-0.01413	-0.00161	0.00863	0.00181	-0.01039	0.01072	0.01208	-0.01731	0.021	0.02903	0.02646	0.01334	0.01137	0.01239	-0.00628	0.00311	0.00067
YFV-17D-NS3.585	-0.0031	-0.01279	-0.00367	0.0107	-0.00118	-0.03053	-0.00636	-0.00147	0.0178	0.02362	-0.00418	0.01292	-0.02101	-0.00823	0.02784	0.00247	0.01651	0.01187	0.0246	0.01514	0.01391	-0.02517	-0.01142	0.01331	0.00323	-0.01276	-0.01543	-0.0075	0.01492	-0.00023	-0.00455	-0.00202	-0.00557	-0.0152	-0.00066	-0.00519	0.01663	-0.00858	-0.01762	0.0208	-0.01455	-0.01235	0.00352	0.00114	-0.00835	-0.00945	-0.00403	-0.02051	0.0305
Rv2031c.423	-0.00347	-0.02697	-0.00455	-0.01128	0.0093	-0.00167	-0.03657	0.04707	-0.00792	0.04039	0.02528	0.02091	-0.04504	0.00859	0.01806	-0.02413	-0.01835	0.01244	0.00905	0.00121	-0.01622	-0.00241	-0.01078	-0.00578	0.01615	-0.00789	0.00868	-0.02595	0.01908	0.00589	-0.00197	-0.01064	0.00025	-0.01014	0.0144	0.00954	-0.00863	-0.00495	-0.00891	0.0041	0.01254	-0.00678	-0.00495	0.0007	-0.02221	-0.01474	0.0028	-0.00388	-0.00229
t1503.359	-0.0037	-0.01451	-0.00793	-0.01775	0.00624	0.01358	-0.00901	0.01484	0.00037	0.03591	0.00271	0.00091	-0.00699	-0.00107	0.0294	-0.01596	-0.02581	0.02956	0.07313	-0.00011	0.00351	-0.01815	-0.00476	-0.02866	0.00239	0.02132	0.00274	-0.01114	0.01173	-0.00462	-0.00968	-0.00896	-0.01329	-0.00763	-0.0052	0.02516	0.01363	-0.01746	0.02431	0.00716	0.02858	-0.02171	0.0043	0.01478	0.00814	-0.00051	0.01477	-0.00314	-0.03512
t3708.341	-0.00381	-0.0089	-0.0062	0.00164	0.00085	0.00782	-0.01595	0.01898	-0.0046	0.04118	-0.00563	0.00804	-0.00735	0.01342	0.01198	-0.01025	-0.00996	0.02796	0.02869	0.00589	-0.01406	-0.00234	-0.0075	-0.01292	0.00816	0.00999	-0.00092	-0.00582	0.00856	-0.00137	0.01409	0.0016	-0.00359	-0.00672	0.00031	0.00888	0.00862	-0.00976	0.00766	0.01826	-0.00422	-0.01429	-0.01539	0.01454	0.00736	-0.00997	0.00159	0.0054	-0.01618
Rv3492c.434	-0.00393	-0.01947	0.00347	-0.00948	-0.00403	-0.01016	-0.03204	0.05752	-0.00698	0.02708	0.05468	0.04436	-0.03734	0.02622	0.01413	-0.04716	-0.00295	0.02301	-0.00637	-0.01757	-0.00284	-0.00418	0.00059	-0.00325	0.02239	-0.01144	0.00067	0.00383	0.01712	-0.01586	-0.00408	-0.00065	-0.03465	-0.01018	0.0205	-0.01515	-0.02593	0.01404	-0.03879	0.00284	-0.02075	0.01321	0.00748	-0.01104	-0.00696	-0.02053	0.00184	-0.01749	-0.00567
centroid_578374_EPEC.206	-0.00401	-0.0348	-0.0013	-0.00841	0.00126	0.00905	-0.04291	0.02522	-0.02221	-0.02287	0.0324	0.02798	-0.02926	-0.0228	0.01448	-0.01739	0.0085	0.01784	-0.01552	-0.00609	0.0092	-0.01066	0.00912	0.00208	0.00227	-0.01995	0.00997	-0.00703	0.00317	-0.00844	-0.00436	-0.0147	-0.01482	-0.00682	0.00271	-0.0155	-0.01017	0.00213	-0.01581	-0.00922	-0.01063	0.00648	0.01825	-0.00548	-0.01114	0.00506	-0.00595	-0.02093	0.0073
centroid_176719_EPEC.205	-0.00426	-0.02758	0.00316	-0.00414	-0.00312	0.01344	-0.04392	0.02881	-0.02467	-0.02846	0.04124	0.03125	-0.02339	-0.02282	0.01388	-0.01986	0.01387	0.02174	-0.01701	-0.01646	0.01176	-0.01329	0.00685	0.00303	0.00408	-0.01744	0.0146	-0.00732	0.00196	-0.01378	-0.00963	-0.01536	-0.01324	0.00214	0.00567	-0.01255	-0.01319	0	-0.00973	-0.00731	-0.01827	0.01111	0.01285	0.00281	-0.00732	0.00708	-0.00371	-0.01949	0.00975
centroid_183283_EPEC.450	-0.00471	-0.03827	-0.01098	-0.01473	0.00046	0.00417	-0.02888	0.04468	-0.01433	0.00488	0.02553	0.01451	-0.0214	0.00378	0.00679	-0.02111	-0.01714	0.02499	0.00508	-0.01754	-0.00496	0.00284	0.0024	-0.00413	0.00605	-0.00072	-0.0004	-0.00173	0.00477	8e-05	0.00031	0.00583	-0.00035	-0.00807	0.01156	0.00911	-0.00995	0.01409	-0.01597	-0.00589	-0.01301	0.00583	0.01066	0.0032	-0.01288	-0.00737	0.01438	-0.00303	-0.01996
CHIKV4263-Nsp2.604	-0.00484	-0.01121	0.00565	0.01449	0.00221	-0.03602	-0.01174	0.00895	0.02477	0.04814	0.00757	0.01773	-0.01593	-0.00597	0.02373	-0.00687	0.02445	0.02596	0.0324	-0.00137	-0.00105	-0.01622	-0.03354	-0.00027	0.00609	-0.00585	-0.01622	-0.00304	0.00854	0.00487	0.00078	0.0005	-0.00965	-0.00373	0.00274	-0.01777	0.02943	-0.00423	-0.01713	0.00625	-0.01128	-0.00841	0.00324	0.01501	-0.00846	-0.01432	0.00805	-0.01323	0.02041
t2351.356	-0.005	-0.02036	-0.0057	-0.00092	0.00791	-0.00981	-0.01231	0.03335	0.00453	0.03792	0.0069	0.02692	-0.01256	0.01891	0.00236	-0.01374	-0.03677	0.02395	0.03428	0.0099	-0.0096	-0.00157	0.00029	-0.01176	0.00256	0.00642	-0.01832	0.00908	0.01282	0.01897	-0.00666	0.01674	-0.0026	0.01049	-0.00619	0.00929	-0.00314	0.001	-0.00916	-0.0096	-0.00462	-0.0089	0.00035	0.01041	-0.0013	-0.00815	0.00152	-0.0044	0.00625
centroid_581241_EPEC.204	-0.00504	-0.0328	0.00853	0.00165	-0.00375	0.0119	-0.04743	0.03025	-0.02745	-0.02522	0.04406	0.02814	-0.02579	-0.0218	0.01945	-0.01957	0.01419	0.02266	-0.01511	-0.00545	0.01344	-0.01279	0.0067	-0.00203	0.00458	-0.02884	0.0195	-0.00988	0.00355	-0.01299	-0.00663	-0.018	-0.02229	0.0014	0.00817	-0.01071	-0.00854	-0.00206	-0.01435	-0.00207	-0.02428	0.00592	0.01245	-0.00597	0.00438	0.01349	-0.01046	-0.01342	0.01174
t1267.595	-0.00514	-0.01353	0.00611	0.01188	-0.00449	-0.0292	0.00154	0.02887	0.01425	0.05496	-0.004	0.02161	-0.01736	0.00719	0.0138	-0.00138	0.01383	0.02446	0.02794	0.00272	0.01277	-0.02333	-0.01709	-0.00465	0.01759	-0.00699	-0.01948	0.00348	0.01489	0.02523	0.00678	-0.00842	-0.02924	-0.02624	-0.00027	-0.00226	0.03699	-0.00806	-0.02689	0.01746	0.00732	0.00482	0.00562	0.01058	0.00706	-0.01642	-0.02931	-0.0111	0.01171
Zika-766-NS2A.90	-0.00524	-0.00246	-0.00166	-0.00942	4e-05	0.02052	-0.02189	0.00723	-0.01831	-0.00063	0.01229	0.01276	0.00811	-0.01915	0.00349	-0.00986	0.00323	0.01695	-0.00418	-0.02627	-0.00466	-0.00767	-0.00102	-0.01104	0.00207	0.0128	-0.00117	-0.01254	-0.02146	-0.01182	0.00688	-0.00706	0.00135	0.00448	-0.00242	-0.00057	0.02294	0.00139	0.02804	-0.01619	-0.00318	-0.01693	-0.01293	0.00219	0.00035	-0.00915	0.00356	0.00816	-0.01477
t1590.610	-0.00536	-0.02644	0.00189	0.00072	-0.00379	-0.03719	-0.00498	0.04637	0.01708	0.05152	0.01814	0.03529	-0.02791	0.0109	7e-05	0.00559	0.00443	0.00352	0.01266	-0.00919	0.01866	0.00339	-0.00086	-0.00857	0.02375	0.01078	-0.01313	0.00339	0.03122	0.01997	0.00394	-0.00368	-0.01706	0.01543	0.01546	-0.00463	0.011	-0.02872	-0.02229	-0.0029	0.01723	-0.02141	0.0076	0.01336	-0.0237	-0.01085	-0.00187	-0.01425	0.00339
t3090.611	-0.00561	-0.02037	0.00338	0.00162	0.00355	-0.02536	-0.00498	0.02809	0.01717	0.05427	0.00328	0.01212	-0.01951	0.00249	0.01803	0.00435	-0.00544	0.01878	0.01405	-0.01624	0.00732	-0.00512	-0.02073	-0.01082	0.01525	0.00821	0.00321	-0.01935	0.01816	0.00014	0.00802	-0.00376	-0.02514	0.00917	0.00529	0.00693	0.02192	-0.00321	-0.01175	-0.00306	0.01978	-4e-05	0.0047	0.02405	0.00705	0.00025	-0.00413	-0.00168	-0.00321
YFV-17D-C.334	-0.00581	-0.02235	-0.01069	-0.00644	0.00834	-0.00501	0.00129	-0.00189	-0.00091	0.02056	-0.01217	-0.00942	-0.01388	0.00148	0.03187	0.02303	-0.02463	0.00564	0.02747	0.03782	-0.00039	-0.01672	-0.00237	0.02292	0.00833	-0.00873	0.01105	-0.00384	0.00704	0.02054	0.00923	-0.00666	-0.00257	-0.00232	-0.00482	0.01237	0.00633	-0.00176	0.00587	0.0204	-0.00194	-0.01218	-0.00666	-0.01263	0.01579	0.00443	-0.03008	-0.00306	0.0171
t0325.865	-0.00582	0.0094	0.00919	0.02544	0.01129	-0.02934	-0.0056	0.01742	0.01523	0.02897	0.0234	0.0213	-0.00566	0.03033	-0.02367	-0.02586	0.02478	0.02569	-0.02039	-0.05823	0.01786	0.01297	-0.01958	-0.02806	-0.00347	0.03307	-0.00307	-0.01146	-0.00012	-0.00753	-0.00427	0.0091	0.01334	0.01191	-0.01533	-0.02349	0.00183	0.00213	-0.00946	-0.0199	0.00309	0.01814	0.01604	0.01612	-0.02188	0.00253	0.01663	0.01452	-0.01784
SSON53G_RS27520_Sh.131	-0.00586	-0.01256	-0.00564	-0.00419	0.00502	0.00706	-0.03812	0.01611	-0.03779	0.00613	0.03865	0.03606	-0.00648	-0.0047	-0.00054	-0.02482	-0.01048	0.03112	-0.00097	-0.0343	0.01066	-0.01387	-0.00539	-0.0115	0.01729	0.02113	0.00662	-0.00947	-0.00737	-0.00416	-0.01905	0.00468	-0.00084	-0.00271	-0.01292	-0.00833	0.01168	-0.00535	-0.01028	-0.00345	-0.00617	-0.01316	-0.00121	-0.02133	-0.01811	-0.00691	0.00166	-0.01133	0.00492
centroid_654473_EPEC.452	-0.00588	-0.04445	-0.01678	-0.01288	0.00927	0.00748	-0.02575	0.03173	-0.02241	-0.00365	0.01575	0.00884	-0.02213	-0.00288	0.01595	-0.00819	-0.01535	0.01023	0.00965	-0.00895	-0.01057	0.00455	0.00106	-0.00379	0.00502	-0.00279	0.01097	-0.01037	0.00909	0.0054	0.00652	0.00493	0.00183	-0.00817	0.01056	0.00849	-0.01933	0.00553	0.00775	-0.01026	-0.00061	0.00094	0.00525	-0.00434	-0.01261	-0.00736	0.01098	0.01037	-0.01639
centroid_8646_EPEC.473	-0.00592	-0.05277	-0.01681	-0.01741	-0.00859	-0.00755	-0.03571	0.0355	0.00449	0.00592	0.01557	0.01597	-0.04848	-0.00966	0.03189	-0.01193	0.01032	0.01041	0.00266	0.00617	-0.00457	-0.01423	-0.00558	-0.00295	0.01585	-0.01893	0.0192	0.00698	0.0217	-0.00713	-0.00589	-0.00397	-0.00748	-0.02079	0.03626	-0.00148	-0.00991	0.00944	-0.0036	-0.01553	-0.00586	0.0016	-0.02071	0.02119	-0.01144	0.00487	0.02563	-0.00888	-0.00308
Zika-766-ancC.78	-0.00596	-0.00549	-0.00963	-0.00611	0.00284	0.02094	0.00037	-0.00572	-0.0191	-0.01146	-0.00616	-0.00725	0.01655	-0.00748	-0.00019	0.00795	-0.01255	-0.00226	0.00882	-0.0085	-0.00135	0.00405	0.01324	0.01061	-0.00222	-0.00167	0.01279	-0.00281	-0.01629	-0.001	0.00066	-0.00543	0.001	-0.0009	-0.01079	0.01269	0.00845	-0.00755	0.01828	-0.0166	-0.00728	-0.01053	-0.0076	-0.00227	0.01158	-1e-05	-0.00352	0.0127	-0.01935
MV-F.85	-0.00612	-0.0062	5e-05	-0.00042	0.00639	0.01644	-0.0289	0.00995	-0.02001	0.00294	0.01995	0.02577	0.00056	-0.00504	0.00421	-0.01397	-0.00391	0.02729	-0.00597	-0.02356	-0.00458	-0.00192	-0.00525	-0.01275	0.00121	0.01419	-0.00159	-0.0039	-0.01728	-0.01392	-0.01367	0.00393	0.00522	0.00195	1e-05	-0.0041	0.01444	-0.0044	0.01261	-0.02521	-0.00344	-0.01163	-0.00772	-0.02839	0.00237	-0.00915	-0.01604	0.01196	0.00796
centroid_48212_EAEC.582	-0.00614	-0.0148	-0.01446	0.00034	0.00159	-0.01444	0.01139	-0.01887	0.01164	0.02354	-0.02531	-0.00556	0.00575	-0.01887	0.01947	0.01564	-0.00225	0.00689	0.03479	0.00839	0.01523	-0.01248	-0.00354	0.01925	-0.00542	-0.00512	-0.02364	-0.00126	0.00989	0.01302	0.00897	0.0005	-0.00237	0.00606	-0.01323	0.00474	0.01741	-0.00973	-0.01415	0.01716	0.00146	0.00173	-0.01059	0.01166	-0.00015	-0.01384	-0.00829	0.00752	-0.00358
YFV-17D-NS4a.346	-0.00636	-0.01894	-0.00933	-0.00197	0.00479	-0.00895	-0.00368	0.01345	-0.00164	0.03948	-0.0096	0.00537	-0.0132	0.01549	0.01967	-0.00179	-0.03625	0.01507	0.03112	0.01763	9e-05	-0.01466	-0.01467	-0.00981	0.01278	0.00907	-0.00084	-0.00541	0.00459	0.02485	0.00067	0.00594	-0.00145	-0.01216	-0.00655	0.01374	0.01655	-0.01104	0.00556	0.02008	0.00607	-0.0175	-0.01373	0.00538	0.01892	0.0052	-0.03403	-0.00505	-0.00577
centroid_545740_EPEC.967	-0.00638	-0.01952	-0.00076	0.01283	0.01095	-0.03423	-0.03177	0.00383	0.00916	-0.00533	0.02345	0.01425	-0.03536	-0.00141	0.0138	-0.03157	0.03442	0.02096	-0.01409	-0.0008	-0.00678	-0.01386	-0.0087	-0.00033	0.00389	-0.00885	0.00712	0.00568	-0.00013	-0.00987	-0.01468	-0.01378	0.00527	-0.00732	0.00544	-0.01363	0.00969	0.00359	-0.00694	-0.01218	-0.01697	0.01539	0.00834	-0.00892	-0.02998	-0.00038	0.00624	-0.02388	-0.00757
MV-L-s3.93	-0.00643	-0.00433	-0.00523	-0.00846	0.00579	0.01748	-0.01809	0.00609	-0.01691	0.01055	0.00976	0.01633	0.00831	-0.00381	0.00594	-0.01419	-0.00809	0.0247	0.00692	-0.01807	0.00495	0.00141	-0.00667	0.00073	0.00682	0.00203	-0.00018	-0.0052	-0.02214	0.00578	-0.00368	-0.00371	0.01664	0.01045	-0.01873	0.00099	0.01124	-0.00535	0.01174	-0.01182	-0.00119	-0.01503	-0.00575	-0.00771	0.00949	-0.01699	-0.00189	-0.00389	-0.01369
t4225.853	-0.00651	0.00115	0.00897	0.02486	0.00427	-0.04866	-0.01945	0.01404	0.01194	0.02024	0.03003	0.03009	-0.01465	0.01257	-0.00665	-0.04237	0.02571	0.0349	0.00204	-0.02368	-0.00425	-0.03332	-0.01051	-0.0086	0.01071	0.01022	-0.01225	7e-05	-0.00493	-0.00825	-0.0228	0.00594	0.01674	0.00175	-0.00842	-0.04344	0.02311	-0.0071	-0.01079	-0.01717	-0.00749	0.00393	0.01815	-0.02881	-0.01946	-0.01952	0.01145	-0.02391	0.01226
centroid_117574_EAEC.69	-0.00664	-0.00913	-0.00151	-0.01172	0.00396	0.01417	-0.01932	-0.00069	-0.02141	-0.01745	0.0156	0.00861	0.00312	-0.01247	0.00114	0.00271	0.00393	0.0133	-0.01241	-0.00773	-0.00571	-0.00536	0.00769	-0.00249	-0.00998	0.00755	-0.00149	0.00415	-0.02255	-0.00623	-0.00038	0.00873	0.00274	-0.00866	0.00621	-0.0009	0.00088	0.00391	0.00944	-0.04518	-0.01101	-0.00539	-0.00364	-0.02385	0.00641	-0.00394	-0.01538	0.00934	0.00735
centroid_540834_EPEC.453	-0.00681	-0.04626	-0.01745	-0.01725	0.00696	0.00921	-0.02085	0.03366	-0.02274	0.00041	0.00625	0.00792	-0.02349	-0.00278	0.01315	-0.01028	-0.01993	0.00958	0.01047	-0.00851	-0.00969	0.00572	0.00047	-0.0064	0.00909	-0.00928	0.01103	-0.02157	0.00525	0.00473	0.01267	0.00595	0.00717	-0.00698	0.0155	0.01185	-0.01613	0.00546	0.00938	-0.00979	0.00824	0.00526	-0.00191	-0.00226	-0.01109	-0.01141	0.01093	0.01563	-0.02113
centroid_240168_EPEC.714	-0.00713	-0.04391	-0.01004	-0.00091	0.00773	-0.01921	-0.02932	0.01943	0.02943	0.00965	0.01079	0.01123	-0.04391	-0.03601	0.02893	0.00152	0.03909	0.01691	-0.02859	0.00351	-0.00375	-0.00893	-0.00951	-0.00305	-0.01554	-0.00527	0.01853	-0.00204	-0.00717	-0.02553	0.0044	-0.00447	-0.02535	-0.00834	0.0249	-0.01657	0.00147	0.01052	0.00575	-0.02529	-0.00518	0.02577	-0.0001	0.02919	-0.00755	-0.00262	0.02788	0.00108	-0.01566
t0518.598	-0.00719	-0.01392	-0.00296	0.00622	0.00169	-0.02048	-0.00122	0.00175	0.01725	0.04398	-0.01311	0.00866	-0.00955	-0.01449	0.02324	0.01005	0.00957	0.02097	0.02786	-0.00457	0.01421	-0.01344	-0.02594	-0.0005	0.0027	0.00305	-0.0188	-0.00456	0.01164	0.00649	0.01518	-0.00395	-0.01372	0.00152	-0.01397	0.00576	0.02476	-0.0057	-0.00619	0.0167	0.00272	-0.0067	-0.00842	0.01918	0.00819	-0.01095	-0.00136	0.00725	-0.00291
MV-N.84	-0.00731	-0.00325	-0.00455	-0.00484	0.00418	0.01526	-0.01576	0.00424	-0.01976	-0.00264	0.0066	0.02212	0.0053	-0.01731	-0.00038	-0.00905	-0.0049	0.01877	-0.02222	-0.02962	0.00147	0.00669	-0.00025	-0.02096	0.01382	0.01613	-0.00379	-0.00807	-0.03348	-0.00506	0.00529	0.02056	-0.00308	-0.00793	-0.011	0.00852	0.03022	-0.00415	0.0256	-0.03206	-0.00366	-0.00767	0.00115	-0.01055	-0.02339	-0.02065	-0.01236	0.02612	-0.01427
t2894_m2.100	-0.00743	-0.0135	-0.0067	0.00236	0.00773	0.00413	-0.02702	0.00716	-0.04073	-0.00321	0.03604	0.03158	0.00106	-0.00643	-0.0057	-0.00888	-0.01034	0.01384	-0.00874	-0.03656	0.00458	-0.01422	-0.0027	-0.008	0.02093	0.01334	0.01303	0.00342	-0.02197	-0.0047	-0.01188	0.00274	0.00893	-0.00336	-0.00967	-0.00864	0.01205	0.00212	0.00233	-0.02714	-0.0043	-0.00699	-0.00084	-0.0014	-0.02511	-0.00282	-0.00544	0.01073	0.00482
t1107.343	-0.00752	-0.0218	-0.01094	-0.00596	0.01189	0.00432	-0.00507	0.0011	-0.00109	0.03682	0.00314	0.01482	-0.0055	0.00829	0.01523	0.00443	-0.04038	0.03	0.02364	0.02789	-0.00549	-0.00553	-0.00596	0.00767	0.01794	0.007	-0.01437	0.00649	-0.009	0.02888	-0.01069	0.02197	-0.00028	0.0027	-0.01304	0.02017	0.0206	-0.02137	-0.00749	0.0058	0.00143	-0.00069	-0.00295	0.00445	0.0072	-0.0213	-0.01748	-0.01137	0.00156
MV-L-s2.88	-0.00776	-0.00581	0.00138	-0.00123	0.00454	0.01361	-0.02167	0.00439	-0.02984	0.00375	0.01354	0.01767	0.0053	-0.00833	0.00279	-0.01005	-0.00812	0.02026	-0.00251	-0.02112	-0.0094	-0.00948	-0.00584	-0.01096	0.01131	0.00847	0.01059	-0.00528	-0.02382	-0.00816	-0.00654	0.004	0.0093	0.0105	-0.00679	-0.00013	0.02615	-0.0089	0.02282	-0.02365	0.00835	-0.01629	-0.01373	-0.01617	0.00362	-0.00996	-0.00309	0.00692	-0.00533
Zika-766-2K.73	-0.00778	-0.00305	-0.00625	-0.00216	0.00651	0.01065	-0.01959	-0.00133	-0.0224	-0.01371	0.02114	0.01837	-0.00736	-0.00688	0.00408	0.00361	-0.00326	0.01596	-0.00783	0.00346	0.00386	-0.01253	0.00906	0.00542	0.00942	-0.00472	0.01387	0.00589	-0.03567	-0.00307	-0.01919	0.01359	-0.00159	-0.01286	-0.01166	0.00985	0.00345	0.00178	-0.00097	-0.02335	-0.02798	-0.01328	-0.00779	-0.01988	0.002	0.00393	-0.01615	-0.00297	0.01904
t3929.95	-0.00787	-0.01146	-0.00934	-0.00381	0.00674	0.01722	-0.01152	0.00651	-0.01794	0.00872	0.00307	0.00765	0.00677	-0.0013	0.00711	-0.00327	-0.01282	0.01198	0.01117	-0.00878	-0.00716	0.00607	0.00399	0.00661	-0.00025	-0.00048	0.004	-0.00299	-0.01484	-0.00625	0.00056	-0.0063	0.00804	0.00459	-0.00523	0.00223	0.01339	-0.00635	0.02245	-0.02048	-0.00415	-0.01396	-0.00753	-0.00116	-0.00093	-0.01358	-0.00942	0.00151	-0.01282
Zika-766-pr.75	-0.00788	-0.00371	-0.01011	-0.00521	0.00335	0.02784	-0.00535	-0.00542	-0.0195	-0.01578	-0.00429	-0.00808	0.01559	-0.00865	0.00218	0.00544	-0.00158	0.00319	-0.00065	-0.01486	-0.00074	0.00601	0.01058	-0.00093	-0.00371	0.00577	0.00721	-0.00386	-0.02024	-0.00575	0.00097	-0.00139	0.003	0.00332	-0.02006	0.01232	0.00827	-0.00775	0.01695	-0.02745	-0.01153	0.00274	-0.01076	-0.01174	0.00902	-0.00033	-0.00589	0.01327	-0.01483
centroid_259491_EPEC.963	-0.00796	-0.02485	0.00189	0.0122	0.01532	-0.03136	-0.02543	0.01221	0.01929	0.00536	0.03033	0.01646	-0.04176	0.01282	0.00897	-0.04643	0.02758	0.02471	-0.02154	-0.00213	0.00278	0.00856	-0.00365	-0.01541	-0.00312	-0.00444	0.0016	0.0054	0.00149	-0.02945	-0.02951	-0.00858	-0.01753	0.01717	0.01199	-0.02589	-0.00821	0.00302	-0.01824	-0.00401	-0.01208	0.02888	0.01422	-0.00468	-0.0079	0.01724	0.01408	-0.02806	0.01152
Rv3874.421	-0.00801	-0.02672	-0.00902	-0.0079	0.00703	0.00641	-0.02974	0.0407	-0.00777	0.01405	0.02193	0.00507	-0.01845	-0.00124	0.01621	-0.00787	-0.02657	0.01303	0.00935	-0.00731	-0.01741	0.0008	-0.01286	-0.00392	0.01358	-0.01808	0.01082	-0.0357	0.01476	-0.01305	-0.00855	0.00548	0.0008	-0.01095	0.02336	0.01371	-0.02569	-0.00896	0.01716	-0.00681	0.0051	0.00984	-0.00996	0.0135	-0.00343	-0.00604	-0.00192	0.01397	-0.02028
centroid_319541_EPEC.457	-0.00807	-0.04289	-0.01838	-0.01699	0.0058	0.00012	-0.02929	0.04369	0.00166	0.00305	0.00374	0.00241	-0.03173	-0.0077	0.02837	-0.00152	0.01086	0.00259	-0.00666	-0.00888	-0.0082	0.00291	-0.00284	-0.00594	0.00631	-0.0026	0.01816	0.00055	0.00783	-0.00026	0.00414	0.00656	-0.00394	-0.01553	0.01392	0.01634	-0.00889	0.02667	0.00131	-0.03006	-0.00643	-0.00391	-0.03202	0.03487	-0.04217	0.00405	0.03241	0.00931	-0.02525
7622_5#77_CLS00433.227	-0.00831	-0.03919	-0.02322	-0.03127	-0.01969	-0.00742	-0.04747	0.00828	-0.03521	-0.04401	0.01282	0.01748	-0.00762	-0.03095	0.00862	-0.02257	0.04633	0.02181	-0.02986	0.00306	0.02506	-0.01085	-0.01174	-0.03457	0.00742	-0.01182	-0.00917	-0.00435	0.021	0.00387	0.00495	-0.03501	-0.02331	-0.01597	0.02891	-0.02314	-0.0329	-0.01042	0.00201	-0.0124	-0.01008	-0.02991	-0.00824	0.01681	-0.04252	0.01777	-0.00224	-0.02307	0.0232
centroid_463020_EPEC.208	-0.00834	-0.0497	-0.02001	-0.01311	0.00466	0.0086	-0.03358	0.01929	-0.02373	-0.04244	0.01086	0.01499	-0.02959	-0.03198	0.02896	0.01077	0.00083	-0.00517	-0.02141	0.02104	-0.00397	0.00483	0.02238	0.02634	-0.00341	-0.02544	0.05056	0.0085	0.03249	-0.00169	-0.00645	-0.01079	-0.02944	-0.01782	0.02303	-0.00061	-0.01738	0.03196	0.00038	-0.02153	-0.01206	0.00452	-0.0134	0.004	-0.01763	0.01644	0.00286	-0.00529	0.00419
centroid_322037_EPEC.456	-0.00834	-0.05063	-0.02031	-0.01414	0.0081	0.0069	-0.02237	0.03567	-0.01261	0.01266	0.00394	-0.00226	-0.02708	-0.00407	0.02589	-0.00127	-0.01375	0.01337	0.01311	-0.00967	-0.01837	-0.0072	-0.00397	-0.00317	0.0072	-0.00751	0.01328	-0.01348	0.00739	0.01788	0.00887	0.0062	0.01033	-0.0105	0.02284	0.01857	-0.00958	0.00488	0.01405	-0.00938	0.01169	-0.00219	-0.01501	-0.00375	-0.00933	-0.00531	0.01207	0.00321	-0.01705
t3806.369	-0.00839	0.00229	0.00116	-0.00232	0.00392	0.00583	-0.01857	0.02912	-0.01769	0.05128	0.02491	0.03996	0.00503	0.04246	-0.00575	-0.03813	-0.02385	0.04981	0.03637	-0.00265	0.017	0.0069	-0.02567	-0.00753	0.02846	0.01016	-0.01669	-0.00584	-0.01534	0.02816	-0.01942	0.01869	0.01928	0.00262	-0.02459	-0.0027	-0.00788	0.00383	-0.03187	0.0244	0.00548	0.00102	0.01312	0.01564	-0.00182	-0.01128	-0.00852	-0.0012	0.01075
centroid_203230_EAEC.583	-0.0084	-0.02601	-0.01767	0.01238	0.00182	-0.02801	0.00756	-0.00934	0.00145	0.021	-0.01414	-0.00283	0.0017	-0.00409	0.01883	0.02034	-0.02017	0.00205	0.03141	0.01628	0.01586	-0.00936	-0.01564	0.01574	0.00179	-0.00853	-0.01981	0.00062	0.00968	0.02135	0.00209	0.00326	0.00856	-0.00128	-0.01695	-0.00139	0.01844	-0.00126	-0.01757	0.01397	0.00803	0.00048	0.00529	-0.00556	-0.00372	-0.01543	-0.0273	-0.00144	0.01258
SSON53G_RS27495_Sh.132	-0.00854	-0.01236	-0.00293	-0.00891	0.00669	0.02031	-0.03575	0.01002	-0.03304	-0.00826	0.02283	0.02132	-0.00013	-0.02064	0.00053	-0.01601	-0.01208	0.01888	-0.01171	-0.02897	-0.00463	-0.00311	-0.003	-0.00941	0.00899	0.00981	-0.00293	-0.01171	-0.00605	0.0027	-0.01495	0.00125	-0.00543	0.01005	-0.01514	0.00145	0.02342	0.00152	0.00602	-0.02633	-0.00521	-0.00129	-0.00659	-0.01018	-0.00756	-0.01445	0.00088	-0.00193	-0.0017
MV-L-s4.81	-0.00863	0.01129	0	-0.01113	0.00048	0.03468	-0.02278	0.00953	-0.01253	0.02078	0.01417	0.02167	0.02624	0.01628	-0.02426	-0.04265	-0.00025	0.05025	-0.02811	-0.04371	0.01386	0.01824	-0.0346	-0.03517	0.01323	0.03093	-0.01697	0.01174	-0.02281	0.02671	-0.00277	0.03309	-0.00317	0.01439	-0.02102	-0.02766	-0.0107	0.00365	-0.014	-0.00845	0	0.00181	0.01752	-0.0022	-0.00017	-0.02194	-0.00947	0.00332	-0.01574
OVOC9988.194	-0.00863	-0.01792	-0.01313	-0.02015	0.00144	0.01816	-0.03938	0.00332	-0.03514	-0.01276	0.00192	0.02972	0.00161	-0.01942	0.00878	-0.02226	0.00301	0.03261	-0.00051	-0.01716	0.00759	0.00678	-0.00371	0.00072	0.01808	-0.00934	0.00615	-0.03051	-0.01293	0.00048	0.02943	-0.0125	0.00913	0.01322	0.00072	0.00822	-0.019	-0.00314	0.00521	-0.01628	0.01131	0.00079	-0.01959	0.01319	-0.00422	0.00283	-0.02723	-0.00152	0.0208
RV-P150-s3.841	-0.00866	-0.00966	-0.0029	0.01339	0.0093	-0.04001	-0.01313	-0.00455	0.00848	-0.01107	0.01873	0.02637	-0.01396	-0.01124	0.01152	-0.02252	0.0138	0.01805	-0.0075	0.00949	-0.01388	-0.04061	0.01093	0.00668	-0.00332	-0.01012	-0.0049	0.00354	-0.0036	-0.00974	-0.01759	-0.00549	0.00678	0.02197	0.00675	-0.03593	0.0208	-0.00237	-0.00952	-0.00411	-0.01286	-0.00521	0.01522	-0.03305	0.00571	-0.00612	0.00627	-0.01053	-0.00092
CHIKV4263-E2.591	-0.0087	-0.01138	0.00675	-0.00907	0.01178	-0.03441	-0.00469	-0.0158	0.0051	0.0023	0.00823	0.02125	-0.03276	0.00401	0.02563	-0.00327	0.0076	0.01026	0.0201	0.02181	-0.0077	-0.04517	-0.01396	0.01293	-0.02065	-0.02329	-0.0214	-0.00315	0.03288	0.01643	-0.01956	-0.01383	0.0083	-0.00843	-0.00156	-0.01431	0.0092	0.00567	-0.0297	0.03035	-0.03478	-0.00976	-0.00104	-0.02781	-0.02658	0.01376	0.00461	-0.03791	0.00475
SAUSA300_2235.170	-0.00884	-0.01548	-0.00925	-0.01501	0.00071	0.01479	-0.04864	0.01298	-0.02104	-0.01768	0.01549	0.02214	-0.01197	-0.01214	0.01082	-0.00598	-0.00112	0.01629	0.00461	-0.01597	0.012	-0.01	-0.00676	-0.01593	0.00438	-0.01086	0.00314	-0.02051	-0.00595	0.00082	0.00596	-0.00565	-0.00929	0.02141	-0.01786	-0.01001	0.01479	0.00912	0.01269	0.01699	0.01676	-0.01093	0.00069	-0.02793	-0.00162	0.00965	-0.00244	-0.01223	-0.00246
centroid_287229_EPEC.220	-0.00894	-0.03114	-0.00788	-0.01347	0.00031	0.02379	-0.03694	0.01436	-0.02367	-0.02821	0.00196	0.018	-0.00962	-0.03051	0.01902	-0.01211	0.017	0.00828	-0.02687	-0.00848	0.01286	0.00272	-0.00541	0.0092	-0.00189	-0.01316	0.02215	-0.00108	0.00597	0.00525	-0.01016	-0.00597	-0.02074	-0.00212	-0.00772	-0.01783	-0.00939	0.00681	-0.00488	-0.01205	-0.0129	-0.00434	-0.01892	0.032	-0.03629	-0.0011	0.01044	0.00653	-0.01307
Rv2991.436	-0.00897	-0.02981	-0.01504	-0.012	0.00572	0.01564	-0.01805	0.02832	-0.00994	0.00391	0.01146	0.01147	-0.01772	-0.0058	-0.00038	-0.01936	-0.01876	0.02538	0.00558	0.00448	-0.01579	0.01201	0.00118	0.00374	-0.00038	-0.00375	-0.00361	0.00096	0.01421	-0.00219	0.01171	0.02124	0.00011	0.00263	0.01788	0.02104	-0.01486	0.00144	-0.01509	-0.00787	0.00893	-0.00676	0.00943	0.00872	0.00246	0.0045	0.00915	0.00743	-0.00044
t1128.594	-0.009	-0.01449	-0.00634	0.01767	0.00144	-0.01126	0.00876	0.02524	0.00856	0.07797	-0.01083	0.02785	-0.017	0.01084	0.00304	0.00845	0.01089	0.00629	0.01901	0.00846	-0.01169	-0.01786	-0.01698	-0.0274	0.01478	-0.00869	-0.01134	-0.00594	0.03091	-0.00743	0.01372	-0.01327	-0.01784	-0.00886	0.02575	0.00539	0.00678	-0.01637	-0.02954	0.01625	0.00534	-0.0255	0.00338	0.01345	-0.0026	-0.00615	-0.02345	-0.00507	0.00596
7622_5#77_CLS01090.222	-0.00905	-0.03559	-0.00852	-0.01711	0.00108	0.01594	-0.03664	0.00726	-0.03	-0.02252	0.00771	0.01606	-0.02597	-0.01809	0.01913	-0.01668	0.00362	0.01012	-0.02251	-0.0115	-0.01015	0.00142	-0.00027	0.0189	-0.00284	-0.00555	0.01489	0.00743	0.00191	0.00261	-0.00882	-0.00966	-0.00199	-0.00349	-0.01205	-0.01179	-0.01241	0.00504	-0.00174	-0.00974	-0.00385	0.00517	-1e-05	0.00248	-0.0137	-0.0132	-0.001	-0.00809	-0.00581
centroid_40989_EPEC.968	-0.00911	-0.02297	-0.00529	0.01201	0.01631	-0.02783	-0.02776	0.00031	0.01028	-0.01049	0.02347	0.00076	-0.03465	0.00296	0.01394	-0.03864	0.03162	0.02224	-0.01881	-0.00999	-0.01648	-0.01761	-0.00231	0.00431	0.00616	-0.0088	0.00828	0.00171	-0.01023	0.00169	-0.01432	-0.00844	0.01123	-0.01638	-0.00554	-0.01648	-0.00333	0.01356	-0.00888	0.00032	-0.00911	0.01773	0.00876	0.00834	-0.01369	-0.009	0.00914	-0.00326	-0.01007
ETEC_p948_0110.659	-0.00921	-0.03368	0.02034	0.00646	-0.00071	-0.01434	-0.01922	0.05334	0.02765	0.05457	0.0315	0.02351	-0.06395	0.01217	0.01537	-0.00414	0.01992	0.02385	-0.02907	-0.02706	0.01217	-0.00592	0.01125	0.00669	0.00505	0.0065	0.02973	-0.01155	0.00703	0.01056	0.0303	-0.02474	0.00847	-0.00157	0.00153	0.01774	0.01092	0.00207	0.02136	-0.00987	-0.00506	0.01559	-0.00581	0.02958	-0.00815	0.00831	-0.00708	0.01552	0.00081
MV-H_truncated.86	-0.00926	-0.00719	-0.00348	-0.00313	0.0061	0.01732	-0.02438	0.00491	-0.01681	0.00095	0.01553	0.0159	0.00462	-0.01768	0.00227	-0.00896	-0.00306	0.02911	-0.00795	-0.02684	-0.00041	0.00914	-0.01209	-0.01138	0.00786	0.01714	-0.00155	-0.00944	-0.02776	0.0055	-0.00521	0.01997	-0.01142	0.00115	-0.00762	-0.00118	0.01098	-0.01249	0.0136	-0.01655	0	-0.01193	-0.02637	-0.01289	-0.00377	-0.01105	-0.00175	0.00278	0.00718
YFV-17D-NS2b.335	-0.00939	-0.02831	-0.02308	-0.00775	-0.00044	-0.00589	0.01301	0.0019	-0.00132	0.0241	-0.0225	-0.01217	-0.00884	-0.01072	0.01782	0.01867	-0.01995	-0.00707	0.01955	0.02128	-0.00803	-0.03327	0.01868	0.02005	0.01088	-0.02765	0.01437	-0.01213	0.00428	0.01104	0.00661	0.00368	-0.0015	-0.00041	-0.00153	-0.00211	0.0195	-0.00188	-0.00551	0.01088	0.00833	-0.01019	0.00358	-0.008	-0.00213	-0.00489	-0.02066	4e-05	-0.01505
t4290.339	-0.00949	-0.00377	-0.00723	-0.00361	0.00758	0.00569	-0.02017	0.00901	-0.0084	0.01517	0.00571	0.01847	-0.01102	0.01796	0.01093	-0.01469	-0.01964	0.03947	0.03584	0.01519	-0.00603	0.01314	-0.02378	0.0001	0.0142	-0.00616	0.00386	-0.00499	-0.0059	0.02688	0.00145	-0.00688	-0.00538	-0.00071	0.00072	0.01093	-0.00547	-0.00693	-0.00405	0.00174	-0.00199	-0.03273	-0.01325	0.00185	0.02074	-0.01759	0.00016	-0.00132	-0.02328
YFV-17D-E.348	-0.00949	-0.02296	-0.016	-0.00518	0.0052	-0.00383	0.00127	0.0101	0.00075	0.03685	-0.01782	0.00364	-0.01348	-0.00046	0.02365	0.00576	-0.03417	0.01767	0.03588	0.02235	0.00238	-0.01747	-0.00676	0.00019	0.01428	-0.01428	-0.00453	-0.00976	0.00323	0.03905	0.00217	0.00408	-0.00339	0.0073	-0.01264	0.00054	0.02608	-0.00969	0.01032	0.00188	0.00884	-0.01008	-0.01613	0.01059	0.00952	0.00635	-0.00887	0.00694	-0.01779
centroid_413272_EPEC.458	-0.00962	-0.05246	-0.01973	-0.00736	0.00584	-0.00769	-0.02153	0.04169	-0.01527	0.00988	0.00765	-0.00265	-0.03553	-0.00237	0.03331	-0.00028	-0.01138	0.00568	0.01105	0.00887	-0.0118	-0.00858	0.00268	0.00129	0.00849	-0.01754	0.01721	-0.011	0.00725	0.00758	0.00782	0.0023	0.00016	-0.00418	0.02381	0.01158	-0.01151	0.00825	0.01332	-0.00952	0.00624	0.00755	-0.00584	-0.00563	0.0076	0.00591	0.00876	-0.00823	-0.0072
centroid_124625_EPEC.467	-0.00965	-0.04841	-0.01858	-0.01476	-0.00234	0.01101	-0.01629	0.02897	-0.01979	-0.00397	0.01123	0.013	-0.01682	-0.00436	0.01613	-0.00869	-0.02128	0.01451	0.00971	-0.01056	-0.00245	0.00197	-0.0027	-0.00117	0.0009	-0.00264	0.00769	-4e-05	0.01613	0.00027	0.00199	0.00543	-0.01003	0.00348	0.01266	0.01163	-0.0097	0.01107	-0.00297	0.00123	-0.0091	-0.00759	-0.00888	0.00855	-0.00955	-0.00893	0.01356	0.0028	-0.02499
centroid_589099_EPEC.705	-0.00972	-0.02984	0.00595	0.00449	-0.00633	-0.01228	-0.03497	0.0529	0.03382	0.03739	0.05157	0.00892	-0.05981	0.03187	0.00832	-0.01897	-0.01321	0.03481	-0.03413	0.01798	0.01885	0.0222	-0.02229	-0.03069	-0.00944	-0.02823	0.0149	-0.03148	-0.03586	-0.00918	-0.00853	0.00921	-0.02527	0.00081	-0.00264	-0.00164	-0.03172	0.03188	-0.05348	-0.03572	-0.04703	0.04386	0.00763	0.00206	0.00357	0.02513	-0.01801	0.0074	0.02267
centroid_311948_EPEC.454	-0.00982	-0.05059	-0.02149	-0.00729	0.00683	0.00237	-0.0171	0.02859	-0.03384	-0.00028	0.01363	0.00949	-0.01982	0.00099	0.0131	-0.00867	-0.00881	0.00786	0.0081	-0.00839	-0.01481	-0.00482	-0.00215	-0.00754	0.01428	-0.00513	0.01405	-0.00443	0.00147	0.00504	0.00342	-0.00106	0.00415	-0.01046	0.0128	0.01119	-0.01501	0.01042	0.00398	-0.00854	-0.00042	-0.00304	-0.00208	0.00016	-0.00613	-0.00579	0.0155	0.00729	-0.01524
Zika-766-NS4A.79	-0.00998	-0.01517	-0.01513	0.00094	0.0096	0.02055	0.00172	-0.01425	-0.02052	4e-05	-0.00079	0.00104	0.00944	0.01084	3e-05	0.00759	-0.02069	0.00277	0.0122	0.00726	-0.00823	-0.00185	0.01043	0.01107	-0.00984	-0.00633	-0.00204	0.01196	-0.01837	0.00088	-0.01518	0.00613	0.00453	-0.01469	-0.01061	0.0125	0.00169	-0.00567	0.02197	-0.02493	-0.00779	-0.0118	0.00251	-0.02431	0.0182	0.00113	-0.02617	-0.00535	-0.00038
7622_5#73_CLS02643.469	-0.01018	-0.05325	-0.02145	-0.01685	-0.0077	0.01526	-0.01233	0.02764	-0.01167	-0.00805	-0.00609	0.00657	-0.017	0.00897	0.01512	-0.01362	-0.01353	0.00554	0.01856	-0.01104	-0.00249	0.01389	-0.00798	-0.00503	0.0027	0.0071	0.01068	-0.00256	0.01697	-0.00217	0.00595	0.01655	-0.00691	0.00732	0.01496	0.01411	-0.01283	0.01484	0.00175	-0.0033	0.00904	-0.00536	-0.00105	0.00456	0.00176	-0.01942	0.01654	0.01338	-0.03429
centroid_233930_EPEC.451	-0.01023	-0.0432	-0.01929	-0.00977	0.00682	0.01038	-0.01551	0.03096	-0.02709	0.00278	0.0135	0.01101	-0.01448	0.00519	0.00934	-0.01343	-0.02209	0.01736	0.00633	-0.01346	-0.00537	0.01313	-0.00282	-0.00499	0.00556	-0.0031	-0.00633	-0.00453	0.00822	0.01076	0.00034	0.00624	0.01328	-0.00213	0.01448	0.00503	-0.00503	0.01778	-0.00971	-0.00834	-0.00146	0.00013	0.01736	0.00763	-0.00426	-0.00823	0.00202	0.00152	-0.01359
centroid_788254_ETEC.152	-0.0103	-0.00879	-0.01218	-0.00847	0.00422	0.01256	-0.03098	0.00823	-0.017	-0.01202	0.01948	0.03801	0.00096	-0.01262	0.00028	-0.03064	-0.01838	0.03439	0.00986	-0.01696	-0.00149	0.00453	-0.01087	0.00306	0.01079	0.00506	-0.01245	-0.00604	-0.00784	0.00712	-0.01412	-0.01268	-0.01043	0.01195	-0.01027	0.02138	-0.00233	-0.01387	0.01001	0.00168	-0.01118	-0.0079	-0.00268	0.00334	0.00339	0.00564	-0.02372	-0.00154	-0.00711
t4513.353	-0.0103	0.00053	0.00222	-0.01288	0.00726	0.01156	-0.00088	0.01085	-0.01957	0.06927	0.02619	0.01985	0.00146	0.05971	-0.01018	-0.03789	-0.01228	0.03764	0.04519	0.0215	0.01745	0.00216	0.00692	-0.03672	0.02545	0.0204	0.00425	-0.01642	-0.01006	0.00427	-0.00321	0.00643	0.03465	-0.0017	0.00038	0.00404	-0.02725	0.00123	0.00191	0.03325	0.02105	0.01005	0.03281	0.01948	-0.01609	-0.02683	0.00953	-0.00642	-0.04473
centroid_125920_EAEC.581	-0.01035	-0.01661	-0.01119	0.00384	0.00357	-0.01514	0.0184	-0.00685	0.02615	0.02746	-0.01434	-0.00548	-0.01279	-0.01175	0.03228	0.02321	-0.03975	0.00984	0.03309	0.02711	-0.00764	-0.00193	-0.00479	0.01782	0.01947	-0.01181	-0.02426	0.01131	0.02062	0.00991	0.00622	0.00425	-0.00712	0.01404	-0.00215	0.00261	0.01563	-0.02466	-0.0245	0.00429	-0.00853	-0.01779	-0.00433	-0.02248	-0.02686	-0.01208	-0.0248	0.00991	0.02072
centroid_130603_EAEC.71	-0.01036	-0.01022	0.01017	0.02423	-0.00896	0.01492	-0.026	-0.00092	-0.04296	-0.01856	0.02939	0.01142	-0.00709	-0.00264	0.00709	-0.00502	0.00324	0.00915	-0.01461	0.00821	0.00386	-0.04369	0.00992	-0.00652	-0.00181	0.0054	0.0539	0.03132	-0.01803	-0.01751	0.00967	0.00131	-0.00126	-0.00165	-0.01075	0.00425	0.02212	0.02218	0.01936	-0.03425	-0.0329	-0.01808	-0.03744	-0.00474	0.01541	-0.00977	-0.00689	-0.01452	0.02167
OVOC3261.195	-0.01041	-0.02685	-0.01114	-0.00457	0.00753	0.0159	-0.04413	0.00532	-0.04148	-0.02447	0.00654	0.03004	-0.01341	-0.03215	-0.0109	-0.01481	-0.00767	0.01379	-0.00131	-0.02313	-0.0135	0.00307	-0.00096	-0.01166	0.01276	0.00571	-0.00138	-0.01025	0.01182	-0.01014	-0.00267	-0.00484	-0.00995	-0.00471	-0.01706	-0.00537	-0.01421	-0.00522	0.01627	-0.0152	0.00845	-0.01263	-0.01419	0.0283	-0.02429	-0.00514	0.00804	0.0304	-0.02556
YFV-17D-pre-M.336	-0.01049	-0.0419	-0.0359	-0.01382	0.00621	0.00079	-0.00059	-0.01689	0.00347	0.00827	-0.03254	-0.01134	-0.00325	-0.02875	0.03277	0.03109	-0.02919	-0.00402	0.0066	0.02129	-0.0122	-0.01991	0.0049	0.02537	-0.00889	-0.02562	-0.00165	-0.00315	0.00895	0.03289	0.00435	-0.00656	0.00262	0.01212	-0.00847	0.00108	0.02156	0.00194	0.01382	-0.02928	0.0069	-0.0024	0.00022	-0.01505	0.00305	0.00929	-0.02516	0.01283	-0.00107
centroid_532456_EPEC.219	-0.0106	-0.03041	-0.00453	-0.00925	-0.00344	0.01897	-0.04426	0.00718	-0.02693	-0.0311	0.0138	0.02711	-0.01977	-0.04035	0.03156	-0.0053	0.02792	0.01243	-0.02766	-0.00733	-0.00666	-0.00987	0.00819	0.01368	0.00698	-0.01262	0.01805	0.00575	0.0004	-0.00742	-0.00283	-0.00693	-0.02059	-0.00278	-0.00526	-0.02018	-0.00765	0.00431	-0.00687	-0.00111	-0.01305	0.01146	-0.01282	0.02214	-0.01982	-0.00285	-0.00146	-0.00303	0.00419
SSON53G_RS27510_Sh.117	-0.01067	-0.01186	-0.00796	0.00673	0.0069	0.01248	-0.03153	0.01074	-0.03637	-0.00048	0.01757	0.02659	-0.00348	-0.01192	0.01869	-0.01144	-0.01536	0.03056	0.0033	-0.02709	-0.00343	-0.00966	-0.01102	-0.01144	0.01239	0.00737	0.00805	-0.01212	-0.00902	-0.00953	-0.00171	-0.00245	0.00345	-0.01087	-0.0109	-0.00155	0.01018	-0.00184	0.00534	-0.02354	-0.01486	-0.01193	-0.00217	-0.0174	-0.00174	-0.00651	-0.00816	0.00353	0.00562
ETEC_p666_0650.763	-0.01072	-0.0576	-0.02522	-0.0132	0.00933	-0.01393	-0.02429	-0.01498	0.01743	-0.02797	0.00192	0.00549	-0.0316	-0.04566	0.04077	0.01676	0.01916	0.01441	-0.01918	0.01937	-0.0098	0.00779	-0.00026	-0.00702	-0.00525	-0.00451	0.01821	0.00687	0.00161	-0.0059	-0.00199	-0.01178	-0.01181	-0.01514	0.00387	-0.00825	-0.01827	0.0047	0.00183	-0.00922	-0.00981	0.01433	0.00551	0.01989	-0.01394	0.01081	-0.00096	-0.01193	0.00558
YFV-17D-NS5-s2.587	-0.01074	-0.01335	-0.01059	-0.00011	0.00141	-0.02303	0.01337	-0.01575	0.02425	0.02015	-0.01188	-0.00463	0.01109	-0.02251	0.00929	-0.00281	0.01626	0.00802	0.01729	0.00222	0.02239	-0.01066	-0.01191	0.01714	-0.01464	-0.00731	-0.02264	-0.00188	0.01887	0.00495	-0.01485	0.01239	0.01928	-0.00833	0.00574	0.00238	0.03162	-0.00255	-0.00233	-0.00442	-0.00295	0.00528	-0.00358	0.02008	-0.01131	-0.01203	0.00244	-0.00469	0.00748
centroid_62404_ETEC.161	-0.01076	0.00548	-0.00272	-0.01259	-0.00384	0.04011	-0.03923	0.017	-0.01986	-0.00418	0.00269	0.01852	0.0154	-0.00281	-0.00662	-0.04599	0.00258	0.04184	-0.02084	-0.0489	0.00858	0.0004	-0.03328	-0.01922	0.00958	0.00692	-0.01667	-0.01023	-0.00364	0.01298	0.01775	0.02041	-0.0031	-0.02151	-0.01925	-0.01631	-0.00877	0.0127	0	-0.00417	0.0113	0.00731	-0.00344	0.0246	-0.02691	0.00022	-0.00851	0.02981	-0.02631
centroid_318182_EPEC.455	-0.01078	-0.051	-0.021	-0.0103	0.00866	0.0094	-0.01843	0.02696	-0.01932	0.00505	0.00089	0.00058	-0.01671	-0.00931	0.02155	0.00375	-0.01449	0.0072	0.01147	-0.00263	-0.01469	0.00648	0.00038	0.00032	0.01482	-0.00401	0.01568	-0.01104	0.00984	0.00916	0.00596	0.00377	0.0089	-0.00601	0.0157	0.01364	-0.01148	0.00679	0.00698	-0.00997	0.01043	0.00492	-0.00235	0.00405	-0.01102	-0.00129	0.01257	0.00283	-0.01338
centroid_205056_EAEC.753	-0.01079	-0.05302	-0.02924	-0.02237	-0.01426	0.00375	-0.01806	0.00832	0.00835	-0.0043	0.00459	-0.00262	-0.03152	-0.0343	0.01136	0.01119	0.00331	0.01049	-0.0211	0.01083	-0.00387	0.00026	0.00135	-0.00423	0.00221	-0.01422	0.01038	-0.00137	0.0024	-0.00231	0.00184	0.00085	-0.01135	0.00543	0.02055	-0.00457	-0.01545	0.02504	0.0162	-0.01244	-0.00468	0.00814	0.01449	0.0124	-0.0155	-0.00458	0.00972	0.00566	-0.00328
OVOC10819.198	-0.01101	-0.03753	-0.01445	-0.01847	-8e-05	0.01802	-0.05108	0.01269	-0.01393	-0.02438	0.02171	0.03315	0.00014	-0.03768	0.00079	-0.02557	0.00631	0.02242	0.00187	-0.00212	0.02647	0.0022	0.03551	-0.01596	-0.00592	-0.00602	0.00495	-0.00014	0.01375	-0.01617	-0.00629	-0.02372	-0.01774	-0.00416	-0.00243	0.00305	0.01166	0.00364	-0.00635	-0.00654	-0.01131	0.00799	5e-05	0.03035	0.01084	-0.00655	0.00039	0.00738	0.00036
CHIKV4263-E1.592	-0.01102	-0.0259	-0.01944	0.0018	0.01689	-0.03697	0.00676	-0.01381	-0.003	-0.01814	-0.0103	0.00656	-0.01671	-0.01515	0.02657	-0.01898	0.0011	-0.0029	0.01108	0.03586	-0.01205	-0.04811	-0.00363	0.02373	-0.0043	-0.03791	-0.00337	-0.01302	0.00233	0.01597	-0.00638	-0.00951	0.00099	-0.00201	-0.01055	-0.01929	-0.00534	-0.00566	-0.00032	-0.02708	-0.02106	0.00916	0.00458	-0.04186	-0.01572	-0.00398	0.00244	0.00717	0.01329
centroid_648431_EPEC.461	-0.01105	-0.05201	-0.01901	-0.00159	0.00558	0.0026	-0.03099	0.03622	-0.0027	0.01509	0.00654	-0.00203	-0.03761	-0.0082	0.03248	0.00786	-0.00702	0.00253	0.00182	0.0069	-0.01247	-0.01131	-0.00079	0.00588	0.01195	-0.0209	0.02175	-0.01369	0.01019	0.00718	0.00703	-0.00516	-0.00137	0.00739	0.01215	0.01641	-0.01463	0.00014	0.01644	-0.01022	0.00184	0.00857	-0.01651	-0.00098	-0.00375	0.0051	0.01248	-0.00021	-0.00515
centroid_88645_EAEC.1009	-0.01119	-0.04172	-0.01325	-0.00197	0.00549	-0.01557	-0.0234	-0.00063	0.01726	-0.02071	0.01098	0.01098	-0.02594	-0.01967	0.00224	-0.01646	0.02907	0.01237	-0.02702	0.00169	0.00636	0.01602	0.0125	-0.0062	-0.00787	0.00132	0.01915	0.03611	-0.00575	-0.02881	-0.02694	0.00557	0.00204	-0.01535	0.03084	-0.01809	-0.00692	0.01915	-0.00586	-0.00618	-0.00757	0.01643	-0.00244	0.03417	-0.01401	0.00519	0.02929	-0.0066	-0.03502
centroid_519935_EPEC.460	-0.01121	-0.04614	-0.02044	0.00233	0.01734	-0.00086	-0.03048	0.05949	-0.00545	0.00557	0.01521	0.00664	-0.07479	0.01181	0.02317	-0.00763	0.01401	0.00103	0.01137	0.02285	-0.03222	-0.01306	0.02991	0.00951	0.01539	0.00644	0.02234	-0.00933	0.02372	0.01015	0.01587	-0.0558	0.0136	0.04406	0.00601	0.00117	0.00332	-0.03809	-0.02105	-0.03023	7e-05	-0.00927	-0.01	-0.01951	-0.01672	0.03647	0.00718	-0.0216	0.03489
centroid_156187_EAEC.242	-0.01129	-0.04424	-0.02768	-0.02461	-0.01343	-0.00535	-0.03602	-0.01376	-0.02988	-0.03127	0.00457	0.01773	-0.00933	-0.03822	0.02019	-0.00857	0.01475	0.01271	-0.00704	-0.01001	-0.00625	-0.00697	0.0135	-0.02671	-0.00454	-0.0079	0.00356	0.00529	0.0067	0.01386	0.00873	-0.01669	-0.03344	-0.01596	0.02449	-0.00797	-0.01519	-0.01013	-0.00397	-0.01965	-0.00779	-0.00676	-0.00065	0.01321	-0.02378	0.00105	-0.01084	-0.01202	0.01685
centroid_278416_EPEC.713	-0.01131	-0.04508	-0.01408	0.00376	0.00151	-0.01555	-0.0183	0.01385	0.0313	0.0103	0.02231	0.00836	-0.03371	-0.02217	0.03561	0.01341	0.03341	0.02171	-0.01497	-0.00407	0.00146	0.00641	-0.00549	0.00177	-0.01955	-0.0074	0.01525	-8e-05	0.00111	-0.01007	0.01197	-0.01291	-0.02158	-0.00579	0.01782	-0.02172	0.0024	0.00081	-0.00068	-0.02453	-0.01634	0.03244	-0.00417	0.01809	-0.00738	0.00692	0.00988	0.00206	-0.00405
SAUSA300_0589.411	-0.01141	-0.02389	-0.00996	-0.01996	0.00504	-0.00272	-0.03624	0.04085	0.01142	0.0349	-0.01075	-0.00553	-0.02723	-0.01939	0.0199	0.00517	-0.01852	0.00857	0.00894	-0.01403	-0.01384	-0.0071	-0.022	0.00202	0.02522	-0.00318	0.00807	-0.0214	0.02195	0.0024	0.0134	-0.00424	0.02091	-0.00158	0.00189	0.02792	-0.00285	0.01621	0.022	-0.00486	0.01127	0.00097	-0.00919	0.02239	-7e-05	0.0064	0.01021	0.0249	-0.02046
CHIKV4263-Nsp1.602	-0.01145	-0.01236	-0.00254	0.01358	0.00136	-0.01647	-0.00052	-0.01221	0.0208	0.04667	-0.0151	-0.00663	0.00152	-0.01243	0.01934	0.00234	0.04151	0.01246	0.01481	-0.01478	0.01273	-0.00738	-0.02466	-0.00368	0.01171	-0.00782	-0.00953	0.00457	0.01282	0.01632	-0.01121	0.00596	-0.00822	-0.00231	0.00094	-0.01742	0.01949	-0.01252	-0.00038	0.01057	-0.00546	-0.01754	-0.01515	0.03237	-0.00883	0.00415	0.00803	-0.01436	0.00876
t2002.98	-0.01146	-0.00629	-0.00791	-0.0068	0.00402	0.01725	-0.03269	0.01032	-0.02073	-0.01183	0.03005	0.01984	0.02915	-0.01595	-0.00245	-0.01733	-0.00389	0.02554	-0.00559	-0.03972	0.02717	0.00098	-0.0006	-0.00705	0.0134	0.01028	0.01069	-0.0008	-0.02204	0.01573	-0.01233	0.02143	0.00802	0.01479	-0.01653	-0.01461	0.00642	0.00415	0.01658	-0.01081	0.00481	0.0148	0.00333	0.02744	-0.00229	-0.01461	-0.00746	0.00034	-0.02026
PF3D7_1116000.iso1.exon2.amp2.121	-0.0115	-0.01178	-0.00776	-0.00682	0.0063	0.00587	-0.0302	0.01172	-0.02711	-0.00054	0.02984	0.03833	-0.02234	0.00216	0.01225	-0.01665	-0.01817	0.02939	0.00091	-0.01333	-0.00382	-0.00875	-0.00139	-0.00576	0.01482	-0.00159	0.00012	-0.01398	-0.02992	-0.00568	-0.00128	0.00328	0.00992	-0.00012	-0.01869	0.00142	0.01878	-0.00477	0.01211	-0.00856	-0.01577	-0.00178	0.00779	-0.00131	-0.01419	-0.00418	-0.01368	-0.00574	0.00549
ETEC_p948_0110_S1.406	-0.0115	-0.02784	0.01205	-0.01408	-0.0023	0.0042	-0.02442	0.03717	-0.00179	0.03179	0.02384	0.03412	-0.04518	0.02281	0.02091	-0.03412	0.00368	0.0205	0.00356	-0.02401	-0.00425	-0.01916	0.02187	0.03406	0.01301	-8e-05	0.02469	-0.00607	0.02983	0.00796	0.02746	-0.02559	0.02372	0.00196	0.01271	0.0076	-0.01003	-0.00921	0.02987	-0.01085	0.0097	-0.00852	-0.02126	0.03758	-0.00347	-0.00778	-0.01218	-0.00263	-0.01386
Zika-766-C.76	-0.01155	-0.00875	-0.01323	-0.00232	0.0032	0.02471	-0.0021	-0.00676	-0.026	-0.01688	-0.012	-0.00647	0.0198	-0.01606	-0.00231	0.00891	-0.00466	0.00332	0.00434	-0.01497	0.00324	0.00567	0.0138	0.00278	-0.00524	0.0025	0.01098	-0.00456	-0.01839	0.00759	0.00294	0.00077	0.00867	0.00799	-0.02139	0.01558	0.00884	-0.0032	0.023	-0.01697	-0.00886	-0.00727	-0.01558	-0.0034	0.00683	-0.00234	0.00328	0.0196	-0.02045
CHIKV4263-Capsid.590	-0.01161	-0.01379	-0.01097	0.01584	0.0069	-0.02556	0.00496	-0.01614	0.00019	0.0034	-0.01314	-0.00414	0.00928	-0.0135	0.01772	0.00211	0.00094	0.0127	0.01932	-0.00499	0.00707	-0.03041	-0.01704	0.01734	-0.00689	-0.00505	-0.01357	-0.00676	0.01092	0.01621	0.00274	0.00121	0.00773	0.00844	-0.00946	-0.00245	0.00886	-3e-05	0.00435	0.0049	-0.00319	-0.00013	0.00715	0.0028	-0.00724	-0.0041	0.00103	-0.00383	0.00701
ETEC_p948_0980.899	-0.01162	-0.00969	0.00102	0.02432	0.02062	-0.0491	-0.0072	0.01826	0.00981	0.01051	0.0243	0.02875	-0.02105	0.02686	-0.01769	-0.03411	0.00368	0.02794	0.00216	-0.04834	0.00604	0.0002	-0.01557	-0.01241	0.00935	0.00902	-0.00611	0.00978	-0.00644	-0.00534	-0.00356	0.00759	0.0063	0.00337	-0.01025	-0.00803	0.01877	-0.00412	-0.00767	-0.0027	-0.00032	0.01971	0.01676	-0.00715	-0.00473	0.00434	0.00016	0.00236	-0.01292
SAUSA300_0509.668	-0.0117	-0.01615	-0.00699	0.00745	0.00099	-0.034	-0.0485	0.02112	0.04113	0.04322	0.02098	0.01278	-0.02489	-0.00143	0.01115	-0.00981	0.03997	0.02089	-0.01841	-0.00896	0.00765	-0.01617	-0.01621	-0.01816	-0.01746	0.00795	0.02125	-0.00879	0.01916	-0.02437	-0.00624	-0.01899	-0.0052	-0.01399	0.00692	-0.005	0.0168	-0.00972	0.01463	-0.00651	-0.00212	-0.00093	0.01435	0.00638	-0.00971	-0.00471	0.00752	-0.00479	-0.00791
t0596.866	-0.01191	-0.00299	0.00028	0.031	0.01558	-0.05031	-0.00222	0.00448	0.00129	0.01337	0.04202	0.02678	-0.00584	0.02971	-0.01357	-0.03886	0.01402	0.03489	0.00424	-0.03248	-0.0089	-0.0047	-0.01257	0.00882	0.01646	0.03242	-0.01378	-0.01781	0.00543	0.00868	-0.02812	-0.01762	0.00179	0.02681	-0.01544	-0.02622	-0.00553	-0.00018	-0.00188	-0.01011	-0.00863	-0.01055	0.0293	-0.01559	-0.00934	0.01133	-0.00357	0.00408	0.00493
centroid_99659_EAEC.72	-0.01232	-0.01088	-0.00418	0.0039	0.00081	0.01622	-0.01001	-0.00204	-0.03624	-0.01722	0.00905	0.00267	0.00948	-0.01239	-0.0078	2e-05	-0.00612	-0.00169	-0.0214	-0.01294	0.00189	-0.01188	0.01083	0.00438	0.00624	-0.0047	0.01983	0.0166	-0.03537	0.00711	0.00066	-0.00051	-0.0039	-0.00179	-0.0141	0.02191	0.01749	-0.01575	0.01842	-0.0461	-0.00096	-0.00667	-0.00498	-0.03466	0.02023	-0.00404	-0.01394	0.02627	0.01097
YFV-17D-NS5-s1_truncated.586	-0.01262	-0.01283	-0.00961	0.01139	0.00685	-0.02521	0.00709	-0.02	0.00252	0.02275	-0.01303	0.00626	0.00264	-0.00536	0.02411	0.00843	-0.0104	0.01475	0.02811	0.0148	0.01081	-0.01713	-0.02068	0.00554	-0.00591	-0.00724	-0.00851	0.00115	0.00655	0.02022	-0.018	0.00496	0.00677	-0.00217	-0.01068	-0.00693	0.01022	-0.00822	-0.01061	0.00433	0.00282	-0.00111	0.00457	-0.0114	0.0041	0.00255	-0.0263	-0.01275	0.01832
CHIKV4263-E3.589	-0.01268	-0.01438	-0.01521	0.01029	0.00724	-0.01663	0.0094	-0.02445	0.00312	0.00937	-0.0193	-0.00534	0.01725	-0.01592	0.0164	0.00795	-0.0025	0.00728	0.01759	-0.01491	0.00178	-0.01765	-0.01626	0.02127	-0.01259	-0.00747	-0.01587	-0.00412	0.00792	0.01579	0.00197	0.00523	0.00896	0.00402	-0.0187	-0.00606	0.01008	-0.00146	0.00256	-0.00352	-0.01057	0.00658	0.00172	0.00881	-0.00977	-0.00105	-0.00089	0.01358	-0.00209
CHIKV4263-6k.588	-0.01274	-0.01749	-0.01649	0.00797	0.01883	-0.027	0.01324	-0.03186	-0.00132	0.02353	-0.00712	0.0088	0.01504	-0.00225	0.01598	0.0109	-0.01551	0.02298	0.0196	0.01069	0.01348	-0.01365	-0.03476	0.00677	0.0132	-0.01094	-0.02244	-0.01943	0.00141	0.03263	-0.0044	0.0213	0.0011	0.01239	-0.01743	0.00878	0.01619	-0.00185	-0.00223	0.01048	-0.00921	-0.00326	-0.00035	0.00995	-0.00559	-0.00064	-0.01368	-0.00661	0.01592
t4052.97	-0.01285	0.02239	0.00563	-0.03845	-0.00518	0.04358	-0.04011	0.01802	-0.004	0.02622	0.03096	0.01542	0.01345	-0.00296	-0.02864	-0.06488	0.01422	0.02466	-0.02988	-0.02899	0.00432	-0.00343	-0.05402	-0.01837	0.01208	0.01631	-0.04031	0.01168	-0.02073	-0.00159	-0.04036	0.01899	-0.01714	-0.01836	-0.01825	-0.04909	-0.0187	-0.00876	-0.01452	0.00277	0.00158	-0.03672	0.03687	-6e-05	-0.00284	-0.00494	0.00685	0.02522	-0.00648
Zika-766-preM.89	-0.01289	-0.00604	-0.00929	-0.0077	0.00785	0.03075	-0.01972	-0.00579	-0.02013	-0.00543	-0.00861	0.01091	0.02164	-0.0119	0.00565	-0.00834	-0.00445	0.02651	-0.00394	-0.0254	0.00762	0.00024	0.0002	6e-05	-0.00025	0.01323	-0.01242	-0.00811	-0.02594	0.00806	-0.00032	0.0013	0.01058	0.0062	-0.02652	0.01027	0.01867	-0.00845	0.01749	-0.02161	-0.01019	-0.00854	-0.01484	-0.00679	0.01275	-0.00914	-0.01349	0.01523	-0.00844
YFV-17D-M.332	-0.01303	-0.01982	-0.01721	-0.0036	0.0166	-0.00342	-0.00149	-0.01553	-0.01334	0.02111	-0.00636	0.00787	-0.01059	0.01049	0.02853	0.01727	-0.04772	0.02274	0.01181	0.04003	-0.00367	-0.01306	-0.01501	0.01501	0.03095	-0.02092	0.00443	-0.01819	-0.0132	0.04243	-0.01116	0.01453	-0.00023	-0.00792	-0.02567	0.022	0.00382	-0.00057	-0.00933	0.01097	0.00104	-0.00483	-0.00275	0.00386	0.01767	0.01371	-0.05113	-0.00834	0.01515
Zika-766-NS2B_truncated.80	-0.01324	-0.02746	-0.03445	-0.0154	0.01085	0.01053	0.00339	-0.02217	-0.02069	-0.02032	0.00138	-0.00472	0.01652	0.02157	0.00883	0.01575	-0.03055	-0.00261	0.0076	0.03076	-0.01866	0.00297	0.01238	0.02938	-0.02133	0.00782	0.00755	0.01316	-0.01229	0.01107	-0.03841	-0.00397	0.00651	0.00556	0.01184	0.01896	-0.00518	0.00178	0.00893	-0.04742	-0.02796	-0.00051	-0.00045	-0.05359	0.02923	-0.00437	-0.0262	-0.03075	0.02523
ETEC_2407.394	-0.0133	-0.04068	0.02237	-0.02908	0.00142	-0.02414	-0.02819	0.02963	-0.00801	0.02483	-0.02143	0.00867	-0.01979	0.00329	0.02555	0.01854	-0.01543	0.01801	0.03013	-0.00481	-0.01306	-0.01396	-0.00437	-0.00827	-0.01049	-0.00763	0.01221	-0.00065	0.01927	0.00308	-0.01463	-0.0116	-0.00292	0.02297	0.00152	0.01865	0.01772	0.01479	-0.0083	-0.01029	-0.00119	-0.0079	-0.0129	0.00368	-0.02015	-0.01457	0.00218	0.01433	0.00481
SF_p0147_Sh.645	-0.01365	-0.03921	-0.00017	0.01412	0.00174	-0.03793	-0.01627	0.04744	0.01327	0.04529	0.0041	0.02107	-0.02842	0.00101	0.00429	0.02187	0.00717	0.01351	0.00029	-0.03556	0.01719	-0.00884	-0.00945	-0.01795	0.00759	0.00977	0.01882	-0.00908	-0.01739	0.01433	-0.01415	-0.02985	0.00319	0.00739	-0.01214	0.0119	0.03772	-0.01312	0.00356	-0.00464	0.00376	-0.0034	-0.00117	-0.00327	-0.00519	0.01069	0.00422	0.01458	0.01022
centroid_211086_EAEC.837	-0.01368	-0.01008	-0.00605	0.02575	0.01717	-0.04224	0.00646	-0.00262	-0.00804	-0.0025	0.01244	0.01543	0.00974	0.01711	-0.00104	-0.02841	-0.00294	0.018	-0.0028	-0.00774	0.00747	-0.0225	-0.01011	0.00864	0.0044	0.00729	-0.01367	-0.00643	-0.00238	0.00673	-0.00348	0.01925	0.02447	0.01562	-0.02235	-0.0229	0.01614	-0.01103	-0.02053	-0.02185	-0.01027	0.00372	0.01338	-0.03601	-0.01218	-0.02735	-0.00497	-0.01316	-0.0094
RV-P150-s1.847	-0.01371	-0.02987	-0.01902	0.01659	0.0203	-0.04118	-0.00482	-0.0219	-0.01899	-0.04217	0.00107	0.00943	0.00319	0.00424	0.00771	-0.01056	0.00289	-0.00416	0.00607	-0.00774	-0.02138	-0.05175	0.01264	0.02383	0.0021	-0.02702	-0.00141	0.00317	0.00103	-6e-05	-0.01213	0.00483	0.03468	0.00653	0.0131	-0.01797	-0.00955	-0.01011	0.00121	-0.01192	-0.00068	-0.01093	0.01372	-0.02342	-0.02329	-0.00905	0.02396	0.00947	0.00171
t3825.358	-0.01375	-0.0196	-0.01875	-0.02273	0.00722	0.01165	-0.00446	0.04563	0.00528	0.05755	-0.0014	0.00728	0.00803	0.0049	-0.01921	-0.02052	-0.02222	0.01152	0.03277	-0.00058	0.00974	-0.0322	-0.02277	0.01808	0.00549	0.00743	-0.01407	0.02461	-0.03873	-0.02553	-0.01618	-0.01309	0.03916	-0.00695	0.00546	-0.01601	0.00525	0.00234	0.02507	-0.00325	0.0116	-0.04488	-0.01449	0.05436	0.0265	-0.00321	0.01922	-0.01918	0.00703
t1701.371	-0.01376	-0.00539	-0.00504	-0.01862	0.01114	0.00572	-0.02108	0.02049	-0.00628	0.05187	0.01849	0.01319	-0.00455	0.03243	0.01862	-0.01082	-0.02024	0.0403	0.03232	-0.00016	-0.02251	-0.00368	-0.01177	0.01644	-0.00414	0.01942	-0.03258	0.0254	0.00813	0.03851	-0.00898	0.03397	0.03999	-0.01784	-0.00324	0.03201	-0.01665	-0.00366	-0.00807	0.00706	0.02121	-0.02916	-0.01868	-0.00539	0.00213	-0.02627	-0.01446	0.00656	0.01281
t2712.614	-0.01376	-0.03375	-0.00824	0.00963	0.01049	-0.03094	0.01077	0.01518	0.02923	0.06348	-0.01715	0.03051	0.00266	0.01232	-0.01838	-0.00938	-0.00751	-0.00121	0.01767	0.00158	0.02844	-0.00611	-0.0219	0.01352	0.01119	-0.01035	-0.00925	-0.01215	-0.01077	-0.00496	-0.02037	-6e-05	-0.01961	0.0273	-0.00538	-0.00858	0.02275	-0.01526	-0.03226	-0.00247	0.00385	-0.04191	0.00641	0.03275	0.01721	0.02381	-0.00974	-0.00953	0.03152
6925_1#52_CLS02379.472	-0.01383	-0.05847	-0.02511	-0.01655	-0.01619	0.01577	-0.00799	0.01679	-0.00689	0.00124	-0.01485	-0.00956	-0.01792	0.00231	0.02349	-0.00554	0.00066	-0.00189	0.01229	-0.01974	-0.0102	0.00819	-0.01198	0.00235	0.00976	0.00331	0.0249	-0.00662	0.02284	0.00729	0.00665	0.01121	0.00451	0.00528	0.02831	0.01258	-0.00968	0.00469	0.01521	-0.0079	0.01077	-0.00356	-0.0201	0.01411	-0.00833	0.00717	0.02095	0.01283	-0.02539
7622_5#77_CLS00933.229	-0.01386	-0.04624	-0.02216	-0.02142	0.00164	0.03152	-0.03229	-0.00986	-0.02792	-0.03066	-0.01654	0.00551	-0.00366	-0.03559	-0.00932	-0.0029	0.00751	0.00026	0.01069	-0.01588	0.01285	0.02237	-0.01861	-0.00545	-0.002	-0.00202	-0.01058	0.00341	0.02505	-0.00444	0.02826	-0.0152	-0.01075	0.01193	-0.00357	0.02546	0.00384	-0.01464	0.01955	-0.02274	-0.01453	0.01822	-0.00654	0.00964	0.00555	0.01741	0.01648	0.01082	0.00166
centroid_8890_EAEC.500	-0.01392	-0.05302	-0.01665	-0.02328	-0.03521	0.01185	-0.02058	0.00798	0.00155	-0.02563	0.0014	-0.00154	-0.0419	0.00344	0.01377	-0.00086	0.0007	-0.0046	-0.00244	0.03932	0.00649	-0.00478	0.0221	0.00764	-0.01374	0.01342	-0.00263	0.04584	0.00857	0.01099	0.01378	0.01318	-0.02367	-0.01046	0.02999	0.00548	-0.01345	0.02001	-0.00346	0.01084	-0.00714	-0.00788	-0.00069	-0.01325	-0.00497	-0.02514	-0.00464	0.00767	0.00402
centroid_184656_ETEC.419	-0.01393	-0.02637	-0.01858	-0.01761	0.00535	0.01413	-0.01709	0.03315	-0.01226	0.02403	0.01899	0.00623	0.01643	-0.00774	0.0012	-0.01628	-0.01878	0.01283	0.01021	-0.01239	0.01835	-0.00307	0.00372	0.0109	0.00522	0.01945	-0.00322	-0.00874	0.01129	-0.01647	-0.02891	0.0195	0.03534	0.00409	0.01413	0.01564	0.01168	-0.00024	-0.00511	0.02901	0.03976	0.01106	-0.01848	0.02666	-0.01145	-0.02413	0.03689	0.02227	-0.02646
centroid_606522_EPEC.459	-0.01406	-0.06135	-0.01835	0.00498	0.0007	-0.0042	-0.00856	0.04185	-0.0117	0.02027	0.00851	-0.00952	-0.01867	0.02757	0.02869	0.00129	-0.02613	0.00091	0.02002	0.00764	-0.00388	-0.00516	0.00078	0.01517	0.01824	-0.02378	0.02868	-0.01171	-0.00088	0.02736	-0.00069	0.00178	0.00287	-0.00388	0.01003	0.02333	-0.00906	0.00936	0.00403	-0.00187	0.00396	0.01436	0.0009	0.00077	0.01188	0.01436	0.00253	-0.01106	0.00742
OVOC12235.209	-0.01409	-0.0233	-0.0185	-0.02253	0.00384	0.04302	-0.03233	-0.00643	-0.02137	-0.01056	-0.01592	0.00527	0.02329	-0.02546	-0.00785	-0.01508	-0.00105	0.02806	-0.00235	-0.02219	0.0081	0.02367	-0.02174	-0.01667	-0.0017	0.00759	-0.02818	-0.01979	-0.00369	0.01767	0.0161	0.01035	-0.00638	-0.00092	-0.01422	0.00045	-0.01617	-0.00265	-0.0013	-0.00362	-0.00794	0.00179	-0.00631	0.0145	-0.0302	-0.00967	-0.00384	0.00824	-0.01275
Zika-766-NS4B.91	-0.01423	-0.00632	-0.0058	0.00475	0.00632	0.01618	-0.00261	0.01031	-0.01509	0.01251	0.00719	0.01346	0.02389	0.01512	-0.00934	-0.0157	-0.02032	0.03386	0.01095	-0.01785	0.00958	0.00537	0.00302	-0.00584	0.01473	0.02862	-0.01799	0.00576	-0.01567	-0.00377	-0.01428	0.0218	0.00748	0.0138	-0.0143	0.01865	0.0236	-0.02101	0.02326	0.00613	0.00299	-0.0039	-0.00331	-0.02819	0.02394	-0.01845	-0.00857	0.00738	0.00097
centroid_129091_EAEC.325	-0.01427	0.01456	-0.01678	-0.01511	0.00656	0.02413	0.01411	-0.01248	0.03338	0.01405	0.00352	-0.0089	-0.02137	0.01111	0.02435	-0.01036	-0.03135	0.02588	-0.00424	0.01848	-0.04582	0.03699	-0.00698	0.01328	0.01984	0.01526	-0.03708	-0.00284	-0.06704	-0.0032	-0.05594	-0.0189	-0.007	-0.04539	-0.05435	0.02056	0.03852	-0.00816	0.01056	-0.01119	0.04291	-0.04432	-0.01337	-0.03698	-7e-05	0.00731	-0.01208	0.01374	0.0085
t3851.114	-0.01435	-0.0017	-0.01708	-0.0156	-0.00498	0.03262	-0.03124	0.02409	-0.03215	-0.00493	0.01657	0.01551	0.01216	-0.0187	-0.00765	-0.00787	0.00129	0.02835	-0.01533	-0.03978	0.01871	0.0133	-0.01161	-0.00478	0.00079	0.03095	-0.01108	0.00963	-0.02106	-0.0147	0.02348	-0.0008	-0.00242	-0.00883	-0.01457	0.00581	-0.02537	0.0058	0.00696	-0.00392	0.01304	-0.00456	0.02962	-0.00931	-0.04795	-0.04225	-0.00986	-0.00599	0.01355
Zika-766-E.329	-0.01437	-0.01232	-0.0332	-0.00942	0.00381	0.01971	0.03174	-0.00696	0.01036	0.01911	-0.04204	-0.02479	0.01756	0.01024	0.00265	0.01933	-0.04119	0.00407	0.03268	0.00448	0.00268	-0.00772	0.00793	0.02695	0.01107	-0.00409	-0.01817	0.00338	-0.02317	0.02157	-0.00934	0.01396	0.01737	-0.00694	-0.04027	0.02446	0.00278	0.0075	0.01083	-0.01067	-0.00551	-0.00337	-0.01003	-0.00256	0.04299	0.00651	-0.0293	0.01098	-0.01981
centroid_919524_ETEC.151	-0.01441	-0.01176	-0.00208	-0.01196	0.00717	0.0153	-0.02114	0.02378	-0.01071	-0.00725	0.03049	0.02354	-0.01709	0.00325	-0.00366	-0.00208	-0.00738	-0.00994	0.00778	-0.02937	0.00288	-0.00818	0.00446	-0.00683	-0.00239	-0.00594	0.00829	-0.00548	0.01222	-0.00906	-0.01681	-0.02116	-0.0209	-0.00706	-0.00722	0.01045	0.00096	-0.01834	0.00725	-0.02543	-0.02718	-0.02523	0.01017	0.01387	-0.00694	-0.01931	-0.01527	-0.01754	-0.01326
t1116.338	-0.01444	0.01406	-0.00786	-0.02691	0.01111	0.00642	-0.05432	0.03719	0.00596	0.01567	0.03697	0.01759	-0.04944	0.04195	-0.05773	-0.05943	-0.0048	0.01245	0.03383	0.00914	-0.04152	0.03575	0.00764	0.00229	-0.00456	0.00803	-0.01879	0.04334	0.02351	0.03861	0.05477	-0.06347	-0.05032	0.00332	-0.00868	-0.00648	-0.02417	-0.04925	-0.03709	0.11597	-0.00984	-0.05569	0.00139	0.03747	-0.00816	-0.01385	-0.03084	-0.05661	-0.05447
Rv0487.440	-0.01444	-0.04521	-0.00922	-0.01328	0.01436	-0.00307	-0.02297	0.03281	-0.0162	0.03228	0.0227	0.00157	-0.02728	0.00774	0.01728	-0.01704	-0.02638	0.02284	0.00947	0.00478	-0.02081	0.00541	0.00081	0.00514	0.02314	0.00152	-0.0136	-0.01846	-0.00874	0.03232	0.00252	0.02259	0.01895	0.00076	0.0127	0.02136	-0.00784	0.01756	-0.00269	-0.01084	0.00365	0.00384	-0.00589	-0.01654	-0.00926	-0.00935	0.01134	-0.00673	-0.00115
ETEC_2032_AA174-399.138	-0.01445	-0.01833	0.00109	0.01272	0.01279	0.02657	-0.0516	-0.01119	-0.05044	-0.01699	0.00661	-0.0076	-0.02056	0.02359	0.00678	0.00214	-0.02498	0.01139	0.021	-0.03405	0.03228	-0.01619	0.01457	-0.02814	-0.00593	-0.00021	0.02962	0.00127	-0.02098	-0.01448	-0.01017	-0.00878	0.01754	0.01802	-0.00194	-0.00653	0.01334	-0.0105	0.03569	0.0208	-0.01617	-0.02129	-0.02677	-0.00802	0.03362	0.01901	0.00033	0.00643	-0.02701
centroid_211437_EAEC.499	-0.01468	-0.04353	-0.03512	-0.02574	-0.03661	0.00669	-0.02511	0.00461	0.00629	-0.01575	-0.00457	0.00148	-0.03031	0.00639	0.0199	-0.00436	0.00599	0.00248	-0.00866	0.02764	0.003	-0.00011	0.00831	0.00442	-0.00301	0.01349	0.00956	0.04113	0.00138	0.02253	-0.00489	0.00547	-0.02619	-0.00024	0.01392	0.01936	-0.00409	0.02105	0.00636	0.00083	-0.0154	-0.00814	0.01232	-0.02428	-0.014	-0.02572	0.00755	0.005	0.00586
t0379.625	-0.01475	-0.01755	0.00239	0.00577	0.00316	-0.01988	-0.00343	0.04394	0.01346	0.06069	0.01625	0.02601	-0.02647	0.04696	-0.00318	0.01316	-0.00877	0.01759	0.01037	-0.01979	0.02575	-0.01563	-0.033	-0.01063	0.02631	0.03805	-0.00437	-0.02619	0.00237	0.02087	-0.00963	0.00971	-0.01151	-0.01478	-0.00134	0.00975	0.01957	-0.00479	-0.00572	0.01966	0.00085	-0.00088	0.02209	0.01264	-0.00764	0.00255	0.00192	0.02106	-0.0166
t3059.116	-0.01478	-0.00398	-0.01366	-0.00883	0.01437	0.0286	-0.02567	0.01169	-0.02292	-0.01171	0.01731	0.01762	0.00207	-0.01915	-0.00528	-0.01111	-0.0243	0.02862	-0.0221	-0.02195	-0.03598	-0.00053	-0.00532	-0.0126	0.04506	0.00269	-0.00118	0.03259	-0.00779	-0.0082	-0.004	0.02097	0.00283	0.01122	-0.03285	0.01105	0.02579	-0.03171	-0.00578	-0.01906	0.00056	0.00208	0.04879	-0.01223	-0.02234	0.01523	0.01585	0.01795	0.01534
centroid_3316_ETEC.381	-0.01478	-0.019	-0.00382	-0.01956	0.00053	0.00118	-0.01472	0.02389	0.00333	0.0201	-0.00322	0.0114	-0.02788	-0.00965	0.01666	-0.01729	-0.00428	0.00763	0.00434	0.01865	0.01592	-0.01547	-0.00093	0.00821	0.00943	0.02518	0.01857	-0.03233	-0.01363	0.00042	0.01829	-0.0025	0.00322	0.00892	0.00511	0.01992	0.01587	-0.00099	-0.00127	-0.00317	-0.00298	0.00326	-0.04771	0.0546	-0.01649	-0.02645	0.00876	0.02262	-0.03012
centroid_997645_ETEC.398	-0.01488	-0.02955	-0.01321	-0.01392	-0.00051	0.0092	-0.01359	0.02255	-0.00303	0.02963	-0.03034	-0.00881	-0.02077	-0.01826	0.02189	0.01203	-0.00439	-0.01	-0.01029	-0.03623	-0.01137	0.00685	0.00281	0.01319	0.00267	0.01732	0.03124	0.00551	0.02951	0.01735	0.01736	-0.01402	0.00532	0.04382	0.01813	0.01894	0.02924	0.00779	0.02719	-0.0294	-0.00639	-0.0049	-0.03226	0.01523	-0.00318	0.02457	0.02355	0.00478	-0.02633
t1949.104	-0.01496	-0.03624	-0.01608	0.01439	0.01302	-0.01603	-0.00128	0.00797	-0.04732	-0.00265	0.02823	0.0298	0.01997	0.00163	-0.01056	0.00648	-0.01621	0.00523	-0.0063	-0.04452	0.0364	-0.01269	0.00659	0.01024	0.03433	0.01689	0.02914	-0.00875	-0.02594	-0.00507	-0.00982	0.02251	0.02333	-0.01253	-0.02501	0.00799	0.027	-0.0029	0.00032	-0.01924	-0.0108	0.01588	-0.00336	0.01315	-0.0407	-0.00825	-0.01321	0.02289	-0.02621
SF_p0181_Sh.119	-0.01511	-0.0133	0.00166	-0.0083	0.01446	0.01703	-0.0161	0.01925	-0.0271	-0.01446	0.03123	0.00221	0.02246	0.00426	0.00255	-0.00559	-0.02644	0.01377	0.01294	-0.03052	-0.00865	-0.00446	-0.01184	-0.02666	0.0169	0.03081	-0.00743	-0.01373	-0.01338	0.01167	0.00053	0.00929	0.03069	-0.01396	-0.01439	-0.00629	0.01831	0.00871	0.02079	-0.007	-0.0004	0.00582	-0.00943	-0.01568	-0.0113	0.00057	0.00293	0.00415	0.02703
centroid_578484_EPEC.708	-0.01523	-0.0491	-0.01735	-0.00908	0.00082	-0.01657	-0.02169	0.00922	0.0253	0.02054	-0.00584	-0.01308	-0.03005	-0.03328	0.03106	0.02109	0.0031	0.00318	-0.03664	-0.01396	0.01888	0.0021	-0.00508	-0.00816	0.00366	0.00754	0.01317	0.00403	0.00776	-0.02515	0.01817	-0.00281	-0.00816	0.00124	0.00345	-0.00728	-0.00828	-0.00013	0.02458	-0.0197	-0.00106	0.00498	0.00612	0.01629	0.01795	0.00473	0.01879	0.01825	0.00559
OVOC11598.196	-0.01525	-0.0343	-0.01263	-0.0145	0.00398	0.01978	-0.03944	0.00388	-0.02799	-0.03089	0.02239	0.04639	-0.00142	-0.02657	-0.01292	-0.00369	-0.01402	-0.00055	-0.0277	-0.03706	0.02852	-0.00303	0.02877	0.00029	0.02246	-0.00712	0.00208	0.00981	0.02651	-0.00445	-0.01453	-0.01245	0.00245	0.00286	-0.01971	-0.00258	0.00937	-0.00613	-0.00894	-0.01485	-0.00346	0.00184	-0.00418	0.01896	-0.00306	-0.01943	0.00673	0.00869	-0.01783
ETEC_p666_0660.141	-0.01539	-0.00694	0.00742	0.00683	0.00628	0.00192	-0.04048	0.01985	-0.02935	0.00209	0.02354	0.02618	-0.01594	-0.00139	-0.00271	-0.01486	0.00658	-0.00231	0.02279	0.00081	0.02199	-0.01181	-0.00967	0.01026	-0.00562	0.00723	-0.00171	-5e-05	-0.01109	-0.01979	0.00691	-0.00146	0.01143	-0.00576	0.01503	-0.01355	0.03354	0.0068	0.00941	-0.00893	0.00563	0.01569	0.0082	-0.01221	-0.00816	-0.02958	-0.01391	-0.00706	0.06399
t0101.352	-0.01541	-0.04815	-0.03338	-0.00467	0.01544	-0.00306	-0.00451	-0.00824	-0.00716	0.02491	-0.03282	-0.00724	-0.01101	-0.01734	0.0248	0.03436	-0.02891	-0.00728	0.02158	0.02733	-0.00079	-0.0235	0.00175	0.0305	-0.00234	-0.01705	0.00713	-0.0108	0.00573	0.03046	-0.00556	-0.00716	0.00649	0.00739	0.00218	0.00835	0.02672	0.00946	0.01883	-0.01185	0.00811	-0.00176	0.00873	-0.00676	-5e-05	0.01048	-0.02901	-0.0051	0.03059
OVOC10602.193	-0.01542	-0.00473	-0.01369	-0.02848	0.01036	0.04388	-0.03536	0.00844	-0.02406	-0.00707	0.01891	-0.00215	0.04082	-0.01493	-0.00422	-0.04359	-0.05784	0.01126	-0.03618	-0.025	0.00053	0.01378	-0.02942	-0.01758	0.00773	0.0183	-0.03512	-0.0304	-0.00972	-0.00517	0.0073	-0.00192	-0.03785	-0.0205	-0.00288	-0.04525	-0.03681	-0.03396	-0.02363	-0.01108	-0.00228	0.01092	-0.02273	-0.01011	-0.0102	-0.07896	-0.01794	0.03789	-0.01327
Rv1915.949	-0.01543	-0.02085	0.00957	0.01698	0.02105	-0.04958	-0.01771	0.03473	0.02205	-0.01362	0.0094	0.00813	-0.0235	0.01189	-0.00847	-0.04412	0.03766	0.02617	-0.00905	-0.01618	-0.01531	0.01411	-0.02019	-0.02166	0.00977	0.01895	0.00329	-0.00768	-0.0191	5e-05	-0.0127	-0.0153	0.00643	-0.02801	0.02144	-0.03028	0.02181	-0.01305	-0.01423	0.01606	-0.02528	-0.00932	0.019	-0.01889	-0.01754	-0.01926	0.00925	-0.01118	-0.00343
centroid_548171_EPEC.962	-0.01544	-0.0433	0.0008	0.02845	0.01727	-0.03135	-0.01019	0.01197	0.01937	-0.00177	0.02728	0.01459	-0.02237	0.02211	-0.00888	-0.03166	0.02372	0.01691	-0.00903	-0.01677	0.01013	0.02229	-0.00107	-0.01556	0.00034	0.00389	0.0073	0.00736	-0.0004	-0.02118	-0.02229	-0.00033	0.01048	0.01296	-0.00184	-0.00523	-0.00523	0.01331	-0.0243	0.00494	-0.01294	0.02418	0.02238	-0.01478	0.00065	0.01607	0.00909	-0.00935	-0.01335
t1358.99	-0.01546	-0.00891	-0.01044	0.00429	0.01602	0.01585	0.00995	-0.00253	-0.02219	0.00932	0.04854	0.04764	0.04329	0.00139	-0.05963	0.00374	-0.04563	0.02634	-6e-05	-0.03397	0.052	0.02247	-0.03379	0.00875	0.03179	0.0252	-0.01471	-0.01331	-0.00728	0.03406	0.00392	0.04407	0.02038	-0.02866	0.01308	-0.02642	-0.01775	0.02123	0.00725	-0.03373	-0.06368	0.03519	-0.03964	-0.07582	-0.05208	0.0143	0.04825	-0.0018	0.01378
centroid_512316_ETEC.397	-0.0157	-0.03452	-0.01108	-0.00385	-0.00286	-0.00102	-0.00818	0.03207	-0.0099	0.0296	-0.04251	0.0118	-0.0193	-0.01177	0.00948	0.01266	-0.00339	-0.00178	0.00041	-0.03118	-0.01744	0.01157	0.00645	0.01251	-0.00114	0.02748	0.02645	-0.01278	0.01864	-0.01172	0.01564	0.0012	-0.00897	0.02296	0.00391	0.03379	0.01927	-0.00268	0.01813	-0.0117	-0.01791	-0.02551	-0.03929	0.02812	-0.00456	0.02371	0.02815	0.00062	-0.01383
7622_4#8_CLS02320.214	-0.01571	-0.04818	-0.01926	-0.00168	0.00925	0.02995	-0.03237	-0.00192	-0.04524	-0.00221	0.00736	0.02674	0.01201	-0.02633	-0.0057	-0.01122	0.01378	0.00391	0.0226	-0.00359	-0.00603	-0.00145	-0.00443	-0.04123	-0.01452	0.02222	0.00035	0.00559	0.01553	-0.01341	0.02863	-0.02462	-0.04567	-0.00596	0.01545	0.00163	0.00246	-0.01138	0.01898	-0.01946	-0.00897	0.0095	-0.02167	0.0171	0.01493	0.0077	0.00965	-0.00553	-0.00787
centroid_565482_EPEC.449	-0.01578	-0.03484	-0.01166	-0.00611	0.01017	0.01646	-0.01541	0.02732	-0.03222	0.00685	0.03553	0.01516	0.00121	0.01732	-0.02102	-0.02892	-0.0372	0.03778	-0.00479	-0.01288	0.0136	0.02274	-0.01142	-0.01651	0.03374	-0.00637	-0.01646	-0.00054	-0.00814	0.04499	-0.00739	0.03246	0.00032	0.00823	-0.00662	0.02538	-0.02141	0.0254	-0.0395	0.00981	-0.02	0.02031	0.02613	0.00553	-0.00599	-0.00372	-0.0063	-0.00349	-0.01219
PF3D7_0731500.e1s2.109	-0.016	0.01176	-0.0004	-0.0407	0.02512	0.04256	-0.02176	-0.01394	-0.00297	0.01238	0.02934	0.00514	-0.00563	0.00288	0.00829	-0.02958	0.00034	0.03572	0.01317	-0.00666	-0.01222	0.004	-0.02951	0.01384	0.00493	-0.00322	-0.04978	0.01932	-0.01624	-0.00561	-0.03493	0.01197	-0.00264	0.0063	-0.0009	-0.00204	0.02463	-0.00692	0.00645	-0.01679	0.03925	-0.0055	0.00189	-0.01871	0.02104	-0.00504	-0.0391	-0.00159	0.01515
centroid_315622_EPEC.464	-0.01604	-0.06064	-0.03169	-0.00188	0.00126	-0.00202	-0.01909	0.01525	-0.00536	0.0051	-0.02387	-0.01764	-0.03442	-0.03801	0.04712	0.0255	-0.01116	-0.00909	-0.00508	0.00299	-0.02249	-0.00683	-0.00367	0.02051	0.00079	-0.01815	0.02477	-0.01166	0.00913	0.01353	0.0222	-0.01058	-0.00592	0.00087	0.02427	0.00506	-0.00892	0.01074	0.04533	-0.01723	0.00269	0.00807	-0.01643	0.01443	-0.00662	0.00304	0.02059	0.00753	-0.01096
SAUSA300_0229.938	-0.01618	-0.0147	-0.01328	0.01401	0.01673	-0.03573	-0.03256	-0.00884	-0.00204	-0.02159	0.00733	-0.00246	-0.00905	-0.00125	0.00298	-0.03475	0.02403	0.01687	-0.00335	-0.01718	-0.03126	-0.02309	-0.00212	0.01386	0.02518	-0.00615	0.00496	0.00093	-0.0002	-0.01753	-0.00255	-0.0042	0.00847	-0.00591	0.00695	-0.01826	-0.01212	-0.00763	0.00755	0.0041	-0.01123	0.02086	0.00069	-0.00163	-0.0182	-0.0069	0.00199	0.0152	-0.02649
Zika-766-M.74	-0.0162	-0.0059	-0.01508	-0.00031	0.00981	0.01761	-0.0131	-0.01067	-0.02106	-0.0125	0.0016	0.01486	0.01531	-0.00837	-0.0025	0.00415	-0.01131	0.02096	0.00095	1e-05	0.02078	-0.0163	0.02002	0.00219	-0.00213	-0.00443	-0.00061	0.01278	-0.03757	0.00034	-0.0318	0.01253	0.01925	-0.00708	-0.01887	0.00433	0.00355	0.00128	0.00468	-0.03636	-0.02916	-0.0057	-0.00729	-0.03144	0.02471	0.00669	-0.01983	-0.01007	0.00174
Rv3841.438	-0.01621	-0.0315	-0.01334	-0.01917	0.01173	0.00659	-0.02592	0.02526	-0.01117	0.00908	0.01788	0.01059	-0.01568	0.00468	0.00835	-0.00814	-0.01303	0.02469	-0.00099	0.0045	-0.01176	0.0144	0.00894	0.01463	0.00963	-0.0127	-0.00836	-0.02631	0.01777	-0.00671	0.01669	0.01322	0.00414	-0.00713	0.01288	0.01921	0.00103	-0.00136	-0.00043	-0.0051	-0.01728	-0.00373	0.00547	0.00213	-0.01661	-0.00586	0.01508	0.01139	-0.02066
centroid_691877_EPEC.465	-0.01637	-0.02539	-0.02489	-0.03149	-0.00825	0.01531	-0.02009	0.03319	0.00383	0.01827	0.04203	0.03275	-0.01174	0.00336	-0.03204	-0.06559	-0.00107	0.04545	-0.01879	0.03568	0.04266	0.00829	-0.00734	0.02601	0.02794	-0.03487	-0.00771	-0.00253	-0.03027	0.03214	-0.04458	0.02139	0.00274	-0.00224	0.02125	-0.01247	-0.01659	0.05575	-0.0697	0.01629	-0.03332	-0.01512	0.03078	0.05252	0.02222	-0.06023	0.04702	0.01563	-0.03519
Rv3804c.945	-0.01644	-0.00747	-0.00075	0.01611	0.01549	-0.03034	-0.01412	0.04702	0.0075	0.00682	0.03845	0.0007	-0.02696	0.03985	-0.0102	-0.02363	0.05968	0.03132	-0.03135	-0.0422	-0.01313	0.01961	-0.00586	-0.02043	-0.01138	0.00169	-0.00206	0.00143	-0.00976	-0.0313	0.01633	0.02061	-0.01059	0.00983	0.02102	-0.0343	0.00425	0.00759	-0.00295	-0.0141	-0.00272	0.02615	0.00265	0.038	-0.02623	0.00223	0.04234	-0.02539	-0.03872
centroid_421623_EPEC.468	-0.01654	-0.05536	-0.02495	-0.0081	0.00671	0.00064	-0.00329	0.01544	-0.02129	-0.00963	0.01729	0.01715	-0.00856	0.01112	0.0153	-0.00101	-0.02951	0.01691	0.018	0.00795	0.01678	0.0176	-0.0078	0.01136	0.02687	0.00179	0.01093	0.00321	0.00963	0.01796	-0.01713	0.03536	-0.01829	0.01643	0.00119	0.02637	-0.01124	0.02791	-0.03273	0.0117	0.00854	0.00143	0.01168	-0.00706	0.00571	-0.00697	-0.00378	-0.01737	-0.00591
SAUSA300_0764.179	-0.01657	-0.0074	-0.01634	-0.01958	0.00344	0.02907	-0.04022	-0.00116	-0.02902	-0.03227	0.00123	0.01358	0.02325	-0.02836	-0.00666	-0.02464	0.00018	0.01675	-0.01784	-0.02578	-0.00335	0.00674	0.00775	-0.00192	0.00183	0.0078	-0.00868	0.0153	0.00939	-0.01506	0.01669	-0.02346	-0.00903	0.00491	-0.02114	0.00385	0.00416	-0.01469	0.01598	-0.00505	-0.01585	0.02646	-0.00819	0.03394	-0.02028	-0.02398	-0.02347	0.02553	-0.03654
D4-H241-E.762	-0.01669	-0.05662	-0.02972	-0.00951	0.01229	0.00318	-0.01219	-0.02289	0.01867	-0.01676	-0.01918	-0.01344	-0.01145	-0.03743	0.02589	0.01785	0.00637	0.0095	-0.01266	0.00548	-0.00531	0.01258	-0.01337	0.00287	-0.017	0.00098	0.0039	-0.00632	-0.00376	-0.00375	0.00451	-0.01449	-0.01028	-0.00144	-0.0044	0.00419	-0.01624	0.00841	0.01858	0.001	0.01364	0.00828	0.00603	0.0149	-0.00116	0.00684	-0.00098	-0.00509	-0.00809
RV-P200-s4.842	-0.0167	-0.01856	-0.0163	0.01589	0.01792	-0.02757	-0.00538	-0.02705	-0.01207	-0.0109	-0.00931	0.00578	0.01523	-0.00757	0.00803	-0.01155	-0.00823	0.00986	-0.00273	-0.0162	0.00159	-0.03747	0.00879	0.00926	-0.00938	-0.00619	-0.01535	-0.01904	-0.01002	0.01002	-0.01538	0.00602	0.02145	0.02278	-0.0087	-0.03052	0.0021	-0.01239	0.00174	-0.01892	0.01147	0.00334	0.0114	-0.02885	0.01002	-0.00246	-0.00428	0.0018	-0.01013
centroid_167448_EPEC.207	-0.01675	-0.04437	-0.01252	-0.00282	0.00498	0.03426	-0.01623	0.01163	-0.03745	-0.03166	-0.00482	-0.00161	0.01275	-0.02522	-0.00358	-0.00029	-0.00222	0.00119	-0.01424	-0.02746	0.01534	0.01218	0.01351	0.01624	0.00437	-0.01033	0.00814	-0.01202	0.00439	0.00412	0.0146	0.00057	-0.00739	-0.0011	-0.00172	0.00317	-0.00348	0.00916	0.00112	-0.00795	-0.00629	0.01142	0.01472	0.01243	0.00238	0.00105	0.00644	0.00975	-0.01891
6925_1#52_CLS02350.482	-0.01677	-0.06071	-0.03001	-0.0184	-0.02394	0.02598	0.00775	0.0217	0.00051	-0.01269	0.00995	0.00041	0.00507	0.02613	0.01184	-0.01323	-0.0226	-0.00244	0.00591	-0.02844	-0.00958	0.00166	0.00779	0.02047	0.00195	-0.00377	-0.00565	0.02119	0.00898	0.02756	0.01119	0.00892	-0.01679	0.01255	0.02253	-0.00731	-0.01603	0.00795	-0.00468	0.01991	-0.0052	0.00717	-0.01724	0.01594	-0.01362	-0.0182	0.01285	-0.01075	-0.03753
SAUSA300_2013.913	-0.01679	0.0097	0.00288	0.00209	0.02006	-0.01251	-0.02903	0.01304	0.02513	0.03086	0.00097	0.01529	-0.00861	0.0211	-0.01469	-0.02403	0.02642	0.03875	-0.02746	-0.0275	-0.00853	0.0223	-0.03135	-0.02023	-0.0283	0.03532	-0.01121	-0.02327	0.01209	-0.02046	-0.01013	0.03417	0.00174	0.01745	-0.00763	-0.0028	-0.00367	-0.00981	0.01888	-0.03743	0.00452	0.00977	-0.00652	0.03777	0.00039	0.00598	0.02091	0.01346	-0.03062
SSON53G_RS26690_Sh.386	-0.0169	-0.03403	0.0539	-0.04641	-0.0001	-0.03042	-0.03977	0.04223	-0.01421	0.02537	-0.0451	0.01734	0.05875	0.05439	0.00826	0.00476	-0.01818	0.05931	0.03888	-0.01127	-0.00697	-0.00848	0.01964	-0.00298	0.01233	0.01007	0.00108	0.02556	-0.00889	-0.01692	0.01112	-0.01178	0.03212	0.0066	0.01194	0.00052	-0.02129	0.02199	-1e-05	-0.00515	0.00935	0.02617	0.01062	-0.00136	-0.02306	0.01624	0.02011	-0.00193	0.01769
t1593.342	-0.01695	-0.00721	-0.00872	-0.01318	0.02556	-0.00073	0.00435	-0.00154	-0.00774	0.0604	0.03746	0.02949	0.01436	0.03208	-0.00841	-0.01397	-0.03672	0.0388	0.04624	0.05168	-0.00866	0.00071	0.01328	0.00328	0.01808	-0.0291	0.04826	-0.01669	-0.00505	-0.01196	-0.00177	0.05277	-0.00711	0.02879	0.0091	0.06668	0.01174	-0.04091	0.01754	0.05365	-0.03595	-0.03993	0.02159	-0.00909	-0.02135	0.00489	-0.0719	-0.01945	-0.00921
SAUSA300_2359.158	-0.01697	-0.00381	-0.00724	-0.00551	0.01005	0.0209	-0.03756	0.00265	-0.03608	0.00634	-0.00173	0.01007	-0.01503	-0.01637	-0.01348	-0.00809	-0.01496	0.01582	0.01474	0.0187	0.0015	0.00478	-0.00142	0.02439	-0.01389	0.00656	-0.00549	-0.01079	0.00545	-0.02147	0.01068	-0.02702	-0.00137	0.00753	-0.00368	0.00368	0.02053	-0.00303	0.00669	-0.02699	0.00686	0.00154	-0.00045	-0.03249	-0.01349	0.01452	-0.01174	0.00634	-0.03646
7622_5#77_CLS00758.228	-0.01697	-0.04817	-0.03181	-0.01978	-0.00148	0.01819	-0.03304	-0.00539	-0.04155	-0.03149	-0.00592	0.00984	0.01574	-0.02468	-0.01988	-0.01205	0.01452	0.01249	0.0055	0.00114	0.02055	0.00304	-0.00282	-0.0179	-0.00742	0.01429	-0.00027	-0.01501	0.01111	0.00808	0.01671	-0.01895	-0.01885	0.00202	0.01676	-0.00217	-0.02999	-0.01857	0.0062	-0.01463	-0.013	-0.00979	-0.00094	-0.00066	-0.0241	0.00057	-0.00412	-0.01124	0.00247
t3267.626	-0.01699	-0.01934	-0.00688	0.00445	0.00389	-0.00713	0.00427	0.02312	0.00885	0.05241	-0.00377	0.01035	-0.00247	0.01113	0.00152	0.0347	-0.01339	0.00496	0.01999	-0.04112	0.03247	0.00485	-0.01452	-0.00734	0.01529	-0.0044	0.00187	-0.01221	0.02253	0.01013	0.00371	0.0174	0.02723	0.02047	-0.0209	0.00446	0.04373	-0.01808	-0.00859	-0.0195	0.01241	0.00674	0.01992	0.00928	-0.00076	-0.0263	-0.01023	0.05413	-0.01438
SSON53G_RS26920_Sh.387	-0.01701	-0.03016	0.00787	-0.00123	-0.00709	-0.00818	-0.01121	0.03145	-0.04486	0.0323	0.02025	0.04098	-0.01117	0.01526	-0.01044	-0.02057	-0.02135	0.01663	0.02289	-0.00724	0.02021	-0.01029	-0.00405	0.0085	0.01884	0.00921	0.00133	0.03224	-0.01881	-0.00055	-0.0031	0.01995	0.00473	-0.01052	-0.01944	-0.00087	0.00555	0.00426	-0.02367	0.00443	0.01121	-0.04273	0.00096	-0.00975	-0.00525	0.01584	0.00022	-0.02026	-0.00045
MV-C.859	-0.01731	-0.0171	-0.0029	0.01656	0.01919	-0.0318	-0.01147	-0.02267	-0.00202	0.00105	-0.01407	0.00236	0.00876	-0.00512	-0.00059	-0.02197	0.01233	0.01883	-1e-05	-0.03172	-0.01596	-0.03636	-0.0032	0.00526	0.00427	0.00415	-0.01972	-0.02003	-0.00308	0.00231	-0.00391	0.01144	0.01274	0.02974	-0.00658	-0.03372	0.01504	-0.00828	0.0134	-0.0151	0.00808	0.00187	-0.00176	-0.00407	-0.0067	-0.01521	0.01326	0.01535	-0.02083
centroid_657054_EPEC.709	-0.01749	-0.04353	-0.01894	0.00646	-0.00695	-0.02959	-0.00804	0.0124	0.01288	0.01504	0.02581	0.00235	-0.0343	-0.01275	0.02825	0.02754	-0.01635	0.00232	-0.02608	-0.00303	0.01168	-0.00164	-0.00665	-0.01744	0.0197	-0.01024	0.02507	-0.01435	-0.00106	0.00944	0.00059	-0.0006	-0.00449	0.00484	-0.00452	-0.00217	0.00255	-7e-05	0.02089	-0.02527	-0.01199	0.00691	0.01831	0.00757	-0.00376	-0.00337	-0.00291	0.01689	0.02785
centroid_51428_EAEC.759	-0.01749	-0.05342	-0.03175	-0.0195	0.00049	-0.00196	-0.01798	-0.01668	0.02519	-0.01507	0.01669	-0.00399	-0.03736	-0.01725	0.02826	0.02421	0.00767	-0.00281	-0.02985	0.01818	-0.01639	0.01625	-0.00547	-0.01875	-0.01985	0.00638	0.01125	-0.0095	-0.00458	-0.00462	0.01382	0.0051	0.0031	-0.02262	-0.01139	-0.00226	0.01006	0.02157	0.0054	2e-05	0.0157	-0.00322	0.0073	-0.01059	-0.03122	0.00996	-0.00099	-0.0311	0.01521
centroid_190142_ETEC.651	-0.0175	-0.0234	-0.01114	0.01061	0.02002	-0.02459	-0.00853	0.01775	0.04166	0.03066	-0.01726	-0.00038	-0.01767	-0.02073	0.02341	0.00538	0.02231	0.00708	0.00303	-0.02171	-0.00081	0.0101	-0.03701	0.00412	0.0005	-0.00258	-0.00762	-0.01157	-0.00299	0.00221	0.02946	-0.01202	-0.00872	-0.00942	-0.0194	0.01801	0.01417	0.00274	0.0039	-0.01013	-0.01146	-0.00275	0.00212	-0.01019	-0.01609	0.02331	0.00823	0.0142	-0.02695
SAUSA300_2112.409	-0.01784	-0.03504	-0.0075	-0.01221	0.01066	-0.01391	-0.00545	0.03446	-0.01594	0.05004	0.02158	0.01518	-0.02097	0.00194	0.01858	0.01042	-0.0353	-0.00822	0.02046	-0.01231	-0.0183	-0.02994	0.00164	-0.03589	-0.01158	0.00994	-0.0149	-0.02122	-0.00624	-0.00705	-0.03038	-0.00737	0.00595	-0.02808	0.00561	0.00102	-0.02068	0.01379	0.0324	-0.01272	0.02033	-0.01069	-0.04115	0.02049	-0.02882	-0.00939	-0.02169	0.01802	-0.00718
SSON53G_RS27100_Sh.120	-0.01785	-0.01177	0.00296	-0.00445	0.01854	0.00636	-0.01742	0.01728	-0.03016	-0.01652	0.02612	0.01607	0.02127	0.0095	0.00518	-0.0066	-0.02807	0.02642	0.00918	-0.02078	0.0033	-0.01105	-0.0057	-0.02577	0.01988	0.02024	-0.00567	-0.01085	-0.01785	0.00589	-0.00442	0.00055	0.02966	-0.00727	-0.00898	0.00142	0.01634	-0.00328	0.00349	0.00649	-0.00588	0.00695	0.00143	-0.01173	-0.01067	0.01209	-0.00572	0.00837	0.02032
SP_0184.470	-0.01787	-0.05076	-0.02659	-0.02328	-0.00776	0.01094	-0.01397	0.027	-0.02117	-0.02124	-0.00705	-0.01176	-0.02089	0.02556	0.0369	-0.00836	-0.01396	-0.01741	0.03825	-0.01433	0.01363	0.01055	-0.0158	-0.01064	0.00254	0.00069	0.01676	-0.00546	0.04132	-0.00541	-0.00966	0.01131	0.00178	0.01108	0.03741	0.02915	-0.00849	0.00916	-0.02703	-0.01257	0.00614	-0.03198	-0.00791	0.0102	-0.0079	-0.0138	0.04532	0.00484	-0.01591
SAUSA300_0649.915	-0.01789	-0.01387	-0.00759	0.03328	0.01953	-0.0411	-0.01518	0.01027	0.01926	0.02121	-0.00058	0.00751	0.00277	0.02303	-0.00603	-0.01485	0.01708	0.02842	0.01284	-0.02762	0.0111	0.01111	-0.00836	-0.01377	-0.01358	0.03561	-0.01784	0.00348	0.01229	-0.0088	0.00925	0.01335	-0.0053	0.02205	-0.01686	0.01005	0.02212	-0.01338	0.00889	-5e-05	0.01279	0.00605	-0.00476	0.0023	0.02255	-0.00448	0.01901	0.00553	-0.0197
centroid_265202_EPEC.966	-0.01802	-0.03359	-0.0143	0.02619	0.02559	-0.03071	-0.01655	-0.01393	0.00371	-0.01368	0.00419	0.00056	-0.00937	0.00397	0.00044	-0.02161	0.00799	0.01786	-0.00252	-0.00767	-0.00586	0.01124	-0.0003	-0.00915	-0.00091	0.00735	0.00055	-0.00066	-0.014	0.00099	-0.00766	0.00078	0.01635	-0.00496	-0.00698	0.00263	0.01432	-0.00303	-0.00382	-0.00375	0.0015	0.0081	0.00884	-0.01199	0.00486	-0.00861	-0.00342	-0.00106	-0.01886
SAUSA300_0255.157	-0.01811	0.00791	-0.00283	-0.01423	0.00335	0.03012	-0.0443	0.01633	-0.02078	-0.02299	0.01537	0.01022	-0.0236	0.00528	-0.02413	-0.02087	-0.03736	-0.00369	-0.0155	-0.00546	-0.01313	0.01347	-0.02271	0.02652	-0.06083	-0.02175	-0.01262	-0.02512	-0.01075	-0.02547	0.00704	0.0019	-0.00782	-0.02603	0.00042	0.00788	-0.03701	0.03458	-0.00083	-0.00937	-0.00917	0.04483	0.01788	0.00564	0.03303	0.01672	0.03137	-0.02825	0.01172
7622_5#77_CLS01529.216	-0.01838	-0.05443	-0.0098	0.01213	0.01046	0.03474	-0.03604	0.00584	-0.02921	-0.0043	-0.00413	0.02277	0.0165	-0.0277	-0.00453	-0.01237	0.00445	0.00762	0.0399	0.00862	0.01637	0.01514	0.00498	-0.03088	-0.0346	0.04824	-0.01824	0.00853	0.03678	-0.0373	0.03333	-0.02274	-0.0414	0.0097	-0.00189	0.01099	0.0248	-0.02329	0.02125	-0.00878	-0.01497	0.01711	-0.03191	0.0265	0.03726	0.04356	-0.0022	-0.00775	-0.00219
RV-CP.844	-0.01838	-0.01596	-0.01485	0.00577	0.02608	-0.02783	-0.00022	-0.03955	-0.00749	-0.01663	-0.01667	0.00327	0.03087	-0.00602	0.00749	-0.01556	-0.00618	0.00383	0.00844	-0.01981	-0.02226	-0.03	0.00624	0.00744	-0.00835	-0.00768	-0.01388	0.01003	-0.01361	0.00603	-0.00156	0.00106	0.0187	0.0287	-0.0202	-0.03072	-0.0074	-0.00219	0.00831	-0.02533	0.0108	0.01151	0.00012	-0.0197	-0.01256	0.00097	0.0117	0.01574	-0.00648
SAUSA300_2354.914	-0.01845	0.00459	0.005	0.01033	0.02026	-0.02638	-0.01876	0.01617	0.02398	0.02757	0.0295	0.00335	-0.0329	0.02645	-0.02136	-0.01868	0.02163	0.04817	-0.01581	-0.01763	0.01114	0.02311	-0.01895	-0.0086	-0.00168	0.02781	-0.01234	0.01349	0.00359	-0.04349	-0.00103	0.02873	-0.00748	0.02523	-0.01217	-0.01184	0.00423	-0.0091	-0.02885	-0.00651	0.03638	0.02968	0.01923	-0.01916	0.01357	-0.01269	0.00267	0.00993	-0.00734
RV-P90-s2.845	-0.01847	-0.02537	-0.0165	0.01024	0.02756	-0.0378	0.00086	-0.03744	-0.01979	-0.01349	-0.01079	0.01601	0.02715	0.01878	-0.0039	-0.01207	-0.02507	0.00924	0.01346	-0.01526	-0.00644	-0.04488	0.0068	0.0056	-0.00363	-0.00703	-0.01517	-0.00867	-0.02115	0.01623	-0.02788	0.02023	0.01056	0.04246	0.00188	-0.01583	-0.00853	-0.00606	0.00225	-0.01389	0.01584	0.00763	-0.0003	-0.01627	-0.0006	0.00161	-0.00507	0.00091	-0.0154
centroid_1033901_ETEC.650	-0.01855	-0.02617	-0.0178	0.00933	0.00943	-0.02299	-0.00744	0.00659	0.02574	0.02881	-0.02744	-0.0065	-0.00488	-0.0213	0.01903	0.021	0.0187	0.00529	-0.01274	-0.03021	-0.00595	0.01574	-0.02351	0.00145	0.00141	-0.0067	-0.00885	-0.02634	0.00232	0.0353	0.00806	-0.0003	0.02213	0.01124	-0.0173	-0.0017	0.02045	-0.01752	0.00219	-0.02183	-0.01842	0.00301	-0.01376	0.01358	0.00892	0.00751	0.01105	0.01143	-0.00932
Rv1099c.935	-0.01858	-0.01189	0.00384	0.01897	0.01778	-0.04471	-0.01625	0.0103	0.00325	-0.01146	0.03053	0.00952	-0.02531	0.01669	-0.00344	-0.03355	0.04273	0.02234	-0.00305	-0.00701	-0.02711	-0.00455	-0.01184	0.01244	-0.00361	9e-05	-0.01064	0.00323	0.01323	-0.01844	0.00366	-0.02542	-0.0056	-0.01943	-0.00181	-0.01247	0.00504	-0.02042	0.00247	0.00408	-0.01719	0.00142	0.0108	-0.00728	-0.00812	0.00431	-0.00088	-0.02174	-0.01201
centroid_2210476_Sh.631	-0.01859	-0.0384	0.02087	0.00402	0.0068	-0.04894	-0.0176	0.00774	0.00248	0.02989	-0.00835	0.01933	0.00448	-0.00793	0.00963	0.03844	0.02215	0.00625	0.00188	-0.02258	0.01386	-0.01942	-0.01237	-0.01014	-0.00284	-0.00172	0.01436	-0.00331	0.01512	-0.00502	-0.01819	-0.02271	-0.02319	0.02868	-0.03546	0.00718	0.04517	0.00466	-0.02739	-0.01359	-0.00741	0.0026	-0.01564	0.01794	-0.01072	-0.01391	-0.01524	0.03367	0.00273
centroid_392761_EPEC.711	-0.01861	-0.05148	-0.01855	0.01132	0.01931	-0.01335	-0.00841	0.00249	0.01392	0.01347	0.00863	0.00758	-0.01953	-0.0185	0.02651	0.03304	-0.00018	0.00743	-0.00097	0.02013	0.00621	0.00623	-0.00466	-0.00036	-0.0009	-0.0103	0.01715	-0.01014	-0.00129	0.00981	-0.0071	-0.0193	-0.00027	0.00378	9e-05	-0.0033	-0.0043	0.0216	0.01676	-0.01917	0.00712	0.00761	0.02356	-0.01596	-0.00456	-0.00603	0.00626	0.00423	0.02122
SAUSA300_2285.670	-0.01871	-0.02483	-0.01326	0.0142	0.01281	-0.04854	-0.03538	0.0156	0.03763	0.02626	0.01905	0.02477	-0.01807	-0.0008	-0.00141	-0.02054	0.04817	0.01823	-0.02976	0.00934	0.00437	0.00818	0.00645	0.01142	-0.01238	0.00723	0.01223	-0.00994	0.00549	0.00477	0.0283	-0.0228	-0.01538	-0.01487	0.0264	-0.00703	0.00943	-0.00426	0.00069	-0.02012	-0.01491	0.00808	-0.00871	0.01615	0.00781	-0.00823	0.00749	0.01552	-0.01069
centroid_885044_Sh.118	-0.01881	-0.00196	-0.01919	-0.02488	0.01004	0.04274	-0.01201	0.0051	-0.01952	0.01277	0.0288	-0.00374	0.0101	-0.03066	-0.00861	-0.0162	0.01547	0.00214	-0.00356	-0.04857	0.01174	-0.03749	-0.04303	0.0209	0.00488	0.02177	-0.00265	0.02611	-0.04508	-0.05008	-0.0108	-0.02639	0.04026	-0.0241	0.00046	-0.06283	0.0014	-0.01119	0.02087	-0.02887	-0.01995	-0.01739	-0.01849	0.03918	-0.00372	0.02103	0.00221	-0.00976	-0.00797
SAUSA300_2136.428	-0.01892	-0.02146	-0.02337	-0.02511	-0.00409	-0.00108	-0.0546	0.04984	0.00961	0.03016	0.00541	0.03887	-0.04624	-0.01759	-0.00432	0.00559	-0.02413	-0.02909	0.01612	0.04943	-0.01402	-0.01993	-0.00122	-0.00448	0.01617	-0.03229	0.0039	-0.03011	0.0103	-0.00311	-0.00332	-0.0172	0.03538	0.00917	0.00738	0.00431	-0.01511	-0.00628	-0.00318	-0.00586	0.00321	-0.01996	0.00908	0.00591	-0.00284	0.02711	-0.01016	-0.00191	0.00648
t0581.372	-0.01899	-0.03173	-0.00278	-0.03436	0.01738	-0.00145	-0.00638	-0.01484	-0.00045	0.0543	0.0378	0.01819	-0.00232	0.01885	0.00586	0.00039	0.00765	0.00604	0.02829	-0.01081	0.04474	-0.0004	0.03372	0.03757	0.01293	-0.01602	-0.02763	-0.01397	-0.02435	-0.01412	-0.01262	0.05583	0.06514	0.01015	-0.01532	0.00019	-0.01866	0.02134	0.01624	0.06368	0.04108	-0.04266	-0.03111	0.06239	0.01334	-0.00693	-0.01933	-0.00527	-0.05972
SAUSA300_0862.172	-0.01901	0.02073	-0.02873	-0.00532	-0.01603	-0.00104	-0.0857	0.02613	0.00046	-0.02305	0.03559	0.04	0.03032	0.00302	-0.01164	-0.01883	-0.03467	-0.01391	0.00192	0.03139	0.01826	-0.00545	0.00244	-0.0006	-0.01197	-0.03474	0.02195	0.00451	0.02422	0.03449	-0.00451	-0.03613	-0.00553	0.02755	-0.01144	-0.00225	-0.01519	-0.01772	0.0025	0.02033	0.06117	-0.04223	-0.01868	-0.01581	0.03528	-0.03622	-0.02215	-0.05083	0.03902
centroid_233093_ETEC.417	-0.01913	-0.00916	-0.02458	-0.01564	-0.00104	0.00389	-0.00938	0.0268	-0.01351	0.03328	0.03199	0.02264	0.04639	0.03412	-0.04762	-0.04338	-0.0488	0.01491	0.0166	-0.02786	0.05735	0.01202	0.03093	0.01789	0.04218	0.02055	-0.02643	-0.01853	-0.01549	0.01913	-0.00329	0.03194	0.04885	-0.0046	-0.0005	0.04524	0.0091	0.03613	0.00313	0.03326	0.02122	-0.00923	0.04499	0.02949	-0.00347	-0.01329	0.01003	0.02836	-0.02603
centroid_603314_EPEC.706	-0.01925	-0.03337	0.01333	-0.00471	-0.00211	-0.02022	-0.02758	0.00724	0.04274	0.03636	0.04699	-0.01886	-0.05543	0.01312	0.017	0.00261	-0.06042	0.02205	-0.04372	0.03198	0.01011	0.01949	-0.0432	-0.01965	0.00426	-0.06697	0.0054	-0.0567	-0.03913	-0.02395	0.00271	-0.00267	0.00623	-0.00071	-0.01542	0.02515	-0.0329	0.04367	-0.03986	-0.04207	-0.05033	0.01803	-0.01028	0.00074	0.00854	0.00142	-0.00807	-0.0029	0.0069
t1245.96	-0.0194	-0.03026	-0.02246	0.00881	0.0004	-0.0068	-0.01357	-0.00689	-0.0522	0.01711	0.01073	0.03206	-0.0193	-0.00323	-0.0027	0.00613	0.00708	-0.00942	0.00305	0.03814	-0.0331	-0.02574	0.00923	-0.00815	-0.02086	-0.02373	0.05163	0.03657	-0.02178	-0.02641	-0.04897	-0.02786	-0.00751	0.0051	0.03256	0.00384	-0.01182	-0.01112	-0.00077	-0.0355	-0.01632	-0.02689	0.00361	-0.04083	0.01412	-0.00335	-0.03479	-0.01882	-0.00038
t1111.862	-0.01946	-0.0269	-0.00995	0.01668	0.02548	-0.03199	-0.02032	-0.03549	-0.00237	-0.01126	-0.01255	0.01458	0.01448	0.00028	0.01097	-0.02563	0.00431	0.02005	0.01511	-0.01771	-0.01019	-0.0581	-0.01305	0.00346	0.00261	-0.01447	-0.02409	-0.01114	-0.01885	-0.00441	-0.02273	0.00818	0.02782	0.02238	0.01766	-0.02262	0.00213	-0.00686	0.00028	-0.02479	0.00347	-0.00803	0.00502	-0.00775	-0.00082	-0.0232	-0.00589	0.00846	-0.0058
RV-P150-s2.848	-0.01955	-0.02722	-0.02686	0.00974	0.02872	-0.02211	-0.00498	-0.04211	-0.02206	-0.04132	-0.02768	-0.01042	0.01994	-0.01083	0.0121	-0.00409	-0.01262	-0.0015	0.00976	-0.02104	-0.02575	-0.03885	-0.00393	0.02385	0.0039	-0.03431	-0.01117	-0.00153	-0.00461	0.015	-0.00719	-0.00082	0.03633	0.01349	-0.00116	-0.01626	-0.02048	-0.01126	-0.00052	-0.01841	0.00274	-0.00014	0.00205	-0.01241	-0.00586	-0.01234	0.00865	0.01615	-0.01492
centroid_131300_EAEC.247	-0.01958	-0.05603	-0.0311	-0.00859	0.01677	0.01071	-0.0162	-0.00913	-0.03095	-0.01578	-0.00413	0.02786	0.00351	-0.00661	0.00267	0.00357	-0.01771	0.03162	0.02469	0.03622	-0.0008	0.02063	0.01056	-0.00848	-0.01058	0.02687	-0.03323	0.01866	0.02272	0.01298	0.03534	0.00066	-0.05787	0.00561	0.01172	0.00853	0.01484	0.01259	-0.00365	-0.00391	-0.00336	0.03961	-0.03823	-0.00596	0.01799	0.06205	-0.02146	-0.00944	0.00886
RV-P90-s1.846	-0.01958	-0.01969	-0.0199	0.01205	0.02273	-0.02496	-0.00515	-0.0407	-0.00584	-0.02553	-0.02448	-0.00058	0.02458	0.00394	0.00033	-0.01809	-0.00642	0.01713	0.01214	-0.02135	-0.01924	-0.04431	0.00414	0.01207	-0.0078	-0.01098	-0.02243	0.00257	-0.01784	0.01397	-0.02653	-0.00088	0.0169	0.01911	-0.0125	-0.02534	0.00165	-0.01283	0.00217	-0.03885	0.01755	0.00816	0.00261	-0.02744	-0.01116	-0.00172	0.01537	0.00915	-0.01317
centroid_579421_ETEC.382	-0.0196	-0.01731	-0.02531	-0.00702	0.01463	0.02738	0.05421	0.05159	0.01997	0.01888	-0.0811	0.04925	-0.01999	0.00428	-0.0081	-0.03026	-0.03923	-0.01904	0.07	0.00644	-0.02663	-0.04014	-0.05305	-0.03774	0.00935	-0.00075	0.02979	-0.0371	0.00239	-0.00825	0.03474	0.03335	-0.02769	0.03269	-0.04613	0.02011	0.0177	-0.03557	0.02182	-0.0523	0.01699	-0.00413	0.02268	-0.09616	0.02534	-0.00577	-0.00606	0.01645	-0.04043
PF3D7_1035300.iso1.exon1.amp2.112	-0.01963	-0.03612	-0.02619	-0.02127	0.02691	0.02167	-0.00597	-0.01575	-0.03507	-0.01673	-0.02211	0.00563	-0.00305	-0.00928	0.01618	0.01813	-0.01187	-0.01302	0.01895	0.01771	-0.04012	0.00987	0.01915	0.02609	-0.02694	-0.0159	0.00932	0.00331	-0.00338	-0.00775	-0.00116	-0.00269	-0.0219	-0.01568	-0.00651	0.01086	0.01782	0.00782	0.03468	-0.0201	-0.0105	-0.03847	-0.01212	-0.00967	-0.0239	-0.01738	-0.01441	-0.02221	-0.01249
centroid_220220_EPEC.462	-0.01963	-0.05216	-0.02253	0.0071	-0.00478	-0.00221	-0.01128	0.03801	-0.00237	0.01863	0.0156	-0.00485	-0.0358	0.01742	0.02954	0.01678	-0.01272	-0.00675	-0.00322	0.00346	-0.01247	-0.00766	-0.00448	0.01676	0.02	-0.02536	0.01442	-0.00752	0.0101	0.02227	0.01111	0.00184	-0.00374	0.01866	0.01115	0.00405	-0.00192	0.00474	0.01501	-0.01411	-0.00282	0.00482	0.01521	-0.00753	0.00411	0.01249	0.0155	-0.01313	0.00058
centroid_174241_Sh.375	-0.01964	-0.02941	-0.00607	-0.00945	0.00813	0.02354	0.02019	0.03898	0.00502	0.02896	-0.01156	0.04184	0.00354	0.02266	-0.00546	0.03542	-0.01596	0.03011	0.07305	0.03354	-0.01989	0.00541	0.0317	0.00036	0.01998	0.04247	-0.02463	0.05062	0.02551	0.0173	0.01361	0.0116	-0.04518	-0.00066	-0.0303	0.022	-0.02851	0.00706	-0.02048	-0.06591	0.0158	0.01374	0.00308	0.03453	-0.02218	-0.04071	-0.0179	0.07093	0.07473
RV-E2.843	-0.01966	-0.01273	-0.01671	0.01443	0.02827	-0.02546	0.00786	-0.02638	-0.00428	-0.02701	-0.02273	-0.01262	0.0261	-0.00154	0.00423	-0.01229	-0.00915	-0.00503	0.00727	-0.02883	-0.0029	-0.03369	-0.00177	0.0067	0.00231	-0.00559	-0.00927	-0.00889	-0.0051	0.01735	0.0148	-0.00193	0.01842	0.0364	-0.02717	-0.01947	-0.00458	-0.01531	0.01235	-0.01191	0.01158	0.00069	-0.01983	0.01922	0.00191	-0.02355	-0.00027	0.01165	-0.00988
7622_5#77_CLS01964.215	-0.01983	-0.0539	-0.01979	0.00184	0.01014	0.03276	-0.02962	-0.00557	-0.02864	-0.0058	-0.00349	0.02842	0.02089	-0.01685	-0.01073	-0.00838	0.00532	0.01367	0.04051	0.0136	0.01688	0.02125	0.00461	-0.03647	-0.03604	0.0349	-0.01819	0.01133	0.02964	-0.02164	0.03165	-0.02031	-0.04184	0.0031	0.00463	0.01986	0.01395	-0.02545	0.0265	-0.01182	-0.01247	0.02569	-0.03647	0.03171	0.03312	0.02803	-0.00091	-0.01741	-0.0027
centroid_31353_EAEC.1015	-0.01985	-0.04493	-0.02129	0.00696	0.02256	-0.01317	-0.01078	-0.03032	0.00081	-0.02527	-0.0259	-0.00724	-0.00933	-0.02164	0.01098	-0.01199	0.01014	-0.00346	-0.00744	0.00335	-0.02185	0.01214	-0.00332	-0.00144	-0.0083	0.00429	-0.00781	0.01236	0.0079	-0.00758	0.01186	-0.01124	-0.0041	-0.00802	0.00883	0.01646	-0.00225	-0.0051	0.01125	0.00301	0.00621	-0.00152	-0.0058	0.01674	0.00252	0.00279	0.0058	0.00891	-0.01844
SAUSA300_1481.165	-0.01987	-0.02483	-0.00817	-0.00459	0.01197	0.00144	-0.01377	0.00657	-0.04504	-0.02627	0.0352	0.04678	0.00364	-0.01462	0.00565	-0.00696	-0.02449	0.00426	-0.01097	-0.02973	0.01018	-0.0125	0.01456	0.01715	0.00358	-0.00614	0.0329	-0.01801	-0.02572	-0.0184	-0.00325	-0.00401	0.0201	0.01197	-0.0019	0.01187	0.05668	-0.00688	-0.00221	-0.0253	0.00173	-0.0129	0.00536	0.00091	-0.00312	-0.00278	-0.04573	0.00558	0.01156
D3-H87-3-NS2B.1022	-0.01993	-0.04247	-0.02574	-9e-05	0.03366	-0.0096	-0.01726	-0.04772	-0.00621	-0.04393	-0.03053	-0.0199	-0.00116	-0.02502	0.02827	-0.00984	0.00092	0.01111	-0.00569	7e-05	-0.03064	-0.00951	-0.01315	0.00973	0.00781	-0.00484	0.00387	-0.00698	0.01849	0.0077	0.00594	-0.00383	0.00166	-0.01311	0.00553	0.01178	-0.01261	-0.00571	0.01095	0.00234	0.00153	0.00592	-0.01568	0.02695	-0.01846	0.01173	0.00547	0.0099	-0.0098
centroid_124101_EAEC.839	-0.02006	-0.01059	-0.01513	0.01099	0.02391	-0.01982	0.00695	-0.01545	-0.00638	-0.02611	-0.02716	0.00194	0.01707	0.00351	-0.00833	-0.02212	-0.00889	-0.01046	-0.01103	-0.04162	-0.0038	-0.01489	0.00031	-0.00663	-0.01783	-0.01825	-0.0024	-0.01092	0.00042	0.00527	-0.00601	0.00829	0.03192	0.0256	-0.01134	-0.02206	0.01375	0.00774	0.02429	-0.04434	0.0085	0.01249	-0.0063	-0.04734	0.00096	0.00107	-0.01393	0.0062	-0.00847
ETEC_0357_S2.766	-0.0201	-0.04622	-0.02476	-0.0072	0.01519	0.01465	-0.01132	-0.03605	0.02625	-0.01624	-0.02687	-0.01449	-0.01751	-0.02478	0.03452	-0.00714	0.00098	0.00627	-0.01415	0.00359	-0.01572	0.00546	-0.00594	-0.01193	-0.0314	-0.00166	0.01608	-0.00218	-0.00078	0.00533	0.01773	0.00228	-0.02072	-0.00552	-0.00999	-0.00226	-0.02592	0.0057	0.01135	0.01551	-0.00344	0.00835	0.01253	0.00669	-0.01236	0.01915	-0.03647	-0.02955	-0.00502
SAUSA300_0396.929	-0.02015	0.02599	-0.01071	0.03076	-0.00964	-0.03488	-0.05198	0.03018	0.02191	0.01797	0.03302	0.0193	-0.00105	0.03109	-0.02352	-0.03533	0.02436	0.05136	-0.01683	-0.01329	0.01469	0.01522	-0.01821	-0.0052	-0.00702	0.01117	0.02844	0.01279	0.02268	-0.0198	-0.0381	-0.01655	-0.02301	0.00754	-0.0003	-0.06123	0.01807	-0.0047	-0.00596	-0.00987	0.0143	0.02015	-0.00362	-0.01794	0.01883	0.00684	0.01436	-0.01365	-0.00485
t3981.354	-0.0202	-0.03358	0.02732	-0.00024	0.00851	0.04034	0.00315	0.00829	0.00091	0.03629	-0.00035	0.01541	-0.01835	0.06954	-0.05588	-0.04673	-0.0096	0.03844	0.1026	-0.01012	0.01752	-0.01191	0.00062	0.02441	0.0023	0.03601	-0.06749	0.02138	0.0577	-0.02445	0.05748	-0.01532	0.06717	0.06153	-0.03346	0.00092	0.01667	0.04545	0.05267	-0.02111	0.00072	0.00607	0.03906	-0.02157	-0.00834	-0.0136	0.04208	0.0263	-0.04125
centroid_19787_EAEC.243	-0.02024	-0.03374	-0.03285	-0.02114	0.01246	0.02176	-0.01037	-0.03106	-0.0507	-0.02392	-0.0094	0.02822	0.02318	-0.03411	-0.00177	-0.01122	0.00016	-0.00838	-0.01704	-0.00546	-0.00385	0.01072	-0.00062	-0.02973	-0.00083	0.01529	-0.01157	-0.0039	0.00034	0.04798	0.00822	0.00051	-0.03214	-0.00496	0.00465	0.00239	-0.0267	-0.01087	0.00478	0.01176	-0.00469	0.01796	-0.01065	0.02764	-0.01571	0.00532	-0.01675	0.0172	-0.01771
7622_4#8_CLS01888.985	-0.02027	-0.03982	-0.01165	0.02176	0.02195	-0.0213	-0.01471	-0.0221	0.00386	-0.02303	-0.00851	-0.00636	-0.01057	-0.00133	0.0096	-0.02086	0.01309	0.01475	-0.00213	-0.00571	-0.01562	0.00491	-0.00434	0.00439	0.01013	0.00105	0.0012	-0.00052	-0.00666	-0.00689	0.0017	-0.01233	0.00671	-0.01207	-0.00255	0.01108	-0.00403	-0.01368	0.01014	0.00327	-0.00629	0.00965	0.00343	0.00301	-0.0117	-0.00596	0.00036	0.01013	-0.01074
D4-H241-NS2B.761	-0.0203	-0.06384	-0.03581	-0.00589	-0.00014	0.00451	0.00796	-0.01215	0.02489	-0.02048	-0.01134	-0.01686	0.00624	-0.02279	0.0231	0.02239	0.01384	0	-0.0039	0.01058	-0.00303	0.01976	0.0072	0.00142	-0.02321	0.00946	0.02039	-0.02061	-0.00643	-0.0139	0.00537	-0.01487	-0.00355	-0.00107	-0.02223	-0.00064	-0.00052	0.02223	0.02555	0.01929	0.02101	0.02004	0.01052	0.01808	0.00304	0.01358	-0.00521	-0.0213	-0.00755
centroid_1081367_ETEC.140	-0.02031	-0.00189	-0.01423	-0.05131	0.00203	0.01829	0.00859	0.00719	-0.03197	-0.01415	0.04126	0.04383	-0.02967	-0.0186	0.01232	-0.02488	0.014	-0.01849	0.06572	-0.06994	0.0449	-0.03159	0.01125	-0.01679	0.02614	0.0077	-0.00043	-0.02083	-0.00974	-0.05324	0.01582	0.00799	0.0141	0.00224	0.01936	0.03573	-0.01551	-0.02708	0.05761	0.01032	0.03794	-0.04165	-0.02551	0.0241	0.00961	-0.01971	-0.00951	0.00911	0.05931
MV-L_truncated.94	-0.02038	-0.01866	-0.01913	-0.01294	0.01322	0.03385	0.01078	0.00484	-0.03119	-0.00146	-0.00869	-0.0077	0.02606	0.01924	-0.00891	0.00196	-0.03193	0.0161	0.01885	-0.03952	0.01496	0.01264	-0.00484	0.02635	-0.01473	-0.01627	-0.03363	-0.02309	-0.03293	0.00599	0.00631	-0.02159	0.04077	0.00119	-0.00706	-0.01311	0.05558	-0.0104	-0.01064	0.00276	-0.00467	-0.01195	0.01918	0.031	0.02909	-0.01733	-0.07434	-0.02543	-0.00125
Rv2456c.187	-0.02039	-0.03065	0.00557	0.04168	-0.02985	0.03304	-0.0396	0.03664	-0.03796	-0.01706	0.02434	0.04096	0.0205	-0.00888	-0.02186	-0.01357	0.00052	0.03558	0.00981	-0.03853	0.08428	0.00735	1e-05	-0.00315	0.00565	-0.01173	0.01618	-0.04032	-0.00537	-0.0038	0.02361	0.00489	-0.04528	0.01162	-0.00479	0.00913	-0.02496	0.01567	-0.02094	0.03112	0.00798	0.03814	0.05534	-0.01997	0.05297	0.01056	0.0283	-0.00998	-0.00737
t1477.102	-0.0204	-0.03154	0.03713	-0.01082	-0.0284	-0.02448	-0.03429	-0.00726	-0.06309	0.01774	-0.01161	0.00769	-0.01381	-0.03268	-0.02263	-0.00571	-0.04091	0.02283	0.02324	-0.07749	0.01058	-0.04182	-0.04153	-0.01963	0.02667	0.02844	0.00648	-0.01143	-0.00873	0.00825	0.01024	0.0473	0.02211	-0.05895	-0.02744	-0.05168	0.05989	0.04746	-0.06407	-0.02695	0.00237	-0.04425	-0.01398	-0.08864	-0.01853	-0.01065	-0.00563	0.04175	0.05373
centroid_259_EPEC.715	-0.02041	-0.05028	-0.01124	0.02188	0.00859	0.00072	-0.00836	0.00145	0.02258	0.00668	-0.00557	0.00419	-0.01172	-0.04122	0.0154	0.01196	0.01761	0.0124	-0.01595	-0.00767	0.00244	0.00175	-0.01316	-0.00581	-0.00198	-0.00225	0.02054	-0.0079	0.01064	-0.00869	0.00922	-0.00756	-0.00911	0.01009	-0.01479	-0.00592	-0.02019	-0.00388	0.01539	-0.00673	0.01178	0.01743	-0.01149	0.01701	-0.00105	0.00595	-0.00589	0.0162	-0.02024
SAUSA300_1755.155	-0.02064	-0.00461	-0.02107	-0.02378	-0.00232	0.01418	-0.05791	0.02117	-0.01556	-0.02494	-0.00895	0.0197	0.02589	-0.03086	-0.00915	-0.01017	-0.01051	-0.01192	0.01453	-0.0305	0.02902	0.00278	-0.01148	-0.00688	-0.01963	0.00373	0.00172	-0.01533	0.01408	-0.01131	0.01121	-0.00861	0.04023	-0.01067	-0.03693	-0.00377	0.02651	0.00184	-0.02256	0.03267	0.01311	-0.02813	-0.00745	0.01248	-0.03479	-0.0253	-0.02218	0.01389	-0.02783
OVOC11950.959	-0.02064	-0.03403	-0.02471	0.00426	0.04139	-0.02854	-0.02189	-0.04447	-0.01863	-0.03027	0.00043	0.01088	-0.00385	-0.01065	0.0372	-0.00809	0.00176	0.00981	0.00452	0.01012	-0.03069	-0.0333	-0.03782	-0.00885	0.01748	-0.02538	-0.01296	0.00652	-0.00366	0.01129	-0.02414	-0.01939	0.00941	-0.01146	0.01764	-0.01159	-0.02434	-0.00403	0.00611	0.01585	-0.00374	-0.02032	0.02062	-0.02541	-0.02812	0.00402	0.02043	-0.01767	0.02699
centroid_124167_Sh.636	-0.02066	-0.02336	-0.00591	0.01054	0.02247	-0.04754	0.00753	0.0014	0.01273	0.04521	0.01438	0.02401	-0.00814	-0.00687	-0.00749	-0.00387	-0.00648	-0.0036	0.01612	-0.01513	0.02802	0.00023	-0.03336	-0.00335	0.00363	0.02062	-0.00683	-0.03126	-0.01043	0.02397	-0.01416	-0.01341	0.0019	0.00839	-0.03939	0.03679	0.05416	-0.02544	-0.00585	-0.00437	-0.00909	-0.01754	0.03589	-0.00144	0.002	0.0086	-0.00487	0.00013	0.02917
SP_1664.230	-0.0207	-0.04004	-0.03005	-0.01708	-0.00039	0.02173	-0.02636	0.00838	-0.03284	-0.02155	0.01134	0.01263	0.00974	-0.01688	-0.00021	-0.0063	0.01496	-0.00018	-0.00318	-0.00371	-0.00488	0.00637	-0.00543	-0.01182	-0.02075	0.02231	-0.01559	0.0168	-0.00672	-0.02678	0.03077	-0.02911	-0.0177	0.01644	0.03589	0.00176	0.00628	-0.03857	0.00292	-0.02301	-0.022	-0.01294	-0.01342	0.0073	0.0148	0.0132	-0.0045	0.02385	0.03385
SAUSA300_2328.662	-0.02071	-0.02961	-0.02573	0.03128	-0.00806	-0.03427	-0.01637	0.03627	0.0124	0.04368	0.00134	-0.00795	-0.03737	0.01216	0.02231	0.01921	0.03063	0.0032	-0.0077	-0.02969	-0.00626	0.00304	-0.01044	-0.0178	-0.00487	0.02561	0.02083	-0.0198	0.04234	0.00833	0.02069	-0.03811	0.00318	-0.02193	-0.02602	0.03649	0.01754	-0.02679	0.04047	-0.00299	0.01513	0.02391	-0.00967	-0.00976	0.02171	-0.00627	0.03007	0.01992	-0.01649
t1743.360	-0.02072	0.0039	0.00056	-0.007	0.03198	0.07053	-0.04552	0.00696	-7e-05	0.06375	-0.0278	-0.02653	-0.03329	-0.00918	0.00898	0.04806	-0.04899	-0.04144	0.00406	0.03132	0.00928	-0.02405	-0.05484	0.01188	-0.04762	0.02263	-0.09489	0.07218	0.00842	0.02141	-0.00834	-0.0668	-0.01444	0.03796	0.03659	-0.0406	0.02485	0.04371	-0.03628	-0.00917	0.02907	-0.07047	0.08557	-0.02727	-0.04171	-0.10623	0.03557	0.0336	0.12506
centroid_538071_EPEC.964	-0.02077	-0.04636	-0.00629	0.03895	0.01875	-0.01666	-0.00371	-0.00895	0.01929	-0.01708	-0.00455	-0.00237	0.00806	0.00695	-0.01252	-0.02243	0.02238	0.01016	0.00923	-0.00297	0.01255	0.03627	0.00104	-0.02126	-0.01987	0.02634	-0.01388	0.00809	-0.00304	-0.02925	0.00062	0.00546	0.00583	0.00567	-0.00024	0.00937	0.00937	0.00349	0.00956	0.01698	-0.00283	0.00326	0.00372	0.00882	0.01463	0.00233	0.0179	-0.00016	-0.02627
t2291.628	-0.02081	-0.0296	0.01225	-0.00473	0.0011	-0.02658	-0.01438	0.02137	0.01492	0.04662	-0.02291	0.00211	0.00342	-0.03315	0.01639	0.03235	0.01488	0.00863	0.01546	-0.01822	0.02181	-0.00438	0.00244	-0.00957	-0.00084	0.01026	0.01912	0.00353	0.02035	-0.0063	-0.00362	-0.01521	-0.00317	0.00709	-0.02926	0.00241	0.04901	0.00239	-0.01566	-0.0244	-0.01352	-0.0084	-0.01092	0.02907	-0.00035	-0.02789	0.0003	0.037	-0.00204
t2006.852	-0.02084	0.00397	-0.00803	0.01996	0.01802	-0.0279	-0.00199	-0.00791	-0.01319	-0.00129	-0.00086	0.0226	-0.00573	0.0204	0.0017	-0.00877	0.02487	0.01392	-0.02823	-0.00732	-0.01501	0.00134	-0.02946	0.02182	-0.02103	0.0077	-0.03947	-0.02688	0.01395	0.00822	-0.03173	-0.00032	0.0146	0.01902	-0.01992	-0.02126	0.00394	-0.01243	-0.04049	0.01633	-0.00085	-0.01166	0.00964	-0.02287	-0.02293	-0.00992	0.02323	-0.02729	-0.01553
7622_5#77_CLS00657.997	-0.02098	-0.05982	-0.00724	0.03234	0.00795	-0.02078	-0.00738	-0.01806	0.02775	-0.00547	-0.01163	0.0143	0.00182	0.00871	0.00739	-0.01499	0.03193	-0.00173	0.0456	0.05309	0.01158	0.04291	0.0213	-0.05333	-0.03435	0.03291	-0.03579	0.0324	-0.01306	-0.04252	-0.00452	-0.01885	-0.04528	0.02248	0.03335	0.0142	0.04348	-0.01627	-0.01619	0.03854	-0.00381	0	-0.02591	0.01883	0.04915	0.01709	-0.00724	-0.03921	0.00856
centroid_220644_EAEC.246	-0.021	-0.05969	-0.03156	0.00317	0.01185	0.01184	-0.0244	-0.01638	-0.03573	-0.01555	0.01244	0.03757	0.03026	0.00061	0.01994	0.00368	-0.02364	0.02252	0.02594	0.031	0.00809	0.00552	0.01569	-0.00866	-0.01663	0.0605	-0.0193	0.00197	0.00578	0.01337	0.00793	-0.00038	-0.06178	-0.00221	0.02049	0.0345	0.00824	-0.02549	0.00322	-0.01096	-0.02803	0.04336	-0.01903	-0.01224	0.0178	0.03982	-0.02015	-0.00345	0.02177
YFV-17D-NS4b.333	-0.021	-0.02184	-0.02891	-0.00483	0.01491	-0.01038	0.00772	-0.01834	-0.02099	-0.00308	-0.01607	0.01316	0.0012	0.02041	-0.01822	0.00953	-0.04546	-0.00967	-0.01875	0.0527	0.00383	-0.01948	-0.01463	0.04036	0.02085	0.00927	0.00431	-0.02632	0.02299	0.03369	0.00051	0.01985	-0.01356	0.01139	-0.0229	0.04469	0.02051	-0.02214	-0.02765	0.0552	0.02545	-0.00107	0.04561	-0.03373	-0.00214	-0.02592	-0.06443	0.0139	0.00854
Rv1196.174	-0.02101	-0.01569	-0.01683	-0.00485	-0.00079	0.00872	-0.02305	0.02943	-0.01642	-0.02199	0.04224	0.01614	0.03392	0.00729	-0.02577	-0.00084	-0.05018	0.01222	-0.01069	-0.01242	0.05112	0.04374	-9e-05	-0.00975	-0.03646	-0.04319	-0.00706	-0.05633	0.03905	-0.00093	0.01507	-0.01914	-0.04214	0.01486	0.03021	-0.01437	-0.01669	0.00823	-0.00264	0.02679	0.02246	0.02202	0.01042	-0.00804	0.0024	-0.01354	0.01868	-0.00965	-0.04533
t0346.612	-0.02109	0.00522	-0.02527	0.0265	0.00717	-0.02093	0.04596	0.05374	0.07176	0.00605	-0.08927	0.09219	-0.03037	-0.03435	-0.04465	-0.05601	-0.00827	-0.02213	0.06434	-0.03274	-0.01321	0.02529	-0.02894	-0.02287	0.03697	-0.04656	-0.00532	0.03867	0.03297	-0.02573	0.03112	0.00332	-0.03417	0.00778	-0.00182	0.04533	0.01234	0.04575	-0.01219	-0.00705	-0.0029	-0.00638	0.03589	-0.02351	0.01313	0.02689	-0.06095	-0.01529	0.04049
centroid_98387_EAEC.992	-0.02123	-0.04085	-0.02694	0.00524	0.03792	-0.00964	-0.01676	-0.05253	-0.00583	-0.03997	-0.0344	-0.01542	-0.00758	-0.0203	0.03389	-0.00477	-0.00518	0.01212	0.00403	0.0086	-0.03066	-0.02655	-0.01986	0.01065	0.01015	-0.00736	-0.00232	-0.00819	0.01097	0.02293	0.01301	-0.01121	0.00594	-0.01642	0.00537	0.01613	-0.01831	0.00593	0.01782	0.00086	-0.00036	-0.00323	-0.00199	0.00346	-0.01006	0.00494	0.00375	-0.00467	-0.0121
centroid_203360_ETEC.909	-0.02126	-0.01968	-0.0135	0.0189	0.02585	-0.02859	-0.01468	-0.02166	-0.01053	-0.01671	-0.02004	-0.00691	-0.00099	0.00659	0.01237	-0.03085	0.00132	0.01493	0.00786	-0.0257	-0.02619	-0.02747	-0.01518	0.00593	0.01283	-0.00659	-0.01256	0.00903	-2e-05	0.00749	-0.00551	0.00761	0.01354	-0.00584	0.00239	-0.00061	-0.01864	-0.01295	0.01092	-0.0035	-0.0007	0.00094	-0.00064	0.00148	-0.01058	-0.01135	0.01389	0.02409	-0.00994
centroid_14300_ETEC.399	-0.02138	-0.01993	-0.01064	-0.02327	0.00727	0.02521	-0.01155	-0.00444	0.00437	0.03151	-0.02602	-0.03572	-0.04446	0.00071	0.03081	0.01402	-0.01236	-0.01232	0.00638	-0.01096	-0.05247	0.00861	0.00527	0.0356	0.01378	-0.02872	0.03379	0.01687	0.02793	-0.00466	-0.0079	0.00464	0.01728	0.04188	-0.02447	0.04559	0.05397	0.02017	0.04683	0.00827	0.02966	0.01271	-0.03219	0.01762	-0.01098	0.01384	0.0141	0.01692	-0.00608
centroid_3756_EPEC.707	-0.02147	-0.04901	-0.02504	-0.00167	-0.00729	-0.02464	-0.01192	0.01051	0.01952	0.01745	0.023	0.00222	-0.02679	-0.0132	0.02443	0.02112	-0.02181	0.00279	-0.03194	0.01125	0.03151	-0.00466	0.00475	-0.0054	0.02287	-0.01134	0.01623	-0.00729	-0.00404	-0.00463	-0.00913	-0.00259	0.00405	0.00221	-0.02236	-0.0045	-0.04063	0.0124	0.01666	0.0011	-0.01826	0.01401	0.0026	0.00416	0.01254	0.01676	-0.00829	0.00192	0.01396
ETEC_3241_S2.164	-0.02151	-0.01138	0.0322	0.00889	-0.01299	0.10139	-0.04694	-0.02489	-0.02198	-0.03015	-0.02419	0.00435	-0.07779	0.05175	-0.0148	-0.0391	0.03148	-0.02151	0.00737	0.00022	0.01413	-0.04338	0.00604	0.01756	0.02891	-0.02575	-0.0263	-0.01499	0.03145	-0.03121	0.05018	-0.01888	0.01829	0.02597	-0.07235	-0.01346	-0.02896	0.00232	0.05875	-0.04362	0.01029	-0.00872	0.04855	0.03225	-0.00911	-0.00547	-0.00351	0.03458	0.0284
SAUSA300_2146.666	-0.02156	-0.0263	-0.0155	0.02396	0.01403	-0.02157	-0.02898	0.01231	0.02716	0.02764	-0.00792	-0.00541	-0.00989	-0.01099	0.01894	0.02388	0.02622	0.00717	-0.01516	-0.01389	-0.00291	0.00433	-0.01202	-0.00294	-0.0027	0.01613	0.01766	-0.01731	0.0042	-0.00834	0.03049	-0.01876	0.02318	-0.00401	-0.01204	0.00155	-0.00539	-0.01652	0.01067	-0.01161	0.00616	-0.00026	-0.00206	-0.00011	0.0087	0.00575	0.00757	0.02006	-0.00976
SAUSA300_2540.169	-0.02161	-0.00442	-0.02332	-0.01067	-0.00155	0.02363	-0.06337	0.00424	-0.02552	-0.03119	-0.00933	0.00112	0.02649	-0.02227	-0.01043	-0.0016	-0.00346	0.01836	0.00762	-0.02008	-0.01011	0.04053	-0.02947	-0.0069	-0.01379	-0.01362	0.00399	-0.01505	-0.02154	-0.01116	-0.02146	0.02443	0.00246	0.02865	-0.00571	-0.00255	0.01222	0.00192	0.0064	0.01083	0.02094	0.0058	0.0176	0.0029	0.01536	-0.00459	0.01665	0.00036	-0.00777
MV-L-s1.87	-0.02173	-0.00815	-0.01775	-0.01723	0.00735	0.03964	-0.00134	0.00201	-0.03549	-0.01439	0.00403	-0.00665	0.021	-0.00513	-0.00823	-0.00211	-0.01529	0.01753	-0.01519	-0.0615	0.03133	-0.00367	0.00527	0.02558	-0.00785	-0.01643	-0.01979	-0.01179	-0.03583	-0.01417	-0.00658	-0.0162	0.04268	-0.00444	-0.00015	-0.01637	0.06036	-0.01518	-0.00465	-0.00455	-0.00479	-0.01843	0.00796	0.0439	0.02524	-0.01723	-0.06237	-0.02228	0.00071
centroid_1221874_Sh.123	-0.02179	0.00585	-0.01428	-0.01917	0.02836	0.03616	-0.01012	-0.00928	-0.02463	0.01439	0.07802	0.0277	0.01073	-0.00581	-0.03042	-0.00528	-0.00036	0.01292	-0.03509	0.01181	-0.0518	-0.02112	-0.03967	-0.0505	0.0252	-0.00916	-0.00531	0.01964	-0.00455	-0.0045	-0.02247	-0.01962	0.01902	-0.00121	0.00952	-0.04494	0.01321	0.02454	-0.00206	0.00328	0.00335	-0.01251	-0.00754	0.02015	0.01881	-0.00425	0.0061	-0.03446	0.00045
centroid_117118_EPEC.731	-0.02181	-0.05395	-0.01018	0.00271	-0.00272	-0.00314	-0.01471	-0.01083	0.05022	-0.002	0.00612	-0.01142	-0.00763	-0.03458	0.01967	0.01632	0.01935	0.00649	-0.03407	-0.00416	0.00816	0.0141	0.0058	-0.01918	0.00141	0.01365	0.01191	-0.00064	0.00295	-0.02987	0.00266	-0.00342	-0.00011	0.00855	0.00481	0.00338	-0.03194	0.00565	0.01092	0.00331	-0.00648	0.01537	-0.0041	0.05046	0.01055	0.00765	-0.0038	-0.001	-0.0082
centroid_124952_EHEC.764	-0.0219	-0.03601	-0.02777	-0.0274	0.02015	0.03087	-0.01322	-0.0302	0.0433	0.00184	-0.0289	-0.02174	-0.00314	-0.04804	0.02811	0.01145	0.0067	0.00058	-0.01064	-0.02077	-0.043	0.02227	-0.02801	-0.00555	-0.03251	0.00382	-0.01667	0.01361	-0.01043	-0.02449	-0.00329	-0.00477	-0.01081	0.00487	-0.00962	-0.01719	-0.00306	0.03189	0.01374	0.00093	0.01774	-1e-05	0.00648	-0.01263	0.01943	-0.00735	-0.0103	0.00682	0.00717
centroid_62932_ETEC.147	-0.02209	0.00668	-0.01799	0.00457	0.00982	0.03402	0.00665	0.03586	0.01068	-0.04344	-0.0738	0.06664	-0.00234	-0.0373	-0.03165	-0.05806	-0.03553	0.00359	0.03241	-0.04374	0.00524	0.02936	-0.02472	-0.01991	0.01776	-0.02273	-0.01597	0.02396	0.00047	-0.03547	0.03784	0.00513	-0.02667	-0.00935	-0.00061	0.01951	-0.017	0.00766	0.02003	0.00767	0.00045	-0.00758	0.01985	-0.00161	-0.00325	0.01614	-0.03693	-0.00378	0.01923
centroid_331983_EPEC.710	-0.02218	-0.04654	-0.01957	0.01442	0.01151	-0.01545	-0.00327	0.0066	0.00321	0.02034	0.01393	0.00522	-0.00651	-0.00091	0.0232	0.03387	-0.00301	0.00991	-0.02204	0.00477	0.02712	-0.00671	-0.01214	0.00164	-0.00076	0.00059	0.03927	-0.01574	-0.00141	0.04069	-0.00858	-0.00061	0.02007	0.01929	-0.04131	-0.00611	-0.00912	-0.00827	0.00247	-0.03577	-0.00601	0.01195	0.00727	-0.00117	0.01195	0.00214	-0.00549	0.0086	0.02393
RV-P90.857	-0.02219	-0.01753	-0.00781	0.03273	0.02085	-0.0411	-0.00451	-0.0193	0.00077	0.00342	-0.00067	0.01046	0.00479	0.00529	0.00716	-0.0229	0.01018	0.02302	-0.00205	-0.02517	0.00296	-0.03918	-0.00173	0.01033	0.00098	0.01101	-0.00976	-0.01815	-0.01309	0.01481	-0.01794	-0.00481	-0.01166	0.02243	-0.00876	-0.03867	0.0219	-0.00082	0.01213	-0.0133	0.011	0.00805	0.00743	-0.04788	0.00296	-0.01045	0.01456	0.01786	-0.02184
ETEC_3163.384	-0.02221	-0.04675	-0.02931	-0.00381	0.00682	0.01196	-0.00771	-0.00922	0.00744	0.0245	-0.04954	-0.01389	-0.00535	-0.04957	0.02586	0.02354	-0.01792	-0.00705	0.00045	0.0017	-0.00355	-0.03118	0.01503	0.01048	0.01347	-0.01316	-0.00543	-0.02193	0.03331	0.01052	0.00579	-0.02228	-0.01024	0.02103	-0.03224	0.0116	0.01744	-0.01703	0.04001	-0.00524	0.02181	-0.00402	-0.00608	0.00807	0.00522	0.00394	-0.00117	0.01413	-0.04563
Rv0798c.690	-0.02223	-0.03101	-0.01885	0.00928	-0.00602	-0.01083	-0.00164	0.02987	0.00317	0.04747	-0.02053	-0.00591	-0.02527	-0.01734	0.01283	0.02251	0.01597	-0.01709	-0.01616	-0.03435	0.02672	0.0052	0.02438	0.02454	0.00452	0.00487	0.02194	-0.01559	0.02329	0.00046	0.02865	-0.0027	0.00654	-0.00436	-0.00192	0.03551	-0.01132	-0.00338	0.05283	-0.01104	-0.02275	0.00409	0.00213	-0.00586	-0.00315	0.02636	0.02683	0.0078	-0.0035
SF_p0070_s2_Sh.886	-0.02225	-0.01421	0.0438	0.03147	0.00955	-0.02945	-0.01575	0.01125	0.01054	0.0092	0.028	0.01275	-0.04124	0.03334	-0.00879	-0.04393	0.0318	0.02135	0.0138	-0.00222	-0.00971	-0.03832	0.03016	0.01702	-0.00327	0.01006	-0.0209	0.01582	0.01657	-0.00694	0.01227	-0.01416	0.0157	0.01004	-0.00032	-0.02414	-0.00368	0.01936	0.00538	-0.00949	0.01206	0.0258	0.0067	-0.01086	0.00442	-0.01101	0.00969	-0.02148	0.00226
centroid_112196_EAEC.241	-0.0223	-0.04031	-0.02717	-0.02314	-0.03712	0.0182	-0.00343	-0.01401	-0.04481	-0.03195	-0.00061	0.00299	-0.00019	-0.00933	-0.00565	-0.01459	0.02607	-0.00128	-3e-05	-0.04171	-0.01268	-0.0143	0.01286	-0.02056	-0.00971	-0.00834	-0.00476	-0.01578	0.00721	-0.00349	0.01281	-0.00819	-0.0244	-0.02494	0.02102	-0.01799	-0.01477	0.02229	-0.04627	0.02789	-0.02017	-0.00667	0.02666	0.04717	-0.02929	0.00435	0.00068	0.00212	0.00016
D3-H87-3-E.1023	-0.02239	-0.04286	-0.02558	-0.00039	0.03739	-0.01182	-0.01744	-0.0516	-0.00637	-0.0347	-0.02716	-0.0133	-0.00315	-0.03164	0.03712	-0.00364	-0.00623	0.01271	0.00238	0.01201	-0.02468	-0.01269	-0.01856	0.01237	0.00898	-0.01083	-0.00743	-0.00267	0.01088	0.00502	-0.00111	-0.01632	0.0029	-0.01301	-0.00722	0.0006	-0.01406	-0.00509	0.01106	0.00238	-0.00017	0.0095	-0.00454	0.01021	-0.01451	0.01207	0.0045	-0.01441	0.00855
centroid_691967_ETEC.638	-0.02242	0.01381	-0.00314	-0.00664	0.01423	-0.0139	-0.01063	-0.00546	0.06721	0.01765	0.00449	-0.00433	0.00217	-0.0219	-0.00142	-0.01543	0.06107	0.02843	-0.01108	-0.03368	0.00862	0.02428	-0.0511	0.0245	0.02041	0.00859	0.00954	0.01632	0.03965	-0.0266	0.00192	0.00084	0.01747	0.00102	0.00049	-0.01159	0.04835	0.01064	-0.04051	0.00307	-0.00289	0.02232	-0.00293	0.0567	-0.01536	-0.0243	0.0548	-0.0099	-0.02579
OVOC9593.960	-0.02243	-0.03312	-0.02899	0.00135	0.03719	-0.02317	-0.0167	-0.04375	-0.01116	-0.04573	-0.03182	-0.0219	0.00625	-0.02844	0.02645	-0.01906	-0.00445	0.00675	-0.0051	0.00131	-0.02512	-0.034	-0.01879	0.01968	0.00831	-0.02694	-0.01009	-0.00676	0.00632	0.01536	0.00028	-0.01135	0.01966	-0.00823	0.00273	0.0066	-0.02815	-0.00535	0.00198	0.01126	-0.00699	-0.0006	-0.00338	0.00872	-0.02907	-0.01927	0.0126	0.005	-0.00483
SAUSA300_0379.937	-0.02246	-0.01098	-0.0127	0.01768	0.02422	-0.03004	-0.01857	-0.01645	-0.00285	-0.02253	-0.00514	-0.01273	0.00017	0.00435	0.00598	-0.03389	0.00053	0.02149	-0.00174	-0.00296	-0.02166	-0.00178	-0.01991	0.01762	0.01111	0.0009	-0.00425	-0.00667	-0.001	-0.00074	0.00388	0.00204	0.00942	-0.01032	-0.01213	-0.01737	-0.01023	-0.00755	0.00484	-0.00105	0.00264	0.01723	0.00844	-0.00995	-0.01425	0.00019	-0.01303	0.02177	-0.02263
D1-Hawaii-VR1254-E_truncated.509	-0.02276	-0.05003	-0.0294	-0.01571	0.00241	0.01413	-0.00405	-0.01596	-0.00358	-0.01301	-0.02001	-0.00618	-0.01097	-0.03555	0.04059	0.04129	-0.00143	-0.00865	0.01093	0.02038	-0.00051	-0.00761	-0.00519	0.01749	0.01974	-0.01122	0.00384	0.00553	0.00161	0.03399	-0.0117	-0.00315	0.00037	0.01775	0.02357	0.01372	-0.0078	0.03792	-0.01098	0.02978	0.03356	0.00622	-0.00794	-0.02901	-0.03394	0.01469	0.04154	-0.02172	0.03209
Rv0241c.692	-0.0228	-0.0445	-0.01695	-0.00378	0.00888	-0.01915	-0.00221	0.01153	0.00241	0.00572	0.02633	-0.00589	-0.02525	-0.02615	0.00443	0.04146	-0.02745	-0.00015	-0.04845	-0.02905	0.03421	0.01509	0.00638	-0.0035	0.02586	0.00089	0.00942	-0.01674	-0.00866	-0.00954	0.00408	0.00954	0.00296	-0.00669	-0.00318	0.00147	-0.01657	0.00825	0.03877	0.00916	-0.00785	0.00792	-0.01662	0.03894	-0.02503	-0.00327	0.01893	0.05079	-0.02457
ETEC_p948_0400.125	-0.02287	-0.00713	-0.00283	-0.03444	0.02817	0.02815	-0.00528	-0.02152	-0.03349	-0.01122	0.03042	0.03242	-0.01014	-0.02356	-0.02103	-0.01928	-0.02079	-0.02258	-0.02991	-0.05478	0.03626	0.0248	-0.02376	0.0199	-0.00149	-0.00736	-0.03023	-0.01155	-0.05071	0.03385	0.02106	-0.00892	-0.02388	0.03433	-0.05447	-5e-05	0.01091	-0.01587	0.00506	-0.02325	-0.02054	-0.0199	-0.0199	-0.0173	0.03068	-0.01142	-0.03233	-0.01551	-0.02246
OVOC10469_truncated.958	-0.02287	-0.02788	-0.01949	0.01459	0.03577	-0.02857	-0.01703	-0.04031	-0.00173	-0.02763	-0.03014	-0.01553	0.00545	0.0027	0.02033	-0.02314	-0.00451	0.02937	0.0121	-0.00077	-0.02454	-0.01441	-0.01474	0.01237	0.01528	-0.00117	-0.01592	-0.01075	0.00365	0.00747	0.00116	-0.00994	0.02246	-0.01173	0.01317	0.01412	-0.02533	-0.00612	0.00868	0.00304	0.00966	-0.01369	0.00482	-0.00964	-0.01882	-0.00823	0.00422	-0.00114	0.028
7622_5#77_CLS00451.236	-0.02316	-0.03755	-0.01569	-0.00797	-0.00288	0.03542	-0.01314	-0.01846	-0.0475	-0.03404	-0.02624	0.00911	0.01548	-0.03703	0.00535	0.00829	0.00498	0.00561	-0.02033	-0.00702	-0.02577	0.01336	0.01062	0.01725	-0.01131	0.00819	-0.00119	-0.0141	0.00771	0.00947	0.01283	0.02498	-0.00406	0.03218	-0.00416	0.00997	0.01649	-0.02723	-0.01674	0.01555	0.01221	0.0157	0.02025	0.0247	0.02057	-0.02176	0.00466	-0.00299	-0.01989
PF3D7_1030200.1o1.107	-0.02317	-0.02575	-0.01638	-0.03181	0.00274	-0.00288	0.0078	0.01872	-0.00958	0.02009	0.03811	0.01257	0.01218	0.0155	-0.03096	-0.02808	-0.00948	-0.02055	0.00631	-0.01223	0.0757	-0.00292	0.03057	0.05694	0.02796	0.0168	0.01581	-0.01533	-0.05547	-0.00727	-0.00669	-0.0235	0.06292	-0.02207	0.00593	-0.02468	0.02286	-0.00237	0.00796	0.03944	-0.02672	-0.0129	-0.03047	0.0182	-0.0089	0.01459	0.01955	-0.0155	-0.00458
Rv1253.697	-0.02319	-0.04018	-0.0168	0.009	0.01521	-0.01252	-0.01507	0.01665	0.03844	0.00808	-0.00379	-0.01529	-0.00401	-0.03858	0.01356	0.01563	0.01979	0.01587	-0.03634	-0.01646	0.00757	0.0258	-0.0065	-0.00271	-0.01803	0.00016	-0.00478	-0.01016	-0.0053	-0.02583	0.02799	-0.00756	-0.01727	0.00396	-0.00581	-0.00699	0.00549	-0.01094	0.01544	-0.00225	-0.00757	0.00572	-0.00839	0.01623	-0.00601	-0.01145	0.01791	0.03016	-0.01458
centroid_253170_EPEC.475	-0.02337	-0.08558	0.05164	0.07402	-0.05992	0.05336	-0.00791	0.05426	0.12749	0.02426	0.078	-3e-05	0.05813	0.0711	0.01142	-0.00227	-0.01936	-0.0241	-0.01022	-0.07054	-0.02419	-0.05687	-0.03475	0.06169	0.00324	-0.11444	-0.02082	0.00914	0.0096	0.01875	-0.05464	-0.04862	-0.04999	-0.08578	0.06015	0.00776	-0.059	-0.03265	-0.00062	-0.02104	0.03031	0.09324	-0.05107	0.05023	-0.00134	0.07859	-0.05849	-0.04614	6e-05
Rv3867.439	-0.02353	-0.03812	-0.01486	-0.00912	0.03006	0.01345	-0.00064	0.02924	-0.01398	0.04984	0.01955	-0.0135	0.00105	-0.00343	0.01778	-0.03737	-0.05737	0.01431	-0.00909	0.00857	-0.02907	0.01427	-0.02524	0.00254	0.0206	-0.00849	-0.00983	-0.02159	-0.03904	-0.00202	-0.01122	0.01026	0.03606	-0.01449	0.01997	0.01349	-0.00679	0.00909	-0.00949	-0.02328	-0.01782	0.00766	-0.0503	-0.02128	0.00695	-0.02177	0.03904	0.02411	-0.00034
centroid_167433_EAEC.505	-0.02356	-0.05791	-0.01501	-0.00927	-0.02732	0.04652	0.00337	0.0007	-0.00325	-0.0258	0.01426	0.03143	-0.03627	-0.0022	0.03326	-0.04696	0.01333	-0.02559	0.03978	0.02391	-0.04237	0.03761	0.07102	0.01962	-0.02277	-0.00107	-0.01383	0.04328	0.04872	0.02919	-0.03134	0.01875	0.00879	0.03467	0.06745	0.00244	0.07723	0.02125	-0.01451	0.05317	-0.00273	0.01293	-0.02473	-0.01786	-0.07205	-0.0225	-0.02525	0.06247	0.0895
centroid_53054_EPEC.723	-0.02374	-0.06341	0.00031	0.01988	-0.03118	0.00826	-0.01612	0.02045	0.07321	-0.00606	0.04358	-0.01448	0.00123	-0.01532	0.0217	0.01916	0.0012	-0.00211	-0.04183	-0.01143	0.04992	-0.01684	0.00809	-0.0304	0.01156	0.0001	0.0183	0.02133	0.02127	-0.04923	-0.00202	-0.02549	-0.00663	0.00793	0.00327	-0.03024	-0.07437	0.0008	0.00233	-0.04014	-0.04055	0.00944	0.00682	-0.03062	-0.03445	-0.03901	0.00431	0.00227	-0.01054
centroid_657059_EPEC.969	-0.02381	-0.02465	-0.0082	0.02439	0.01179	-0.0165	-0.00072	0.00479	-0.00708	-0.05321	-0.00477	0.03245	-0.03815	0.00876	0.03801	-0.04506	0.01921	0.00714	-0.02716	-0.00435	-0.01884	0.00847	-0.00135	0.00203	0.0226	0.00412	0.03629	0.016	-0.04833	0.01119	-0.00056	0.00255	0.02382	-0.01936	0.01189	-0.01136	0.0118	-0.01107	0.02337	0.03474	0.04009	0.01344	9e-05	0.00053	0.01072	-0.01259	0.001	-0.0084	-0.00077
SAUSA300_2403.674	-0.0239	0.03214	-0.06507	0.0252	-0.03768	-0.02853	-0.1278	0.08997	0.03647	0.05933	-0.00359	0.00575	-0.04047	0.03315	-0.07413	0.02434	0.04236	-0.0055	0.02142	-0.02776	-0.04556	0.05132	0.01536	0.00648	-0.01699	-0.00095	-0.02553	0.02774	-0.0137	0.04604	-0.06983	0.0822	-0.01437	0.00531	-0.02754	0.04382	-0.00586	0.0282	0.05977	0.04578	-0.06791	0.04692	-0.00606	-0.05321	0.02252	-0.00047	0.03064	-0.06427	0.02816
Rv1166.703	-0.02415	-0.05397	-0.00973	0.03117	0.01811	-0.01647	-0.00569	-0.00894	0.05808	0.0027	-0.01394	-0.01009	0.00245	-0.01076	0.00717	0.00228	0.01985	0.00837	0.01079	-0.01747	0.00579	0.01185	-0.00774	-0.01077	-0.02917	0.02817	0.00118	-0.003	0.00638	-0.02654	0.01492	-0.00605	-0.00894	0.00866	-0.00586	-0.00613	-0.02121	-0.00834	0.03479	-0.00102	0.00213	0.01128	-0.00975	0.01034	0.01004	0.00091	0.00363	0.00165	-0.0374
centroid_624169_EPEC.965	-0.02417	-0.03878	-0.01178	0.04117	0.01914	-0.03192	-0.00581	-0.01686	0.02056	-0.01238	0.00223	-0.00499	0.00999	-0.00334	0.01075	-0.01024	0.0002	0.01949	0.01475	0.00257	0.01442	0.02055	0.00518	-0.02871	-0.02097	0.02924	-0.02574	0.00929	-0.0076	-0.03062	-0.01071	0.00325	0.01019	0.00759	-0.00116	0.03136	0.01628	-0.00062	0.01455	0.01317	0.01703	-0.01142	-0.02312	-0.01908	0.01835	-0.03465	-0.00385	-0.00399	-0.03754
centroid_50842_EAEC.1008	-0.02428	-0.0419	-0.02148	-0.00105	0.02233	-0.00051	-0.01875	-0.04449	-0.03048	-0.05615	-0.01544	0.01189	-0.0156	-0.01448	0.02974	0.00518	0.03091	-0.00368	-0.02315	-0.01151	-0.0083	-0.0527	-0.00697	0.00477	0.00434	-0.0296	0.02495	-0.01966	0.03506	-0.01012	-0.01018	-0.01542	0.01655	-0.05572	0.02578	-0.00703	-0.01132	0.02677	-0.03329	0.02766	-0.0518	0.00761	-0.00287	0.04564	-0.04126	0.02393	0.0147	0.00212	0.0013
centroid_175966_EAEC.250	-0.0244	-0.04421	-0.02637	-0.04268	0.02007	0.02001	-0.01233	-0.02152	-0.03748	-0.02376	0.02121	-0.00313	-0.00525	-0.03068	0.01688	0.02258	-0.01025	0.00242	0.02309	0.02614	-0.04318	0.01486	-0.01545	0.03032	-0.03874	-0.0179	0.00839	-0.02818	0.02518	-0.05127	0.03629	0.00758	-0.04313	-0.01918	0.02176	-0.05545	0.01127	-0.00867	0.06221	0.0212	-0.02325	-0.02207	-0.01365	0.01307	0.018	0.04104	0.01493	-0.02057	0.01177
D1-Hawaii-VR1254-NS2B.508	-0.02449	-0.05754	-0.03199	-0.02836	-0.01952	0.01437	0.00598	-0.0108	0.00428	-0.01805	-0.01195	-0.00918	0.00493	-0.03066	0.03786	0.03743	0.01294	-0.00744	0.00599	0.00737	0.00676	0.01029	0.00352	0.01751	0.03082	-0.0269	-0.00098	0.02051	0.02675	0.02345	-0.02709	0.00222	-0.01493	-0.00088	0.04931	0.0164	0.00081	0.03916	-0.00668	0.01625	0.01386	0.0194	-0.02275	-0.02705	-0.0109	-0.00357	0.02825	-0.01739	0.03067
t2129.355	-0.0245	0.01558	-0.0144	-0.02105	0.01499	-0.00047	0.02129	0.01751	0.00841	0.03718	0.05354	0.00227	0.00595	0.07805	0.01955	-0.01726	-0.05035	0.02667	0.00218	-0.00333	-0.02701	-0.00533	0.0615	0.00708	0.02749	-0.03295	0.00508	0.02467	0.04946	-0.02874	-0.04753	-0.05039	-0.0551	0.02596	-0.01645	0.10232	-0.01074	0.0805	-0.00608	0.08945	0.07742	-0.03291	0.10329	-0.01778	-0.04603	-0.00779	0.02343	-0.03742	0.00884
Rv3763.433	-0.02457	0.00752	0.00196	-0.00662	0.02405	0.0468	0.03051	0.06846	0.00501	-0.04498	-0.00939	0.04949	-0.00081	-0.00513	-0.02657	-0.02413	-0.0212	-0.00606	0.03603	-0.00861	-0.04064	0.01413	-0.09452	-0.04554	0.06137	-0.09071	-0.11085	-0.03083	-0.02235	-0.09564	0.09136	0.05294	-0.08906	-0.05439	-0.06479	0.0282	-0.02405	0.09022	0.02844	0.0203	-0.02953	-0.00142	0.06467	-0.09241	-0.10444	0.01316	0.08966	-0.08305	0.02802
centroid_235716_ETEC.652	-0.02472	-0.02001	-0.00897	0.00524	0.02662	-0.01769	0.01597	0.02537	0.04811	0.0147	-0.05213	-0.00315	-0.00709	-0.02094	-0.02538	-0.01348	0.01887	-0.00813	0.01241	-0.03644	-0.00519	0.02165	-0.0534	0.02752	-0.00567	-0.00438	-0.00684	0.00441	-0.01312	-0.00011	0.04098	0.01678	-0.01939	-0.01188	-0.05695	0.03151	0.01165	-0.0009	0.00563	-0.01588	-0.06251	-0.00351	0.03516	-0.00488	-0.02426	0.06356	0.00085	0.024	-0.01273
Rv2337c.950	-0.02474	-0.01789	-0.01004	0.01028	0.02492	-0.02574	-0.01901	-0.0009	0.01339	-0.01754	-0.0071	-0.01495	0.00473	-0.00305	-0.01883	-0.03198	0.02391	0.01576	-0.00813	-0.02282	0.01851	0.00752	0.00599	0.00821	0.01473	0.01212	-0.01164	0.01077	-0.02538	-0.01225	-0.02089	0.00023	0.03763	0.0025	-0.00656	-0.01353	0.01528	-0.00508	0.00133	0.01348	-0.00162	-0.00156	0.005	-0.00136	0.00237	-0.0286	0.02311	-0.01033	-0.03993
Rv3480c.443	-0.02475	-0.04602	-0.01162	0.00368	0.02963	-0.00745	0.01533	0.11446	-0.02571	-0.01086	0.01453	-0.05758	-0.01719	-0.00711	0.03185	-0.01794	0.03208	0.03189	-0.00559	-0.0379	-0.02217	-0.0119	0.06141	-0.01329	0.01623	-0.01789	0.01726	-0.0056	-0.0413	0.01097	0.00676	0.00985	0.03122	-0.01758	0.02811	0.04336	0.02779	-0.0014	0.01714	0.0028	0.03624	0.02772	-0.03471	-0.00608	-0.02727	-0.01525	0.03049	0.00697	0.00615
centroid_371178_ETEC.653	-0.02475	-0.02493	-0.02062	0.0113	0.02861	-0.00979	-0.00846	-0.01453	0.02483	0.02722	-0.01983	-0.02144	0.00527	-0.00523	0.01584	0.01132	0.02453	0.00591	0.00504	-0.0097	0.00077	0.00674	-0.01621	0.04215	-0.00271	0.0287	0.00236	0.00741	0.01946	0.03713	0.00292	-0.00082	0.01742	0.00776	-0.02728	-0.00407	0.01927	0.01926	0.0018	-0.02683	-0.00262	0.01161	-0.00836	0.02808	0.01252	0.01256	-0.00038	0.01429	-0.0354
centroid_2277584_Sh.364	-0.02481	-0.01264	-0.00361	-0.05876	0.01905	0.00028	-0.00016	-0.00866	-0.01856	0.06228	0.04385	0.00644	-0.04519	-0.02656	0.03792	-0.02489	-0.01857	-0.03368	0.01222	0.02642	0.02922	-0.06389	-0.02936	-0.00669	-0.01541	0.02916	0.00386	0.03613	-0.00451	0.03006	0.02088	0.03181	-0.03846	-0.0856	0.03101	-0.00026	-0.00509	-0.04745	0.00323	-0.01283	0.0253	0.02851	-0.01718	-0.02565	0.0177	-0.05293	-0.08721	0.02483	0.01976
CHIKV4263-Nsp3.601	-0.02483	0.03572	0.00284	-0.03944	0.0224	0.01164	-0.03376	0.00589	0.08195	0.05743	-0.03627	-0.00917	-0.01482	-0.0433	-0.00156	-0.00432	0.05211	0.01762	0.02332	0.00383	0.01607	0.01646	-0.03756	-0.00612	-0.03374	0.02242	-0.02632	0.00321	-0.01148	0.02421	-0.01242	0.01091	-0.02959	0.01492	-0.02688	-0.04289	0.03233	0.02222	-0.02703	0.09886	-0.03494	-0.05285	-0.04149	-0.00218	0.00667	-0.03209	-0.01353	-0.04765	0.01878
centroid_119223_EAEC.70	-0.02496	-0.01166	0.0137	0.04165	-0.01357	0.03504	-0.02587	-0.01316	-0.05708	-0.01473	0.00935	-0.0042	0.01041	0.00731	0.0122	-0.01766	-0.01146	0.02115	0.00564	0.00553	0.01686	-0.06993	0.00285	0.00181	-0.02671	0.01344	0.04896	0.0469	-0.03178	-0.0017	0.03167	0.01976	0.02256	0.03152	-0.03099	0.00503	0.02358	0.01951	0.01966	-0.06017	-0.04634	-0.02241	-0.03795	-0.01258	0.03135	-0.02357	-0.0228	-0.01561	0.02583
centroid_131548_EAEC.747	-0.02499	-0.06064	-0.02836	0.01536	-0.00946	-0.01143	0.00468	-0.00955	0.0205	-0.01662	0.00892	0.00269	-0.00617	-0.00203	0.02167	0.02109	0.00252	0.00931	0.00937	0.03174	0.01307	0.01405	0.00295	-0.01597	-0.00997	0.00726	0.01784	-0.01653	-0.01058	0.0029	-0.01018	-0.01138	-0.00406	-0.00526	-0.0216	-0.00319	-0.01597	0.0349	-0.00431	0.01194	0.01086	0.02294	0.02423	-0.00186	-0.00438	0.01226	-0.02851	-0.02209	0.00704
7622_4#8_CLS00646.231	-0.02506	-0.04131	-0.01702	-0.00695	0.00267	0.06269	-0.04336	-0.00214	-0.01189	-0.02354	-0.03601	0.01361	0.02794	-0.04892	-0.04178	-0.01622	0.00698	-0.02176	0.01634	-0.01216	-0.02516	0.01064	0.01315	-0.03883	-0.03597	0.08221	-0.03773	0.00838	0.02215	-0.04089	0.08891	-0.02995	-0.03173	0.0202	0.01423	-0.04569	0.03995	5e-05	0.032	-0.01194	-0.01249	0.0522	-0.04787	-0.00886	0.00201	0.05324	-0.00266	0.01475	-0.02105
7622_5#77_CLS01640.223	-0.02512	-0.0283	-0.00416	-0.0358	-0.00841	0.03245	-0.016	-0.00729	-0.04038	-0.02581	0.0182	0.01016	-0.04127	-0.02073	-0.01496	0.00491	0.00025	0.01182	-0.00995	0.00726	0.0616	0.01039	0.00965	0.03572	0.00906	-0.04533	0.04907	0.03155	0.01396	-0.01116	-0.01464	-0.04763	0.05413	-0.01557	-0.0584	0.02244	0.00771	-0.01453	-0.00444	0.00639	-0.03616	0.0384	0.02423	-0.00511	0.03655	0.01989	0.01299	-0.02344	0.01806
Rv2215.687	-0.02512	-0.03043	-0.0199	0.00851	0.02484	-0.03082	-0.01498	0.00043	0.01908	0.00943	0.00783	-0.00441	-0.00513	-0.0203	0.02231	0.01059	0.02272	0.02549	0.00417	-0.01058	-0.00757	0.00145	-0.01456	0.00403	-0.02986	0.00648	-0.00574	-0.00973	-0.00435	-0.02317	0.01731	-0.01856	-0.00323	-0.00191	-0.00673	-0.01044	-0.01547	-0.00251	0.0259	0.00401	0.00019	0.0066	-0.0081	0.01206	0.0035	0.0057	0.0144	0.00475	-0.03607
RV-P150_truncated.858	-0.02525	-0.02388	-0.00158	0.01564	0.02591	-0.02877	-0.00611	-0.03205	-0.00385	0.00375	-0.02198	0.00231	0.02043	-0.0026	-0.00791	-0.01776	0.01617	0.01303	0.00363	-0.03264	0.00258	-0.02717	0.00058	0.0168	0.00136	0.00788	-0.02695	-0.0301	-0.01494	0.01343	-0.01023	0.01061	0.00958	0.03444	-0.00519	-0.031	0.01545	-0.00149	0.00829	-0.00206	0.01495	0.01061	0.00159	-0.02485	-0.00244	-0.01278	0.00894	0.01875	-0.01556
centroid_332484_EPEC.463	-0.02529	-0.04842	-0.02961	0.00448	-0.00227	-0.01461	0.0082	0.03324	-0.00311	0.01805	0.02827	-0.00149	-0.03092	0.04184	0.02359	0.02579	-0.03767	-0.00881	-0.00283	0.00507	-0.01163	0.0044	0.00288	0.02761	0.02756	-0.01951	0.0172	-0.01203	0.00119	0.04552	0.01181	0.02133	-0.00742	0.03628	0.00994	0.0157	-0.00599	0.01281	0.0091	-0.01271	-0.00441	-0.00284	0.03227	0.0038	0.01779	0.01437	0.00904	-0.02286	0.01312
SAUSA300_0214.416	-0.02533	-0.03382	-0.0438	-0.01616	0.0113	-0.00089	-0.02505	0.01557	0.01102	0.01317	-0.03405	-0.02537	0.00659	-0.04052	-0.01461	0.03738	-0.01774	-0.03713	0.02486	0.02016	-0.01637	-0.0458	0.01276	0.03427	0.00418	-0.00375	0.01827	-0.05634	-0.00956	0.01103	-0.02913	0.02246	0.00018	0.03119	-0.01169	0.02161	0.00515	0.03942	0.06633	-0.00381	-0.01737	-0.04212	-0.00153	0.01735	0.00037	-0.02462	0.00572	0.00606	0.00182
SAUSA300_2506.932	-0.02537	0.00801	-0.03663	0.01698	0.00592	-0.05437	-0.06852	0.00957	0.04755	0.01016	0.01307	0.01806	-0.00671	0.01695	-0.02583	-0.03834	0.02214	0.01507	-0.01495	0.00254	0.00649	-0.01945	0.04399	3e-05	-0.01671	0.00712	0.02027	0.00599	0.01827	-0.02974	-0.04865	0.00372	0.01996	-0.02937	-0.00412	-0.01841	0.0269	-0.03088	-0.03485	0.00703	-0.03544	0.00945	0.02277	0.00388	0.02024	-0.02777	0.00707	-0.00269	-0.02117
D4-H241-NS4A.1024	-0.02537	-0.03885	-0.03376	-0.00502	0.04143	-0.01128	-0.01762	-0.05478	-0.02367	-0.02704	-0.01714	-0.01476	0.01092	-0.01981	0.02189	-0.00972	-0.00953	0.0141	-0.02275	0.01111	-0.01906	-0.01937	-0.02001	-0.0038	0.02864	-0.02176	-0.01733	-0.01493	0.01068	0.02329	-0.00079	-0.00269	-0.00062	-0.02256	0.00834	0.01823	-0.00975	0.01064	0.02113	0.01763	-0.00923	-0.00403	-0.01262	0.00499	-0.01552	0.01061	-0.00424	-0.00307	0.00808
D3-H87-3-NS4a.1021	-0.02541	-0.03946	-0.02914	0.01088	0.03761	-0.01135	-0.01098	-0.05043	-0.01589	-0.01339	-0.01398	0.00301	-0.00017	0.00378	0.0094	-0.01306	-0.00474	0.01493	-0.00417	0.02346	-0.03818	-0.01174	-0.0293	-0.0125	0.00947	-0.00429	-0.01457	0.0042	-0.00115	0.02134	-0.01058	-0.00127	-0.00382	-0.00993	0.01154	0.00061	-0.01373	-0.00351	-0.01043	0.0151	0.00436	0.01677	-0.01496	0.00473	-0.00703	0.01768	0.00493	-0.02098	0.01015
Rv1625c.190	-0.02546	-0.02215	0.00817	-0.01299	0.00571	0.01603	-0.01222	0.04583	-0.04278	-0.03332	0.0165	-0.00929	0.01137	0.00411	-0.01428	-0.0004	-0.00673	0.00723	0.0052	-0.02501	0.0156	0.0185	-0.00254	0.01609	-0.03358	0.0041	0.00315	-0.00125	0.00033	-0.02477	0.01952	-0.03794	0.06428	0.03509	-0.01435	0.02509	0.00104	0.01243	-0.03412	0.0004	0.02222	0.01436	0.00602	-0.03953	0.0178	-0.00241	-0.02826	-0.01077	-0.0132
centroid_129608_EAEC.498	-0.02549	-0.04351	-0.04005	-0.00239	-0.05159	0.01307	-0.01455	0.01214	0.00066	-0.01468	-0.00991	0.00899	-0.01299	0.03195	0.01131	-0.00094	0.00048	0.00413	0.00016	0.01917	0.01203	-0.01431	0.01469	0.02056	-0.01271	0.0252	-0.00205	0.05571	-0.00994	0.0287	0.00584	0.01631	-0.00572	0.02739	0.01426	0.01593	0.00564	0.02545	0.00535	0.00933	-0.00803	-0.02151	0.01402	-0.03958	-0.01702	-0.02626	0.0104	0.00999	0.01264
Rv3362c.677	-0.02551	-0.01793	-0.03344	0.00068	-0.00343	-0.03441	-0.05359	0.03921	0.01596	0.04324	0.01884	0.0106	-0.0265	-0.01203	-0.00408	-0.00737	0.01828	-0.0136	-0.03623	-0.01647	-0.01192	-0.00626	-0.00169	0.00055	-0.00958	-0.03364	0.02222	-0.00672	-0.00961	-0.00507	-0.01777	0.04447	-0.03304	-0.04386	-0.0029	-0.01284	0.01853	-0.01012	0.01098	-0.00974	-0.05759	-0.01519	0.00789	0.01982	-0.00436	-0.01478	-0.01188	0.01304	0.01769
centroid_213516_EAEC.1012	-0.02553	-0.07476	-0.01373	0.03983	0.01942	-0.02012	0.00534	-0.02605	0.02676	0.01294	-0.0195	0.01382	0.01884	0.006	-0.01169	0.00153	-0.00588	0.0085	0.05362	0.0781	-4e-05	0.07137	0.01743	-0.06703	-0.05254	0.04614	-0.05024	0.04011	-0.01548	-0.01896	-0.0137	-0.00615	-0.04562	0.02105	0.02794	0.01974	0.03681	-0.00468	-0.00419	0.04165	0.00411	-0.01114	-0.01613	0.02308	0.05861	0.0234	-0.01778	-0.03759	0.00436
OVOC5127.212	-0.02554	-0.02357	-0.01041	-0.0215	0.01318	0.03289	-0.01824	-0.00835	-0.03799	-0.01636	-0.0018	0.00512	0.00495	-0.01557	-0.00195	0.00874	-0.01533	0.01434	0.00779	0.00624	-0.00958	0.02058	-0.02295	-0.0169	-0.0336	0.04827	-0.03372	-0.01497	0.0235	-0.02153	0.03345	0.00271	-0.03463	-0.0254	0.0177	0.02264	-0.04484	-0.04491	0.01879	-0.00138	0.00484	-0.0205	-0.02651	0.00655	0.04911	0.008	0.02742	0.03761	-0.00684
PF3D7_0206800.105	-0.02558	0.0158	0.01808	-0.05912	0.02693	-0.01442	-0.01858	-0.0125	-0.00711	-0.05682	0.06084	0.02121	0.00214	-0.02475	0.00015	0.01223	-0.00164	0.03166	-0.03094	-0.01978	0.10368	-0.06895	-0.0617	-0.02925	-0.00358	-0.05082	-0.00407	0.03713	0.00477	0.0065	-0.00125	0.06098	0.00359	0.06131	-0.01365	0.03577	0.04495	-0.02191	0.1287	-0.01936	-0.09158	0.01269	-0.0388	0.00792	0.07568	0.05436	0.00963	-0.08216	0.01968
centroid_148411_EPEC.712	-0.0256	-0.04872	-0.01853	0.02022	0.01227	-0.00482	0.00429	-0.00221	0.01386	0.00904	0.0089	0.00664	0.00129	-0.00525	0.00962	0.031	-0.02032	0.01894	-0.01657	0.00696	0.02133	0.02953	-0.00307	0.00351	0.00775	-0.00929	0.01536	-0.01649	-0.00814	0.02936	-0.00952	0.01158	0.0053	0.01591	-0.03808	-0.0011	-0.01425	0.00307	0.00063	-0.01048	-0.00666	0.02055	0.01099	0.00207	0.01539	-0.00076	-0.02512	1e-05	0.00712
centroid_32678_EAEC.503	-0.02573	-0.05202	-0.03575	-0.03439	-0.03492	0.04356	0.01022	-0.00104	-0.01615	-0.01834	-0.04551	-0.02282	-0.0073	-0.01209	0.01326	0.0029	0.02994	-0.0112	-0.00094	-0.00948	0.00326	0.02271	-0.01731	0.01959	0.0028	0.0214	-0.01301	0.01256	0.02143	0.0187	0.00331	0.02948	0.00188	-0.00045	0.02738	0.01437	0.02116	0.01139	0.01204	0.01309	0.01068	-0.02643	-0.01454	0.02139	-0.01803	-0.00894	0.03508	0.03426	-0.01581
Rv1653.186	-0.02582	-0.00118	-0.00787	0.00455	-0.00369	0.04395	-0.05383	-0.00352	-0.01137	-0.02211	0.01254	0.01583	0.01792	-0.01225	-0.01933	-0.02492	-0.01331	0.03567	-0.00662	-0.01103	0.07476	0.03813	-0.01411	0.0111	-0.0091	-0.0144	-0.02647	-0.04147	-0.01937	0.04171	-0.00446	-0.00973	-0.0652	0.0136	-0.0507	0.02316	-0.05416	-0.01578	-0.03441	0.03838	-0.00845	0.04361	0.03559	-0.00351	0.04057	-0.02717	0.00659	0.01394	-0.02898
SP_0771.483	-0.02582	-0.05088	-0.04304	-0.05146	-0.07404	0.00904	0.00952	0.00208	-0.00104	-0.03916	-0.01607	-0.02527	0.0128	0.04246	0.0304	-0.04553	0.03715	0.00801	0.00549	0.01699	0.03742	-0.01575	-0.01505	-0.00506	0.05215	0.00811	-0.01981	-0.03294	0.01111	0.01335	-0.02205	-0.04248	0.02291	-0.05803	-0.01261	-0.0153	-0.05066	0.01881	0.02452	-0.02644	-0.01712	-0.02577	-0.0104	0.012	0.02187	0.00505	0.00444	-0.00214	0.03313
centroid_57910_EPEC.729	-0.0259	-0.06	-0.01309	0.00947	-0.00536	-0.00728	-0.0069	-0.01646	0.04161	0.00717	0.01516	-0.01046	-0.00037	-0.02644	0.02567	0.01155	0.00806	0.00345	-0.01897	0.00852	0.0097	0.01294	0.00385	-0.01465	0.01872	0.01014	0.00546	-0.01145	-0.00447	-0.00669	0.00227	-0.00118	0.0029	0.00734	-0.00611	0.00186	-0.02599	0.00113	0.01498	-0.00928	0.00627	0.01214	0.01979	0.0103	0.02493	-0.00804	-0.01664	-0.00531	-0.00726
centroid_85603_EAEC.748	-0.026	-0.06464	-0.02763	0.00135	0.00938	-0.00853	0.00338	-0.03231	0.02807	-0.00672	0.00596	0.00337	0.00076	-0.00545	0.01363	0.01942	-0.01145	0.03546	0.00489	0.02841	0.01274	0.0245	-0.00696	-0.00705	0.00741	0.00982	0.0149	-0.01592	-0.02079	0.02292	-0.02122	0.01874	-0.01583	0.01154	-0.02201	0.00726	-0.01615	0.03647	-0.0102	0.02219	0.01327	0.02406	0.00952	0.01776	0.00272	0.01325	-0.04008	-0.02692	0.00647
D1-Hawaii-VR1254-NS4a.507	-0.02601	-0.06107	-0.03459	-0.02936	-0.03489	0.00706	0.01004	-0.01218	-0.00476	-0.00453	-0.01789	-0.00402	-0.00164	-0.01445	0.01551	0.01328	0.00899	-0.01461	0.03012	0.02576	0.02889	0.00814	-0.00977	0.0035	0.02227	-0.0252	-0.02387	0.01962	0.00523	0.0382	-0.04151	0.01434	-0.02655	0.00391	0.02966	-0.0008	0.00573	0.00967	-0.0041	0.00904	-0.0035	0.00265	-0.01006	-0.03663	0.00619	0.00522	-0.0002	0.00024	0.00506
t3005.608	-0.02618	-0.02438	-0.01983	0.00934	0.02914	-0.04252	0.00188	-0.03325	-0.00827	-0.00612	-0.01129	-0.00106	0.00849	-0.02986	0.01585	-0.01376	0.00878	0.00374	0.01718	0.01341	0.03043	-0.03457	0.00922	0.04043	0.00895	-0.02717	-0.01407	-0.0007	-0.00607	0.00595	-0.00058	-0.01186	0.00448	-0.01101	-0.02157	-0.01299	0.01221	0.00368	0.00483	0.00494	0.00931	0.00631	0.00343	-0.01386	-0.02603	-0.00952	0.00361	0.00242	0.00897
SF_p0054_Sh.376	-0.02621	-0.05044	0.08542	-0.08278	-0.00475	-0.039	-0.03713	0.03789	-0.00317	0.02341	-0.09333	-0.00016	0.06641	0.02279	0.02428	0.03928	-0.00236	0.06082	0.04058	-0.0234	-0.00337	-0.01204	0.02876	0.00945	0.00719	0.00189	0.01786	0.05718	-0.01391	-0.05372	0.02574	-0.00592	0.0191	-0.01323	0.01122	-0.00938	-0.01992	0.02496	0.00924	-0.01365	0.0329	0.02654	-0.01596	0.03752	-0.0022	0.0434	0.03132	0.01878	0.03235
SAUSA300_1381.426	-0.02621	-0.0156	0.02854	-0.05183	-0.00705	-0.04807	-0.12162	0.03242	-0.01067	-0.01361	0.04952	0.00819	-0.04579	-0.05378	-0.01334	-0.00413	-0.05847	-0.15843	0.03827	0.06687	-0.04252	-0.05986	0.02525	-0.01214	-0.01752	-0.03181	-0.01407	-0.03835	-0.00939	-0.04954	-0.01145	0.03785	0.04951	-0.00751	0.05327	0.02154	0.07207	0.01686	-0.04165	0.01892	-0.0245	-0.07161	0.00147	-0.03269	-0.01097	0.03685	0.02335	-0.00377	0.00293
SAUSA300_0889.921	-0.02623	0.00313	-0.00846	0.01969	0.01475	-0.03581	-0.05675	0.00519	0.00794	-0.01985	-0.01626	-0.01192	0.00309	0.01186	-0.00233	-0.02482	0.02471	-0.00975	-0.00076	-0.01433	-0.00681	0.0067	-0.03605	0.02045	0.01438	-0.00712	-0.00092	0.0147	0.00217	-0.03323	0.02489	-0.00367	0.00683	0.02128	-0.01514	-0.03096	0.00877	0.01153	0.01534	0.01736	0.00134	-0.0082	-0.02417	0.023	-0.01967	0.02393	-0.00152	-0.01425	-0.00076
centroid_32230_EAEC.1014	-0.02624	-0.0578	-0.01423	0.02075	0.0137	-0.0149	0.00076	-0.02448	0.02138	-0.00391	-0.02769	-0.00883	0.01871	-0.00941	-0.01825	-0.01952	0.03199	-0.00433	0.01901	0.04076	0.00993	0.04544	0.03024	-0.02099	-0.01842	0.02068	-0.04535	0.03701	-0.00595	-0.04198	0.00991	-0.0189	0.00193	0.00057	0.02188	0.02601	0.01237	-0.03187	0.01015	0.02638	0.0068	0.00105	-0.02657	0.03996	0.03681	0.03084	-0.00159	-0.0307	-0.00206
centroid_414633_EPEC.721	-0.02638	-0.10317	0.02669	0.09956	-0.05148	0.04834	0.01507	0.03284	0.09248	-0.01671	0.05363	-0.00239	0.04131	0.00515	-0.0261	0.03794	-0.03335	-0.01724	0.01582	-0.05331	0.00387	-0.00989	0.01141	-0.02056	0.00226	-0.01339	0.00889	0.00067	0.01327	-0.02986	-0.00218	-0.0069	0.01938	0.00438	0.02616	-0.00166	-0.1224	-0.00331	0.01798	-0.01261	-0.03623	-0.01556	0.00167	-0.01729	0.01103	-0.02369	-0.01549	0.01327	-0.01925
centroid_455095_Sh.630	-0.02642	-0.06707	0.08833	-0.02979	-0.00887	-0.09299	-0.0254	0.0299	-0.00069	0.03686	-0.02877	0.01985	0.02103	0.01651	-0.00179	0.0584	0.01504	0.00046	0.04865	-0.02707	0.00488	0.00039	0.00535	-0.03349	-0.03114	-0.01712	0.03122	0.01152	0.02369	-0.03492	-0.04825	-0.04042	-0.08436	0.04114	-0.01954	0.01164	0.06002	0.04058	-0.04946	-0.02122	-0.01085	0.00503	-0.0257	0.00986	-0.02452	-0.04045	-0.02828	0.0413	8e-05
centroid_154258_EPEC.970	-0.02644	-0.02969	-0.01039	0.03452	0.02326	-0.02325	-0.00731	-0.02319	-0.02152	-0.0257	-0.00569	-0.01021	-0.00386	-0.00983	0.01794	-0.01533	0.00857	0.01104	-0.00989	-0.03019	-0.01362	-0.01364	-0.00068	0.02123	0.03122	-0.00266	0.0157	-0.00379	-0.00265	0.00476	-0.00676	-0.00145	0.02108	-0.01655	-0.02411	-0.00523	-0.00608	-0.0116	0.00354	-0.00417	-0.00487	0.01965	0.02279	0.00422	-0.0239	0.00087	-0.01375	0.02802	-0.00991
SAUSA300_0117.665	-0.02648	-0.01079	-0.02496	0.02224	0.00138	-0.0252	-0.04683	0.04154	0.04273	0.0285	0.00832	-0.0198	-0.02136	-0.01133	0.00047	0.0158	0.031	0.03888	0.00656	0.0142	0.00255	-0.03443	-0.00318	-0.00577	-0.006	0.02314	0.05888	-0.0169	-0.00666	-0.02784	0.01684	-0.0095	0.0143	0.0099	-0.00956	0.00384	-0.01065	-0.04705	0.00471	-0.00071	-0.02225	-0.03059	0.01612	0.00149	0.02223	0.01691	0.01004	0.00634	-0.00369
SSON53G_RS27355_s2_Sh.885	-0.02649	-0.0177	0.02708	0.00738	0.01168	-0.06119	-0.01301	-0.0065	-0.00639	-0.00992	-0.02133	0.01906	0.00424	0.00883	-0.01839	0.01043	0.00654	0.02434	-0.00318	-0.036	-0.0291	-0.01302	3e-05	-0.00482	-0.02308	-0.00697	-0.02317	0.0059	-0.01744	-0.02602	-0.01054	0.00437	-0.03096	0.02552	-0.03046	0.01041	0.01836	0.01532	-0.01124	0.00659	-0.00823	0.00145	0.00673	0.01648	-0.02856	-0.0113	0.005	0.01277	-0.02631
7622_5#77_CLS00569.235	-0.02651	-0.04302	-0.01723	-0.01469	-0.023	0.019	-0.01017	-0.01374	-0.04288	-0.02888	-0.00822	0.00614	0.0103	-0.03011	0.01861	0.026	0.01243	-0.00778	0.00146	-0.00937	-0.01817	-0.0059	0.00168	0.0053	-0.00438	0.01095	-0.00952	-0.01823	-0.01087	0.03735	0.01457	-0.01987	-0.00646	0.00224	-0.03955	-0.03379	0.04866	0.01718	-0.03397	0.00366	-0.01347	0.01912	0.00284	0.01147	0.0281	0.01363	0.02683	0.01193	0.00622
SAUSA300_1658.414	-0.02653	-0.00331	-0.0444	0.00592	-0.00694	-0.00366	-0.07517	0.03242	0.0191	0.0311	-0.01981	-0.02239	0.02663	-0.02461	0.00434	0.04651	-0.04265	-0.04569	0.01506	-0.01705	-0.01929	-0.03383	-0.01543	0.03162	0.01339	-0.03603	-0.00456	-0.02561	0.00952	0.07155	-0.00327	0.00014	0.03897	-0.0068	0.02198	-0.00545	0.02179	0.01741	-0.0386	-0.0103	0.0172	-0.02597	-0.03395	-0.01254	0.03718	0.00951	-0.03245	0.00388	-0.07293
SF_p0079_Sh.388	-0.02662	-0.03845	0.10225	-0.09482	-0.00446	-0.04996	-0.06309	0.04399	-0.00686	0.01346	-0.07667	0.02329	0.07026	0.06301	0.02698	0.0217	-0.00999	0.07857	0.02564	0.02435	-0.02384	0.00997	0.01961	-0.0256	0.01136	-0.00099	0.00151	0.05444	-0.01083	-0.05043	0.02195	-0.0107	0.03193	-0.00297	0.01466	-0.02344	-0.03904	0.01116	0.02005	-0.00714	0.0152	0.04204	0.02329	0.00787	0.00952	0.02313	0.02553	-0.00965	0.05198
centroid_117705_EPEC.466	-0.02664	-0.04877	-0.0184	-0.01969	0.01243	0.02339	0.0127	0.01668	-0.01678	-0.02107	0.01246	0.01291	0.01671	0.02963	-0.00835	0.01308	-0.0517	0.04489	0.02518	-0.00813	-0.00146	0.00359	-0.04029	-0.00206	-0.00109	-0.01546	-0.0468	-0.00653	0.00128	0.02096	0.01947	0.04916	-0.00406	0.00381	0.01669	0.0174	-0.02387	0.02026	-0.02492	0.02942	-0.03703	-0.01041	0.03895	0.02273	0.01011	-0.01664	0.03676	-0.02149	-0.05352
PF3D7_0207000.1o2.872	-0.02666	-0.0057	-0.00626	0.04084	0.02129	-0.04709	0.01139	0.00752	0.01158	-0.00351	0.02857	0.04622	-0.01789	0.02437	-0.03194	-0.02998	0.01267	-0.00895	0.00455	-0.01438	0.02139	-0.023	0.00791	-0.02212	0.02293	-0.00478	0.00127	0.0039	-0.01611	-0.01123	-0.03198	0.0015	0.02064	-7e-05	-0.02549	0.00877	0.0139	-0.01465	-0.0199	0.0108	0.01128	-0.02425	0.0149	-0.03333	0.00455	0.00723	0.00634	-0.03605	0.03408
SAUSA300_0242.682	-0.02668	-0.02226	-0.03299	0.01388	0.00064	-0.02787	-0.04769	0.01712	0.03707	0.0187	-0.00357	-0.00863	0.00611	-0.02976	-0.01654	0.01418	0.01226	-0.01243	-0.01348	-0.01744	0.02416	-0.00032	0.00239	0.00994	-0.01423	-0.02755	0.00236	-0.02483	-0.02106	-0.01626	0.0078	0.01233	0.01429	-0.02442	-0.02697	-0.01264	0.00766	0.01382	0.01672	0.0129	-0.00349	0.00903	0.00214	-0.01273	0.02186	-0.04543	0.03305	0.01108	0.00144
centroid_129869_Sh.378	-0.02669	-0.00192	0.00045	-0.02907	0.03535	0.00746	0.0291	0.01842	-0.01088	0.00616	0.01095	0.01926	0.00609	0.00779	0.0042	0.02969	-0.08446	0.0214	-0.01108	0.07917	-0.00193	-0.00033	-0.03488	0.00678	0.06054	0.08754	0.08629	-0.03042	-0.00972	0.02278	0.06734	0.07534	-0.0104	0.02478	-0.04346	0.03142	-0.016	-0.01589	0.02838	0.02834	-0.00763	0.02005	0.02088	0.00488	-0.06747	-0.03166	-0.07311	0.05211	-0.01724
centroid_1428762_Sh.623	-0.02671	-0.02803	-0.01452	0.03122	0.02525	-0.05571	0.04289	-0.01275	-0.03706	0.06892	0.01467	0.03305	0.02458	0.01191	-0.02159	-0.02352	0.01536	-0.02122	0.01463	-0.04002	-0.01505	-0.04376	-0.06468	-0.02382	-0.02336	-0.01133	-0.01562	0.02366	-0.03851	-0.02536	0.02381	-0.01115	0.01425	-0.03757	0.02759	-0.00933	0.02852	-0.01521	0.02781	-0.03178	-0.00591	0.03252	-0.0006	-0.02802	-0.01699	0.01831	0.0264	-0.02825	0.03439
ETEC_2847.143	-0.02675	-0.02465	-0.00669	-0.0244	0.02785	0.03185	-0.00784	0.0091	-0.02198	0.00864	0.00031	0.01694	0.0001	0.02872	-0.00136	0.00929	0.00917	0.04123	0.00432	0.03948	0.00728	0.08367	0.01168	0.06937	-0.00564	0.05165	-0.0727	-0.05505	-0.03361	0.05353	-0.05758	0.04165	-0.0305	-0.02274	0.03179	0.02366	-0.01392	-0.01452	0.00386	-0.07918	0.0252	-0.04971	0.03905	-0.04658	-0.04481	0.0327	0.016	0.00747	0.01409
t0248.863	-0.02678	-0.00388	-0.01324	0.0079	0.0269	-0.00186	-0.01714	-0.05858	0.00433	-0.00251	-0.01	-0.01132	0.02882	-0.01331	0.00536	-0.03249	-0.00367	0.02178	-0.00743	-0.01106	-0.02484	-0.0413	-0.02101	-0.01072	0.0032	-0.04054	-0.02705	-0.00517	-0.00326	0.01192	-0.02935	0.00632	0.0232	0.01374	-0.00134	0.0049	-0.02563	-0.02607	0.01478	0.00405	0.02269	0.00373	-0.00644	-0.01405	0.0006	-0.04988	-0.02402	0.02671	-0.00474
t3872.849	-0.02685	0.01327	0.0077	0.00455	-0.02596	0.00369	-0.00735	0.00213	0.02141	0.02835	0.00627	0.04512	0.00417	0.04526	-0.02508	-0.00545	0.03218	0.01737	-0.01905	-0.08833	0.03811	0.01103	-0.02762	-0.03628	0.00874	0.01076	-0.03796	0.0387	0.01701	0.05052	0.07724	0.05337	0.06625	0.04069	-0.05887	-0.02877	0.04658	-0.01107	-0.01041	-0.12592	0.00635	0.01403	0.0173	-0.0173	-0.05768	0.01005	-0.11022	0.02528	-0.01862
centroid_800227_ETEC.649	-0.02694	-0.03446	0.00221	0.00917	0.01456	0.00407	0.01243	0.01002	0.03954	0.04529	-0.02706	-0.01662	-0.00769	-0.01109	-0.02961	-0.0164	0.02886	-0.02824	-0.01578	-0.01945	0.01026	0.01306	-0.00088	0.02716	0.0129	0.00344	0.02688	0.01728	0.03122	0.04242	0.03562	-0.01036	0.01359	0.00346	-0.00138	0.02466	0.0306	0.0046	0.03403	0.00109	0.02204	-0.03939	0.00239	0.03571	0.02723	-0.00484	-0.00482	0.01217	-0.05134
WS_3504D_05115.903	-0.02694	-0.02582	0.01301	0.02176	0.02617	-0.03992	-0.00688	-0.00712	-0.03021	-0.02519	0.00227	-0.00579	-0.03171	0.01572	-0.02162	-0.024	-0.0085	-0.01339	-0.03242	-0.00207	0.03854	-0.02436	-0.00163	-0.00632	0.03215	-0.01255	-0.00333	0.00892	0.00528	0.02113	0.02637	-0.02503	0.0326	0.01144	-0.02588	0.0146	0.02609	0.01115	0.03004	-0.00186	-0.00394	-0.00027	-0.03294	0.01192	-0.02036	0.01965	0.0041	0.01002	-0.02809
SAUSA300_1756.154	-0.02723	-0.00191	-0.02877	-0.01727	0.00492	0.01996	-0.07022	0.01669	-0.0185	-0.03535	-0.00517	0.01897	0.01547	-0.01885	-0.02344	-0.00753	-0.0204	-0.01373	-0.0035	-0.01115	0.02087	0.00946	-0.02029	0.0184	-0.00171	-0.00974	-0.02393	-0.0292	-0.00358	-0.02142	0.03159	-0.01004	0.01533	0.0173	-0.01526	-0.01001	0.01563	0.02166	0.01063	0.05787	0.02124	-0.02341	-0.01772	0.00198	-0.02383	-0.02421	-0.00409	-0.0081	-0.03801
centroid_327088_EPEC.977	-0.02726	-0.05143	0.01824	0.0615	-0.00396	-0.00921	0.00717	0.01669	0.01083	-0.00493	0.01499	0.00405	0.0054	0.02242	-0.017	-0.0173	0.02216	0.00799	0.01441	-0.01843	0.00908	0.03077	0.01926	-0.02702	-0.01124	0.02424	-0.00719	0.01381	-0.00027	-0.02785	-7e-05	0.00474	-0.00097	0.0039	0.01081	0.0204	0.00637	0.00928	-0.00876	0.00619	0.00709	0.01363	-0.0064	-0.01415	-0.00053	0.01289	0.01673	0.00954	-0.03722
ETEC_2005.162	-0.02727	0.01873	-0.003	-0.03016	0.01964	0.02781	-0.01443	0.03472	-0.02433	-0.06299	0.04319	0.03448	-0.0092	-0.00302	-0.01384	0.0532	-0.01764	-0.00338	-0.00104	-0.01731	-0.01133	-0.05072	-0.05533	0.00983	-0.01008	0.05951	-0.09262	-0.02623	-0.01123	-0.03646	-0.01231	0.07233	-0.00972	0.03097	-0.0232	-0.02489	-0.02847	0.07103	0.10888	-0.05872	-0.15367	0.0321	0.04314	0.01336	0.07065	0.01123	-0.02671	-0.02549	-0.02535
7622_5#77_CLS00402.994	-0.02728	-0.03911	-0.01554	-0.00617	0.00965	0.00015	-0.00244	-0.02779	0.04481	-0.01611	-0.00273	-0.00596	-0.00822	-0.02143	-0.00831	-0.02572	0.01836	0.00345	-0.02158	0.01307	0.03242	-4e-05	0.03889	-0.01397	-0.00232	0.01601	-0.0041	0.05285	-0.01527	-0.01145	-0.05799	-0.01147	0.0168	-0.00447	0.01622	-0.03008	-0.02581	-0.00057	-0.00964	0.00628	0.01688	0.01252	0.01573	0.0023	0.02342	0.02586	0.00578	-0.00474	-0.01968
7622_5#77_CLS01488.481	-0.02729	-0.02189	-0.02616	-0.0502	-0.04713	0.06825	0.01298	-0.00882	0.03009	0.01592	-0.0071	0.01715	0.03807	0.03577	-0.00365	-0.05692	-0.04504	-0.0039	-0.02327	-0.09844	0.00458	0.02085	-0.02761	-0.0356	-0.04875	-0.05732	-0.07097	0.071	0.01477	0.03602	0.12775	0.03701	-0.01797	0.06687	0.01435	-0.03476	-0.01261	0.01858	-0.00879	-0.05649	-0.00299	0.044	0.01244	-0.01252	0.01	-0.03674	-0.05587	-0.06209	-0.06364
centroid_801647_s2_ETEC.912	-0.02743	-0.0337	-0.02742	0.02466	0.03091	-0.00939	-0.01503	-0.05843	-0.0151	-0.04138	-0.05111	-0.02937	-0.00532	0.01386	0.02743	-0.01317	-0.02456	-0.00544	0.01186	-0.02234	-0.0178	-0.02659	-0.01198	0.02159	0.01941	-0.01861	-0.00779	0.00492	0.01433	0.02381	0.00721	0.02154	0.01865	-0.01018	0.02252	-0.02107	-0.01294	-0.00165	0.0064	0.00809	0.01147	-0.01822	-0.01226	0.00689	-0.01478	-0.01582	-0.0071	0.02174	-0.01122
centroid_204539_EAEC.746	-0.02744	-0.05651	-0.03552	0.00778	-0.00603	-0.01028	0.00198	-0.01513	0.00986	-0.01273	0.00737	0.00479	-0.00581	0.00128	0.02135	0.01981	-0.00277	0.01253	0.00485	0.02748	0.00819	0.01057	0.00189	-0.01167	-0.00468	0.01166	0.01664	-0.02614	-0.02214	0.00752	-0.01747	-0.00929	-0.00241	-0.01274	-0.03192	0.00496	-0.01384	0.04118	-0.00506	0.01553	0.01661	0.02102	0.02035	-0.01019	-0.01045	0.00888	-0.03773	-0.01887	0.01227
centroid_178290_EAEC.755	-0.02748	-0.04168	-0.03676	-0.002	-0.03311	0.01104	-0.00476	-0.00645	0.00479	0.00023	-0.00652	-0.03491	-0.02893	-0.04272	9e-05	0.01662	0.00662	0.01351	-0.0552	-0.00199	0.01427	-0.00275	0.04096	-0.00401	-0.02716	-0.02118	-0.00458	-0.00656	0.02113	0.00077	0.00431	-0.02413	-0.01156	0.00584	0.01983	-0.02845	0.00225	0.05107	-0.00869	0.0012	0.0157	-0.00764	0.05335	0.03104	0.00281	0.02492	-0.03533	-0.00317	0.00278
D2-New Guinea C-NS4A.510	-0.02749	-0.06127	-0.04311	-0.01069	-0.0208	0.00192	0.00923	-0.01328	-0.01529	-0.00084	-0.00855	0.00933	-0.00412	-0.00382	0.02319	0.03197	-0.01543	-0.00657	0.01186	0.044	0.00159	0.00741	-0.01084	0.01735	0.01936	-0.01361	0.00906	0.01654	-0.01343	0.05575	-0.03093	-0.00205	-0.03802	0.00686	-0.00841	0.03126	0.00587	0.01639	0.00084	0.02799	0.01553	-0.00087	-0.01352	-0.01159	-0.01615	0.00841	0.00269	-0.0247	0.02147
SAUSA300_1768.427	-0.02752	0.00732	-0.00075	-0.0368	-0.01236	-0.02244	-0.12441	0.04857	0.01056	0.00812	0.03539	0.02085	-0.04165	-0.04294	-0.01658	-0.00769	-0.04697	-0.12588	0.02596	0.08149	-0.0521	-0.05021	0.00222	0.01426	-0.00688	-0.05042	-0.01446	-0.03331	0.00369	-0.04475	-0.03482	0.01816	0.04806	-0.01699	0.03228	0.01248	0.04609	-0.01705	-0.04489	0.00063	-0.01983	-0.0787	0.00077	0.00255	-0.00249	0.0236	0.01307	-0.04227	0.01355
centroid_211643_EAEC.991	-0.02752	-0.04353	-0.02804	0.02641	0.03811	-0.03564	-0.0047	-0.04794	-0.02832	-0.03261	-0.01444	0.00333	-0.001	-0.00156	0.01983	0.00343	-0.01398	0.01353	0.00294	0.01936	-0.01449	-0.01596	-0.01001	0.01306	0.01495	-0.00756	-0.00308	0.01027	-0.00867	0.02122	-0.0099	0.00033	0.00737	-0.00602	-0.00471	0.02028	-0.00727	-0.01052	-0.00955	0.01141	-0.00178	0.00815	-0.01473	-0.00718	-0.00836	0.01877	-0.00757	-0.01193	0.01142
ETEC_1141.654	-0.02753	-0.00519	-0.02227	0.03992	0.01605	0.02891	-0.08078	-0.02863	0.02789	0.06277	-0.05328	-0.0663	-0.0353	0.01533	-0.00011	0.03657	-0.00889	-0.02013	-0.07056	-0.06789	0.0475	-0.01034	-0.10578	-0.02185	-0.04246	0.03231	-0.07002	0.02012	0.00467	-0.01868	0.0769	-0.08628	0.03062	0.0288	0.04689	-0.03398	0.05863	0.00656	-0.03814	0.0023	-0.01672	0.03992	0.0581	-0.01116	-0.01877	-0.10744	-0.00669	0.12079	0.0365
t2305.103	-0.02754	-0.00798	-0.00822	-0.03351	0.01559	0.01839	-0.00904	-0.00807	-0.03629	-0.03291	0.04085	0.02665	0.00786	0.01582	-0.01065	0.0211	-0.03875	-0.00325	-0.01934	0.01887	0.00315	-0.00284	-0.01137	0.03427	0.00859	0.00417	-0.02686	0.00765	-0.03787	-0.02721	-0.00918	0.03997	0.03346	-0.02525	-0.06076	-0.00661	0.00998	-0.04988	0.0089	-0.00811	-0.03535	-0.05955	-0.02392	-0.02585	0.04252	0.00376	-0.01288	0.03259	0.03234
centroid_33594_ETEC.639	-0.02761	-0.03298	0.00937	0.02215	0.03047	-0.00918	-0.00663	-0.02913	0.02667	0.02567	-0.02341	-0.00451	-0.0083	0.01312	-0.02537	-0.02621	0.03386	0.02549	0.05029	-0.03023	-0.002	-0.00847	-0.02117	0.02637	-0.02048	0.0292	-0.04647	0.00349	0.03832	-0.02346	0.04846	-0.02612	0.03202	0.04324	-0.04731	-0.01478	0.03436	0.02043	0.02683	-0.02061	-0.00043	0.00322	0.02895	-0.01554	0.01506	-0.00379	0.02218	0.0433	-0.02298
centroid_204350_EAEC.1002	-0.02762	-0.03918	0.00113	0.02413	0.03361	-0.01653	-0.00903	-0.03485	0.01968	-0.02754	0.01245	0.00438	-0.02277	0.03051	-0.00018	-0.01557	-0.0058	0.00909	0.00826	0.03628	-0.02551	0.00234	0.01492	0.02081	0.00748	0.01053	0.00579	0.01555	0.00327	0.05346	0.01597	-0.02499	-0.01358	-0.00083	-0.00486	0.02414	-0.00859	0.02009	0.02078	-0.00423	0.0012	0.01249	0.05614	-0.0197	-0.01057	0.00448	-0.00758	-0.00884	-0.00529
t1579.850	-0.02782	-0.00792	-0.02873	0.03357	0.01976	-0.02523	0.03589	-0.03384	-0.00449	0.01628	-0.00247	0.03336	0.01924	0.01704	-0.00172	-0.02328	-0.01521	0.01419	-0.01871	-0.02138	-0.01026	0.02049	0.01343	0.047	-0.00786	0.0257	-0.02286	-0.01189	-0.00397	0.03322	0.01219	-0.0052	0.03407	-0.00179	0.00651	-0.0454	0.02644	-0.02472	0.0019	-0.0314	-0.02538	-0.02587	-0.00872	0.00615	0.01075	-0.02584	0.00916	0.01056	0.00374
centroid_123381_EAEC.757	-0.02787	-0.05542	-0.04602	-0.01209	-0.00942	-0.00772	0.00881	-0.02749	0.0354	-0.00579	-0.01413	-0.02107	0.02256	-0.02813	0.02711	0.01676	-0.02278	0.00072	-0.02828	0.03301	0.00327	0.02043	0.00114	-0.03005	-0.00335	0.01021	0.00301	-0.01107	0.01355	-0.01804	0.01768	0.03953	-0.00554	0.03115	-0.00486	-0.01794	0.03258	0.01604	0.01059	-0.00945	0.06164	0.0056	0.01626	0.02535	-0.0089	0.00237	0.01761	0.00497	0.01863
centroid_113541_EPEC.730	-0.02798	-0.06927	-0.01205	0.01702	0.00499	-0.00322	0.00602	-0.01247	0.05066	0.00056	-0.00055	-0.02553	0.02042	-0.02571	0.01784	0.02369	0.00362	0.01016	-0.02144	-0.01018	0.01575	0.01093	0.00937	-0.00056	0.0315	0.01778	-0.01957	-0.0229	0.00548	-0.01139	0.01969	0.00257	-0.01768	0.03124	-0.01731	0.0132	-0.03107	0.00475	0.0062	-0.02016	0.00217	0.01604	-0.00309	0.00568	0.03195	-0.01486	-0.0128	0.01202	-0.0172
ETEC_1358.126	-0.02802	-0.0206	-0.04102	0.02906	0.02641	0.03851	-0.00899	-0.00723	-0.02287	0.00561	-0.0354	0.0021	0.04637	0.01864	-0.01845	0.01013	-0.04567	0.02898	0.04457	-0.03375	-6e-05	0.03183	0.00784	-0.00985	0.02589	0.01671	-0.04905	-0.02337	-0.0226	0.03615	-0.00396	-0.01712	0.00926	0.01241	-0.0676	0.02046	-0.01624	-0.04958	-0.01213	0.02821	-0.00123	0.00046	0.01931	-0.02744	0.01538	0.03148	0.00542	0.01738	-0.05308
ETEC_1690.144	-0.02804	-0.0214	-0.02347	-0.03093	0.03244	0.00666	-0.01506	-0.01943	-0.03127	-0.02898	0.00901	-0.01089	-0.00468	0.00724	0.0168	0.03762	-0.0253	-0.02756	0.00988	0.03549	0.00585	0.03691	-0.01466	0.04611	-0.00512	0.01299	0.0289	0.01271	0.00181	0.00089	0.02432	0.00079	0.02894	0.00525	0.00492	0.01387	0.00377	0.0061	0.01823	-0.01521	0.00683	0.02977	-0.02304	-0.04768	-0.01299	-0.01183	-0.00634	0.01621	0.01601
Rv2345.704	-0.02804	-0.03679	-0.02031	0.0074	0.01152	-0.03412	-0.02369	-0.01856	0.0259	-0.00487	0.00077	-0.00481	-0.04607	-0.02757	0.03366	0.01003	0.02339	-0.0053	0.00406	0.02973	0.01019	-0.01632	0.00327	0.02728	-0.00016	-0.00236	0.00126	0.01887	0.00847	-0.04232	-0.00111	-0.03895	-0.01356	-0.00822	-0.01648	-0.01278	-0.00032	0.00632	-0.01	0.01418	-0.01876	0.03652	0.02614	-0.00475	-0.02222	0.00211	0.01565	-0.01075	0.01129
centroid_93288_EAEC.1013	-0.02809	-0.06246	-0.01958	0.03834	0.01755	-0.03154	0.00028	-0.01905	-0.00046	-0.0053	-0.01119	0.01566	0.00463	0.0034	-0.01086	0.00374	0.00956	-0.00542	0.02478	0.04934	0.0136	0.02936	0.02612	-0.02635	-0.02333	0.02838	-0.02231	0.03876	-0.02266	-0.03064	-0.00839	-0.02278	-0.01655	0.0062	0.00591	0.00279	0.02747	-0.01769	-0.00103	0.02694	0.01515	-0.00124	-0.01999	0.00664	0.03311	0.02752	-0.00143	-0.03699	0.00863
Rv3864.185	-0.02812	-0.01242	-0.03286	0.03556	-0.02931	0.03982	-0.06173	0.03698	-0.02635	0.00432	-0.01565	0.0375	0.05495	0.00465	-0.04672	0.00807	-0.00139	0.01868	0.0176	-0.03595	0.08345	0.00654	0.01834	0.00885	-0.02931	-0.0023	-0.03607	-0.02201	0.01203	-0.02145	-0.00192	0.00334	-0.07187	0.01383	-0.00805	-0.03317	-0.02272	-0.0317	-0.00394	0.04857	-0.00136	0.02787	0.04117	0.04328	0.07174	-0.04157	0.03931	0.00645	-0.02526
centroid_146210_EAEC.1007	-0.02812	-0.04616	-0.03322	0.03391	0.033	-0.02357	0.00723	-0.04455	-0.03311	-0.02145	-0.02145	0.00856	0.01102	0.01589	0.01051	0.00638	-0.0179	-0.00144	0.0108	0.01663	-0.02211	-0.00982	-0.01106	-0.00716	0.00858	-0.01012	-0.01224	0.00691	-0.00172	0.02964	-0.00067	0.00177	0.00953	-0.01219	0.00274	0.02127	-0.01524	-0.0068	-0.00663	0.00653	-0.00152	0.00878	-0.01503	-0.00083	0.0029	0.0166	-0.01187	-0.01667	0.01121
7622_5#77_CLS01563.743	-0.02817	-0.05895	-0.0377	-0.01316	-0.03256	-0.00129	0.00252	-0.01187	0.02205	-0.00181	-0.01707	-0.01757	-0.01541	0.00092	0.01551	0.00475	0.00757	0.0068	-0.01761	0.0043	0.01034	0.00145	0.0057	-0.00248	-0.02069	0.018	0.01874	-0.04313	-0.0177	0.00295	0.00754	-0.00545	-0.0063	0.00309	-0.01882	-0.01256	-0.008	0.02074	0.03569	0.00749	0.02785	0.00441	0.01615	-0.0025	-0.00771	-0.00691	-0.00352	-0.00315	-0.01853
SAUSA300_0957.675	-0.02833	-0.00169	-0.06411	0.01975	-0.01958	-0.02065	-0.07316	0.05273	0.03267	0.0389	-0.01476	-0.01554	0.00577	0.00692	-0.02936	0.03221	-0.0026	-0.00711	0.00524	-0.04101	0.01087	0.02659	0.00058	0.008	-0.00493	-0.00873	0.00816	0.01472	-0.01906	0.02982	-0.02766	0.05653	-0.01193	-0.00353	-0.0211	0.01925	-0.0091	0.01335	0.03271	0.01181	-0.06392	0.0349	0.00538	-0.01792	0.01313	0.00227	0.02015	-0.00659	-0.01124
centroid_142945_EAEC.253	-0.02837	-0.05067	-0.03407	-0.01713	0.00079	0.03407	-0.00223	-0.02073	-0.02184	-0.01906	-0.01022	0.0146	0.00764	-0.01761	-0.00278	-0.00617	-0.0107	-0.00386	0.00489	0.00016	0.03264	0.00297	0.05262	0.03469	-0.01218	-0.00063	-0.01139	0.02761	-0.03558	0.00908	-0.0157	-0.01995	0.04282	0.02856	0.01724	-0.03107	0.02229	-0.00246	-0.02051	0.02535	0.03076	0.0037	-0.01313	0.06037	0.0258	0.00357	0.0132	-0.02144	-0.02641
centroid_32922_EAEC.504	-0.02846	-0.05821	-0.03285	-0.02801	-0.03961	0.00852	0.0201	-0.00575	-0.0088	-0.02562	-0.03047	-0.00348	-0.02942	0.00637	0.02032	-0.00799	0.02362	-0.01712	0.02018	0.02053	0.00803	0.0181	-0.01403	0.01228	0.00698	0.02638	-0.00437	0.00328	0.0124	0.02023	-0.03992	0.01459	0.02104	0.00078	0.00599	-0.00717	0.01028	-0.0093	-0.02962	0.01343	-0.0119	-0.01254	-0.00169	-0.00537	0.0043	0.02909	-0.00517	0.00297	-0.00071
D2-New Guinea C-E.512	-0.02846	-0.04911	-0.04189	-0.02208	-0.02345	0.00469	-0.01485	-0.01367	0.03451	-0.00783	-0.02918	-0.01909	-0.01211	-0.02481	0.01797	0.0318	-0.00045	-0.00254	0.01725	0.02037	0.03287	0.00213	-0.00807	0.00281	-0.01741	-0.00934	-0.01284	0.03009	-0.01377	0.03101	-0.00818	-0.04031	-0.00448	0.02604	0.00501	0.00602	-0.02723	0.01126	0.06037	-0.0171	0.00083	-0.01833	0.01163	0.01271	0.00835	-0.03511	0.02884	-0.03523	0.02025
D2-New Guinea C-NS2B.511	-0.02855	-0.0677	-0.05072	-0.00392	-0.0316	0.00259	0.01251	-0.01383	0.03582	-0.00656	-0.03048	-0.0071	-0.00379	0.00497	0.03194	0.03153	0.00585	0.00818	0.0232	0.03394	0.00882	0.02861	-0.00013	-0.00525	-0.00255	-0.0064	-0.00761	0.01773	-0.02288	0.02907	-0.00089	-0.02737	-0.02665	0.01355	0.03115	0.02706	-0.01007	0.02357	0.01771	0.02927	0.0128	0.01555	-0.00894	0.0017	-0.00038	-0.01348	0.03747	-0.00923	0.01625
OVOC8491.200	-0.02862	-0.04102	-0.00204	0.01758	0.0064	0.03895	-0.02349	-0.00469	-0.02087	0.00709	0.00934	0.02099	0.02217	-0.0229	0.00747	-0.00309	-0.0415	-0.0101	0.07938	0.03439	0.00968	0.0699	-0.00145	-0.02551	-0.04785	0.04015	0.0092	0.0224	0.06019	-0.06869	0.01034	-0.05082	-0.04194	0.01642	0.00031	0.01849	0.00646	-0.05594	-0.01386	-0.01915	-0.02185	0.04358	0.0095	-0.02497	0.08113	0.01786	-0.00875	0.01724	0.0363
centroid_1061922_Sh.134	-0.02866	0.01761	-0.00764	-0.06531	0.00991	0.04463	-0.00388	-0.02372	-0.01526	0.00205	0.07138	0.00041	-0.01926	-0.00397	-0.03877	-0.04997	-0.04188	-0.03354	0.01622	-0.03981	0.02926	0.05476	-0.01658	-0.01706	-0.01738	0.01805	-0.06374	-0.04817	0.00211	-0.00679	-0.0712	0.02625	-0.03224	0.05712	-0.09908	0.07012	0.05854	-0.01464	0.06415	0.02773	0.01991	0.004	1e-05	-0.02632	-0.00479	0.00687	-0.01605	0.06911	-0.0026
centroid_773133_ETEC.906	-0.0287	-0.03466	0.04155	0.04012	0.01824	0.00445	-0.01256	-0.02178	0.02034	0.01382	-0.02215	-0.03365	-0.04485	0.05855	-0.03643	-0.05862	-0.00478	-0.01033	0.00397	0.01205	-0.00268	-0.0239	0.04108	0.03424	0.03072	0.02085	-0.02068	0.04478	0.03383	0.04351	0.03149	-0.00107	0.00521	-0.00095	-0.00672	-0.00547	-0.00596	0.00842	0.07442	-0.00531	0.02847	-0.01254	0.02247	-0.00972	0.0239	-0.02085	-0.01285	0.01215	-0.03039
centroid_429863_Sh.621	-0.02882	-0.01862	-0.00143	0.02077	0.00896	-0.04142	0.02255	-0.02582	0.01395	0.05046	0.03048	0.03066	-0.00442	-0.01126	0.01282	0.02725	-0.02353	-0.00108	0.04514	-0.01486	-0.01885	0.05932	-0.01113	0.03319	-0.02417	-0.02486	0.01122	0.00569	-0.05397	-0.01796	0.00019	-0.00947	-0.03859	-0.03541	-0.02903	0.01206	0.0236	-0.06305	-0.0106	-0.0223	-0.02586	-0.02799	-0.01294	-0.00018	-0.08186	-0.0282	0.04689	0.00263	0.01149
centroid_10045_EAEC.1010	-0.02882	-0.03816	-0.01506	-0.00865	0.02707	0.0104	-0.00055	-0.00797	0.0278	-0.00253	-0.01027	-0.03377	0.01021	0.00576	-0.00992	-0.01772	0.00616	0.01423	0.01974	0.02622	-0.01247	0.00993	-0.02341	-0.00035	-0.0286	0.0585	0.01898	0.01549	-0.05246	-0.01083	-0.00914	0.04832	-0.01291	0.08302	0.02235	-0.00123	-0.02964	0.01972	0.00465	-0.00079	-0.03161	0.00519	0.01016	0.02575	-0.00148	-0.02393	-0.01632	-0.04083	-0.03006
7622_5#77_CLS00137.471	-0.02884	-0.03653	-0.02806	0.01937	-0.02065	0.01498	-0.03059	0.00177	-0.03624	0.00294	-0.00773	0.01725	-0.02935	-0.01654	0.03337	0.00682	0.00353	0.02358	-0.01541	0.01229	0.00129	0.00487	0.00449	0.03028	0.02414	0.00802	0.02213	0.00643	0.04857	0.00237	-0.03697	0.00091	-0.02582	0.01768	0.00074	0.02058	0.0029	0.00952	0.0218	-0.03302	0.02573	-0.02223	-0.04688	-0.03338	-0.0072	0.043	0.00425	-0.03681	-0.009
SP_1489.982	-0.02911	-0.02982	0.01347	0.03822	0.00466	-0.00455	-0.00831	-0.02009	0.02539	-0.013	-0.00351	-0.0051	-0.01275	0.00903	0.00559	-0.03206	0.02963	0.00522	-0.01701	0.02354	0.01654	0.05039	0.00091	-0.03372	-0.00515	-0.01266	-0.00195	0.02661	0.00303	-0.01107	-0.01409	-0.01337	-0.01042	0.03687	0.02004	0.01664	-0.01151	-0.02169	-0.01973	0.03622	0.0068	0.02139	-0.00484	0.01949	0.02248	0.01485	-0.00062	0.0124	-0.02385
centroid_1152686_Sh.136	-0.02928	-0.01134	-0.01997	-0.00027	0.01886	0.03145	-0.00426	-0.00334	-0.04113	0.02014	0.02424	0.03168	0.01867	0.00814	-0.03418	-0.03675	-0.05472	-0.03065	-0.01137	-0.00637	0.02177	-0.00846	-0.02436	0.00324	0.0098	-0.02848	0.02087	0.01464	0.00217	0.01921	-0.02223	0.0129	-0.01618	-0.01499	-0.02283	0.00051	-0.01505	-0.06088	0.02951	-0.02231	0.03085	-0.00291	0.0034	0.002	0.00883	0.01428	-0.06421	-0.01108	0.00097
SAUSA300_0399.153	-0.02956	0.02548	-0.02237	-0.00108	0.00482	-0.01093	-0.08728	0.0256	-0.03119	-0.05648	0.02292	-0.00386	0.00797	0.01229	-0.01588	0.01036	-0.06008	-0.00581	-0.03323	-0.01731	0.04197	0.00383	-0.03615	0.03184	-0.00256	0.00391	0.01373	-0.02109	-0.01839	-0.0302	0.00114	-0.02056	-0.0374	0.01637	0.001	-0.02164	0.01836	-0.01623	-0.01262	0.02755	0.03393	-0.04719	-0.07076	-0.04057	-0.0032	0.02566	-0.02148	-0.01068	-0.00315
centroid_211655_EAEC.501	-0.02958	-0.0374	-0.01932	-0.06391	-0.01254	0.00393	0.00327	-0.00731	0.03065	0.01001	0.02195	-0.01484	0.01623	0.02731	0.00141	-0.00931	-0.02848	-0.03162	0.00479	0.01979	-0.00089	0.05018	0.05126	-0.04321	-0.06123	0.01155	0.02788	0.04263	0.00424	0.02157	-0.04078	0.05173	-0.11819	-0.04334	-0.05547	0.01768	0.02476	0.03145	-0.00258	0.01314	0.00986	0.00033	0.01211	-0.11829	0.05019	-0.0951	-0.07108	0.05167	0.01856
t4155.851	-0.02959	-0.00694	-0.017	0.01911	0.00081	-0.02429	0.00814	0.00096	-0.00914	0.02028	-0.00719	0.02536	0.01668	0.03797	-0.01238	-0.01333	0.05364	0.04884	0.0231	-0.00649	0.0199	-0.03376	0.01429	0.01386	0.00801	0.01849	-0.0637	0.04063	0.01448	0.00484	0.01988	0.0465	0.0501	-0.02672	-0.02416	-0.04181	0.03838	-0.04472	-0.01875	0.01087	-0.05142	0.00144	0.00057	-0.03593	-0.00692	-0.01379	0.05443	0.04594	-0.04558
Rv1878.191	-0.02962	-0.02749	-0.01122	-0.00793	0.00063	0.0395	-0.01251	0.02158	0.00557	-0.0225	0.01721	0.00435	0.02752	-0.02335	-0.03835	-0.00834	-0.00656	0.012	-0.02194	-0.00283	0.05656	0.02337	0.04739	0.02474	0.04071	-0.01864	-0.00853	0.00254	-0.01999	0.00181	-0.00553	-0.01138	0.04505	0.00783	0.00203	-0.00821	0.01525	0.00871	-0.04014	-0.02283	0.00703	0.03247	0.01492	-0.00181	0.02613	-0.0117	0.0408	-0.04146	-0.01033
SP_0125.986	-0.02963	-0.03631	-0.00874	0.03036	0.03238	-0.01644	0.00375	-0.03756	0.00181	-0.01047	-0.00255	0.00457	0.01377	0.00867	-0.00616	-0.03216	-0.00764	0.03279	-0.00249	0.00547	-0.00825	0.01201	-0.00244	0.00051	0.02691	0.00351	-0.00987	0.00394	-0.01046	0.01951	-0.0244	-0.00299	0.0025	-0.01348	-0.01224	0.00684	0.01398	-0.01896	-0.02019	0.01552	-0.00402	0.02037	-0.00016	-0.00629	-0.00866	-0.00694	-0.02628	-0.0143	0.00545
centroid_1690092_Sh.897	-0.02968	-0.00868	-0.01275	0.01326	0.03968	-0.02559	0.03702	0.00803	0.03164	-7e-05	0.02957	0.03277	-0.01902	0.02674	-0.03453	-0.02272	0.02983	-0.01008	-0.00683	-0.1063	0.03666	0.02795	-0.00583	-0.01781	-0.00869	0.03436	-0.01996	0.01502	-0.04392	-0.03052	0.02516	0.00462	-0.01035	0.0267	-0.04163	0.02177	-0.02372	0.02272	-0.02009	-0.02396	0.04444	-0.08123	-0.05357	-0.04473	0.00885	0.0452	-0.01772	0.02846	-0.04461
centroid_187938_EAEC.749	-0.02975	-0.0494	-0.02418	0.00283	0.01219	-0.01237	0.00556	-0.02905	0.03094	-0.01789	0.02378	0.01045	0.00348	-0.00279	0.00773	0.01929	-0.0157	0.02807	-0.01258	0.03996	0.03446	0.02931	0.00894	-0.00613	0.02032	-0.00774	0.01445	-0.00152	-0.02196	0.02979	-0.03451	0.01542	-0.01039	-0.00726	-0.02362	0.00429	-0.0199	0.03039	-0.03133	0.03396	-0.00226	0.03523	0.0148	0.02256	-0.00273	0.01462	-0.04364	-0.0243	0.00682
centroid_625754_EPEC.722	-0.02986	-0.08338	0.00706	0.07018	-0.03696	0.01587	0.00801	0.01517	0.07272	-0.01362	0.04746	0.00389	0.01149	0.00047	-0.0155	0.05044	-0.02838	-0.01139	0.02005	-0.00925	0.01503	0.0077	0.01824	-0.01757	0.00406	-0.01921	0.01826	-0.00492	0.01379	-0.00551	0.00057	-0.02448	0.00284	0.00787	0.01277	-0.00931	-0.10215	0.00632	0.02577	-0.02878	-0.03953	-0.00809	0.02146	-0.0368	0.01514	-0.01653	-0.00949	-0.00311	0.0014
SAUSA300_0438.667	-0.02995	0.00334	-0.05282	0.02386	-0.01835	-0.04599	-0.06599	0.01136	0.05376	0.02683	-0.01387	0.00586	0.01744	0.0237	-0.00638	-0.01875	0.0184	0.008	-0.06413	0.01231	0.02044	-0.00143	0.01655	-0.02015	-0.05435	-0.00673	0.02292	-0.03092	0.06243	0.0108	0.00651	0.02733	0.00679	-0.03931	0.04382	0.03338	0.04264	-0.04324	0.03882	0.01931	0.01865	-0.00914	0.06516	-0.02769	0.01149	-0.01222	-0.01311	0.00348	-0.03348
centroid_145616_EAEC.1006	-0.03013	-0.03671	-0.02244	0.00066	0.02946	-0.02911	-0.02275	-0.0646	-0.0135	-0.04234	-0.00942	0.02028	-0.00888	0.01162	0.01425	-0.01989	-0.00866	0.0187	-0.0174	0.02651	-0.0145	0.01448	-0.00677	0.03962	0.00195	0.00103	-9e-05	0.00932	-0.03654	0.04883	0.00259	0.00625	-0.03176	-0.0184	0.0054	0.00848	-0.01022	-0.00557	-0.01459	0.01492	-0.00117	0.01962	0.01979	-0.023	-0.02631	0.02874	-0.08302	-0.02612	0.0166
centroid_646284_Sh.122	-0.03017	-0.00843	-0.0292	0.013	0.0026	0.01253	-0.01681	-0.00552	-0.08842	0.01168	-0.0097	0.06038	0.0151	-0.03245	-0.01732	-0.01108	0.01223	0.00383	-0.01024	-0.03166	0.00356	-0.02789	0.00957	-0.02947	0.0108	-0.00834	0.02168	0.02173	-0.06061	0.03376	-0.02895	0.00569	0.01936	0.022	-0.00535	-0.02284	0.00483	0.01742	0.07174	0.03493	-0.01226	-0.03347	-0.00821	0.02015	0.03635	0.02946	-0.00015	-0.0167	0.02727
t4510.868	-0.03017	0.00288	-0.011	0.02712	0.03915	-0.02557	0.03798	-0.00928	0.00488	0.01713	-0.03191	0.00879	0.02929	-0.0069	-0.02422	-0.005	0.0033	0.00226	-0.0243	-0.04166	0.04018	-0.01677	-0.01307	0.04435	0.00835	0.0171	-0.03052	-0.00944	-0.02689	-0.01903	-0.00564	0.00407	0.04485	-0.00217	0.00938	-0.01019	0.03011	0.01004	-0.04221	0.04352	0.01999	0.04457	0.04682	0.02567	0.02703	0.00095	0.0607	0.02152	-0.04804
centroid_142639_EAEC.989	-0.03017	-0.04283	-0.02287	0.04462	0.03146	-0.03705	-0.00107	-0.03876	-0.02788	-0.01934	-0.01765	0.01278	0.00691	-0.00256	0.02063	0.00673	0.00418	0.00472	0.01394	0.01594	-0.01662	-0.00904	0.00063	-0.00904	0.01068	0.0091	-0.01008	0.01286	-0.00077	0.00275	-0.00736	-0.00907	0.00142	-0.0139	-0.01186	0.01919	0.01566	-0.01569	-0.00392	0.00215	0.008	0.00489	-0.0277	0.00218	-0.0002	0.02803	-0.007	-0.00512	0.01785
SAUSA300_1299.923	-0.0302	-0.00311	-0.02117	0.00219	0.03002	-0.02241	-0.0267	-0.02937	0.00458	-0.02	-0.02541	-0.02404	0.0019	0.03413	0.00414	-0.0161	0.00521	0.02413	-0.00622	0.00175	-0.04317	-0.03979	-0.01717	0.01911	0.0183	0.01559	-0.03101	0.00645	0.00791	-0.00797	0.01277	0.03392	0.02055	0.00201	-0.00281	-0.02812	0.00186	-0.02395	0.03753	0.02862	-0.0648	-0.02962	-0.02582	0.0198	-0.00362	0.00732	0.0464	0.02136	0.00262
WS_3504D_05114.904	-0.03032	-0.03435	0.02882	0.02197	0.01406	-0.03048	-0.0143	-8e-05	-0.03534	-0.018	0.01217	0.00351	-0.04559	0.03073	-0.00919	-0.02372	-0.01286	-0.02978	-0.02983	0.00539	0.02168	-0.04464	0.04082	-8e-05	0.05474	-0.01155	-0.0158	-0.00236	0.00764	0.05997	0.02835	-0.03603	-0.01614	-0.00511	-0.0568	-0.00592	0.00207	0.01751	0.02086	0.01553	0.01234	-7e-05	-0.0899	0.01644	-0.01867	0.04402	0.01343	-0.02707	-0.05588
centroid_155691_EAEC.756	-0.03049	-0.03059	-0.01977	-0.04687	-0.00605	-0.00618	-0.00473	-0.02302	0.03383	-0.02865	0.05087	-0.0027	-0.02282	-0.03496	0.01417	0.03289	-0.00142	-0.03773	-0.07065	0.0526	0.01811	0.0533	-0.01113	-0.01002	0.03238	-0.05419	0.03689	0.0616	-0.02203	-0.01781	-0.01742	0.03683	0.01649	-0.01689	-0.0602	0.01688	0.00609	-0.00762	0.01951	-0.03057	-0.00326	0.00341	0.07546	0.02464	-0.00398	0.05595	-0.00247	-0.03118	-0.0045
centroid_204349_EAEC.990	-0.03056	-0.04089	-0.02538	0.0315	0.04127	-0.03259	0.00062	-0.05048	-0.01678	-0.02549	-0.016	0.0022	0.00631	0.00511	0.01705	0.00044	-0.01498	0.02391	0.01018	0.01657	-0.01694	-0.00201	-0.00549	0.01908	0.01418	0.00221	-0.00884	0.01127	-0.01642	0.026	-0.01763	0.01367	-0.00553	-0.01034	-0.01257	0.025	-0.00228	-0.00842	-0.01407	0.01666	0.00594	0.01226	-0.01273	-0.01217	0.00364	0.02179	-0.02662	-0.00895	0.01686
OVOC7083.957	-0.03057	-0.02256	-0.01674	0.01887	0.03652	-0.03866	-0.00894	-0.0597	0.0009	-0.02829	0.00137	-0.00635	0.0193	0.01183	0.0318	-0.02964	-0.0072	0.05217	-0.00998	0.00952	0.01701	-0.01354	-0.03134	0.00122	0.00154	-0.00964	-0.02966	0.01625	-0.0154	0.03266	0.00715	0.01961	0.00018	-0.00399	0.01549	-0.00255	-0.0296	-0.00615	-0.00498	0.0191	0.02446	-0.00189	-0.00836	-0.00048	-0.0251	-0.02099	-0.01125	0.02547	0.00035
OVOC9984.199	-0.03059	-0.02864	-0.01646	-0.02006	0.00895	0.04023	-0.03826	0.00164	-0.01224	-0.02461	-0.0072	0.01084	0.02288	-0.00772	0.0229	-0.0409	-0.0237	-0.01193	0.00872	0.05025	-0.0065	0.02209	0.0211	-0.02595	-0.01086	0.04833	-0.01779	0.01403	0.00198	-0.05429	0.01687	0.02983	-0.00814	-0.01556	-0.0177	-0.00159	0.04667	-0.02286	-0.0258	-0.00712	0.00482	0.01209	-0.04524	0.00411	0.01608	-0.04634	0.00384	0.05462	0.01511
PF3D7_1133400.108	-0.0306	-0.00936	-0.02509	-0.02388	-0.00269	0.02071	0.03428	0.02035	-0.02429	-0.02681	-0.0355	0.04206	0.009	-0.01801	-0.0078	-0.02437	0.01949	0.00891	0.03323	-0.03946	0.03907	0.00224	0.05999	0.0354	-0.00788	-0.03779	0.01217	0.03465	-0.07406	-0.0189	-0.06165	-0.06036	0.07364	-0.01191	-0.01711	0.02796	0.02885	-0.02366	0.00894	0.07707	-0.0336	-0.01374	0.00544	0.00418	0.06395	-0.02109	0.03683	-0.00449	0.02835
SAUSA300_1757.156	-0.03064	0.01596	-0.02912	-0.03367	0.00886	-5e-05	-0.08834	0.01432	-0.024	-0.02004	0.02593	-0.00659	0.02762	-0.02154	-0.00275	-0.00991	-0.06043	-0.04929	0.01907	0.00273	0.01169	-0.00658	-0.00107	0.01006	-0.00882	-0.0004	-0.04284	-0.03194	-0.00298	-0.04658	0.01113	-0.04756	0.04798	-0.01405	-0.03221	-0.00555	-0.01374	0.03681	-0.02824	0.04347	0.04167	-0.04004	0.01993	0.0311	0.01136	-0.00957	-0.05512	0.01123	-0.01995
centroid_30433_EAEC.1004	-0.03064	-0.04742	-0.02325	0.01968	0.0411	-0.02722	0.01769	-0.05067	-0.0418	-0.00505	0.01262	0.0215	0.00708	0.03533	0.00136	-0.01497	-0.02113	-0.01403	-0.01246	0.02815	-0.04577	-0.02217	-0.00661	-0.03636	0.02079	-0.00355	-0.00971	0.03621	-0.01795	0.00099	-0.00078	0.01403	0.0008	0.0029	0.01612	-0.0027	-0.01426	-0.00799	-0.00338	-0.01209	0.0075	0.0217	0.00363	0.00566	-0.02006	0.01215	0.0005	-0.01895	0.04644
7622_5#77_CLS00459.224	-0.03065	-0.02452	-0.03791	0.02497	-0.01916	0.01961	0.05819	0.04725	-0.01429	-0.05503	-0.03083	0.00267	-0.02169	0.01325	0.00558	-0.04796	-0.01383	-0.09216	0.00236	0.01026	0.04399	0.102	-0.00947	0.08159	-0.07275	-0.04517	0.01242	0.0015	-0.0307	0.07036	-0.05407	-0.0532	-0.16347	-0.07105	0.01547	0.10203	0.04114	0.04705	0.03903	0.05505	0.0755	-0.02519	-0.00878	-0.00971	0.00061	0.01557	-0.01293	-0.07	-0.09213
SF_p0129_Sh.366	-0.03092	-0.03247	0.02861	-0.02565	0.02825	-0.01234	-0.00189	0.04983	0.00453	0.01737	-0.03027	0.00322	0.02538	-0.00379	0.03399	0.0288	-0.02856	0.07662	0.02756	-0.00773	-0.01639	-0.03498	-0.00851	-0.02544	-0.06142	-0.04975	0.01005	-0.05487	0.03365	0.02635	0.03115	0.00018	0.00015	0.08232	-0.01153	-0.02523	0.01805	-0.04281	-0.03111	0.01139	-0.04074	-0.03512	0.0917	0.00527	-0.05224	0.04775	-0.03613	-0.04086	-0.03637
SAUSA300_1594.660	-0.03103	-0.02583	-0.02387	0.00566	0.02357	-0.0007	0.00303	0.0134	-0.03185	0.0971	0.02091	0.01528	0.0131	0.00503	-0.02198	0.01471	0.00954	-0.01675	-0.06747	0.00476	-0.02095	-0.0256	-0.06788	-0.08052	0.01253	-0.03747	0.04249	0.01852	-0.03427	0.00876	0.00421	-0.05243	-0.01524	-0.00093	0.00059	0.0006	0.01024	0.02455	-0.00018	-0.01872	-0.0079	0.00109	-0.01813	0.02079	0.04201	-0.00862	-0.04065	0.00348	-0.02307
SF_p0078_Sh.385	-0.03107	-0.03197	0.102	-0.07834	-0.00176	-0.0368	-0.04525	0.04788	-0.01741	0.01688	-0.07726	0.02097	0.09731	0.07061	-0.00168	0.00939	-0.00451	0.07187	0.03204	-0.01583	-0.00223	0.00719	0.01568	-0.01253	0.02344	0.00829	-0.00973	0.04133	-0.02742	-0.01801	0.01648	0.00092	0.04089	-0.02469	0.00519	-0.00441	-0.04373	0.0336	-0.00982	-0.00373	0.0071	0.0294	0.02884	-0.00393	-0.00966	0.03188	0.0348	0.01002	0.01737
ETEC_p948_0420.765	-0.0311	-0.04608	-0.02848	-0.02211	0.02019	0.01044	-0.00164	-0.03086	0.02892	-0.0212	-0.0037	-0.00897	0.00192	-0.0312	0.00033	0.02792	-0.00107	0.0107	-0.01159	0.01396	0.04328	0.01885	0.02012	0.01774	0.00134	0.0039	0.00488	0.0183	-0.04388	-0.00582	-0.04146	-0.01408	0.04458	0.01066	0.02086	-0.0172	-0.00549	0.02078	-0.00953	0.03125	0.00373	0.00359	0.00746	0.05027	0.01275	0.00749	-0.01306	-0.03468	-0.0315
SSON53G_RS27105_s1_Sh.643	-0.03111	-0.05757	0.07783	-0.05085	0.03225	-0.02016	-0.01206	0.08986	0.05359	-0.016	-0.04713	-0.01564	-0.01325	-0.0068	-0.04549	0.10312	-0.00274	-0.0455	-0.09433	-0.04008	-0.02042	-0.01952	-0.00514	-0.0335	0.01245	0.11609	-0.01082	-0.0547	-0.10288	0.13354	-0.02276	-0.14253	0.01801	-0.00396	0.16147	-0.06186	0.12437	-0.12292	0.07806	0.0259	-0.00496	-0.06156	0.09811	-0.09568	-0.04749	0.08053	-0.07024	0.03548	0.02921
SP_1162.737	-0.03113	-0.04846	-0.0558	-0.00593	-0.03119	-0.00925	0.03155	0.01129	-0.00378	0.01546	-0.00213	-0.01212	0.00163	0.02807	0.00517	0.02323	-0.04017	-0.04484	-0.01302	-0.02424	0.01074	-0.00743	0.04315	-0.00236	-0.03042	0.00722	-0.00508	-0.0089	0.01251	0.00593	0.0315	0.01926	0.00977	-0.07762	0.01593	-0.01913	-0.00528	-0.00853	0.02568	-0.06701	0.01612	-0.0085	0.01421	-0.0506	0.004	-0.04276	0.00657	0.02903	-0.00446
7622_5#77_CLS01280.221	-0.03117	-0.03021	-0.02349	-0.0209	0.00486	0.04012	0.00889	0.01171	-0.04439	-0.04104	0.00823	-0.00241	0.0136	-0.01807	-0.01321	-0.01825	-0.00705	0.00839	-0.03342	-0.03895	0.01818	0.0183	0.02695	0.04034	0.01125	-0.032	-0.02063	-0.00265	-0.02175	-0.01415	-0.01436	0.01033	0.03129	-0.0034	0.01535	-0.02359	-0.05563	-0.02248	-0.0192	-0.00366	-0.01426	0.01032	0.01573	0.05341	-0.01241	-0.04077	0.00047	-0.01644	-0.0184
Rv3921c.948	-0.03128	-0.00735	0.00132	0.0106	0.04804	-0.04323	0.01663	0.00731	0.01306	-0.00933	0.04412	-0.01083	0.01766	0.02193	-0.02478	-0.05998	0.00583	0.0038	-0.00767	0.0103	0.01072	0.05326	-0.01571	-0.01827	-0.0003	0.01455	-0.01144	0.04206	-0.04184	-0.05742	-0.02655	0.01894	0.0324	-0.00987	-0.02575	-0.00719	0.02989	0.00485	-0.00855	0.05026	-0.03765	0.00014	0.00787	-0.06362	0.01139	-0.02635	0.01916	-0.02225	0.00587
SAUSA300_0995.926	-0.03131	-0.00893	-0.00918	0.00268	0.03762	-0.03016	-0.01259	-0.03348	0.00342	-0.02228	-0.0131	-0.03617	0.0073	-0.00862	0.00961	-0.06296	0.02561	0.03086	0.00123	-0.00286	-0.0383	0.00125	-0.02299	0.03262	-0.00507	0.01676	-0.00183	-0.00361	-0.00438	-0.03185	-0.00092	0.0047	0.0105	-0.00864	0.02683	0.04198	-0.04151	-0.02685	0.01095	-0.00882	0.01184	-0.01471	0.00753	0.0063	0.00433	0.01485	-0.01196	0.05749	0.01187
SAUSA300_1243.182	-0.03145	-0.01463	-0.02878	-0.00878	0.01826	0.03595	-0.00315	0.00791	-0.04143	-0.02044	0.00891	0.0447	0.01291	-0.00083	-0.03294	0.00797	-0.01095	-0.02475	-0.00361	-0.02424	0.01686	0.00721	-0.00319	0.00593	-0.01481	-0.03141	0.02927	0.00284	0.01481	0.03537	-0.00717	-0.01026	-0.01198	0.00896	0.00713	0.00957	0.00074	0.01295	-0.0207	-0.01235	0.01038	-0.00011	0.0032	0.00526	-0.0134	0.00275	-0.00336	0.0647	0.01596
SP_0369.489	-0.03148	-0.06222	-0.02227	-0.02864	-0.07437	0.0153	0.032	-0.00478	-0.00753	0.01355	-0.02059	-0.03819	-0.01214	0.03368	0.01817	0.02272	0.04908	-0.01862	0.06713	-0.00427	0.01633	0.0349	-0.01744	0.01044	0.06844	0.02771	-0.01194	0.00675	0.04213	0.04716	-0.04225	0.01451	0.0271	0.01252	0.02699	0.01817	-0.03738	-0.00691	-0.00059	0.01898	0.0243	-0.00371	-0.05864	-0.03979	0.0151	0.02913	0.0242	-0.06021	0.05665
t4103.864	-0.0315	-0.03689	-0.02989	0.03078	0.02517	-0.02428	0.01148	-0.04717	-0.02541	-0.0198	-0.04152	0.00073	0.04966	0.01532	-0.02178	0.00378	-0.02778	0.00356	0.02454	-0.02402	0.00114	-0.0184	-0.00245	0.00886	-0.00938	-0.02162	-0.0173	0.00261	-0.00305	0.03996	-0.00134	0.02979	0.04758	-0.00434	-0.00388	-0.01346	-0.02417	-0.01062	-0.01417	-0.00508	0.00713	-0.03946	0.00015	-0.00826	0.01848	-0.01835	0.0414	0.02192	-0.02697
SAUSA300_1382.412	-0.03157	0.00263	0.00026	-0.04348	-0.01269	-0.04993	-0.15587	0.0346	0.0405	-0.01742	0.01341	-0.00192	0.01587	-0.08008	-0.0287	0.01394	-0.06187	-0.12917	0.00463	0.00958	-0.06141	-0.0561	0.02674	-0.03723	-0.00091	-0.00111	-0.00829	-0.00352	-8e-05	-0.00227	0.01595	0.01837	0.09725	-0.00739	0.01099	0.00598	0.10782	0.0533	-0.0331	0.00132	0.01203	-0.03342	0.0045	-0.00587	-0.00592	-0.0056	-0.01266	0.01647	-0.05206
centroid_794141_ETEC.137	-0.03169	0.00298	-0.04093	-0.03578	-0.03672	0.01165	-0.01336	-0.02311	0.00318	-0.00774	-0.01261	-0.0003	0.06779	-0.00759	-0.02333	-0.08023	0.02539	0.09008	0.06269	-0.06175	0.0759	-0.1203	0.09142	-0.06564	-0.12555	-8e-05	0.09366	0.00494	-0.02213	-0.07468	-0.02356	-0.03484	0.09687	0.04786	0.07383	-0.02095	0.04156	-0.21366	-0.01263	-0.0818	-0.00424	0.00301	-0.02491	0.01441	-0.02206	0.02169	0.02063	-0.06452	-0.02097
centroid_171892_EAEC.1005	-0.03195	-0.03416	-0.02006	0.01797	0.05324	-0.03286	-0.00088	-0.05486	-0.02296	-0.0291	0.01519	0.01453	0.00574	0.00913	0.01615	-0.01431	-0.0304	0.01109	-0.02132	0.04965	-0.03072	0.01802	-0.01999	-0.00376	0.02046	0.00444	-0.01491	-0.01147	0.00423	-0.00209	-0.01837	0.03688	-0.00548	0.00376	0.013	0.03226	-0.01315	0.00404	-0.02995	0.02059	0.01314	0.03937	-0.01925	0.00441	-0.02377	0.02932	-0.00103	-0.02346	0.03514
ETEC_3086.139	-0.03197	-0.00687	-0.01053	-0.01418	0.00068	0.0586	-0.02179	0.03596	-0.01657	-0.00623	-0.00096	0.04394	0.00648	-0.02068	-0.01181	-0.01023	0.02321	0.01586	0.02703	-0.00755	0.01853	0.00351	0.06431	0.01105	0.00806	0.02559	0.04873	0.05084	0.04447	-0.04577	-0.06969	-0.02959	-0.00027	-0.02836	0.00252	-0.05406	-0.00883	-0.00655	-0.04051	0.05311	-0.02863	-0.05249	0.07441	-0.06018	-0.02435	0.0288	-0.0556	0.05252	-0.00017
SAUSA300_1113.168	-0.03199	0.0077	-0.01089	-0.02923	-0.00798	0.04689	-0.0802	-0.00822	-0.03898	-0.02455	-0.00936	-0.00093	0.03175	-0.01982	-0.00171	-0.00133	-0.01324	0.00901	0.00376	0.00246	0.0016	-0.01285	0.00266	0.03791	-0.0444	0.00293	-0.03449	-0.01617	0.00018	-0.04459	-0.02266	0.02711	-0.02364	0.04045	-0.04526	-0.03287	-0.01006	-0.00834	0.03899	0.03802	0.0303	-0.00988	6e-05	0.02613	0.05548	0.02407	0.03875	0.01594	-0.03974
centroid_167433_s1_EAEC.251	-0.03206	-0.04219	0.00374	0.01084	-0.00617	0.07329	0.01052	-0.0104	-0.02026	-0.03385	0.00903	0.03179	-0.00378	-0.01892	0.02635	-0.05997	0.00458	-0.02167	0.03027	0.01026	-0.04458	0.01874	0.10075	0.01633	-0.03798	0.03333	-0.01859	0.0432	0.03195	0.02587	0.01845	0.00261	0.0158	0.02969	0.04459	-0.01432	0.08425	0.01541	0.0134	0.04577	0.00964	0.03704	-0.02361	0.00945	-0.06525	-0.03499	-0.04265	0.08229	0.10453
centroid_501549_EPEC.724	-0.0321	-0.05984	-0.01692	0.01908	-0.0343	-0.00223	-0.00515	-0.00753	0.0556	-0.00288	0.01978	-0.02088	0.00187	-0.02775	0.02774	0.02468	-0.01763	-0.01035	-0.04743	-0.00267	0.03737	-0.00646	0.0177	-0.02306	0.03466	0.00213	0.00881	-0.0028	0.0087	-0.00785	-0.00522	-0.00112	0.00551	0.00861	-0.00399	-0.01324	-0.05615	-0.01078	0.0212	-0.0075	-0.01374	0.00255	0.01658	-0.00373	0.00896	-0.00553	-0.01237	-0.0074	0.02018
t3426.350	-0.03216	-0.02237	0.00472	-0.01992	0.01488	-0.00111	0.01002	0.0219	-0.00446	0.03441	0.01264	-0.00291	-0.02036	-0.00289	0.03422	0.03357	-0.0072	-0.03148	0.00951	0.00291	-0.01504	-0.03049	0.0235	0.01849	-0.00944	0.03185	0.011	0.04174	0.04665	-0.00395	0.01645	0.0572	-0.02229	-0.02585	0.00938	0.04157	0.06935	0.00736	0.00875	0.02649	0.00713	-0.00547	-0.01042	0.0315	-0.01043	-0.01302	-0.05386	-0.0191	-0.00438
SAUSA300_2367.425	-0.03224	0.00632	-0.0323	-0.01523	-0.02058	-0.02714	-0.1133	0.03566	0.00168	-0.00393	0.00989	-0.00751	0.00054	-0.04592	-0.03445	-0.01698	-0.04618	-0.13537	0.05879	0.03011	-0.00667	-0.06509	0.00336	-0.00589	-0.00837	-0.05147	-0.0055	-0.05073	0.01308	-0.02408	-0.01891	0.04413	0.09458	-0.00592	0.04551	0.04386	0.03741	-0.00254	-0.04293	0.00037	0.00898	-0.03374	-0.02078	-0.00701	0.03148	-0.00681	-0.0042	-0.01214	0.0604
centroid_852057_ETEC.896	-0.03225	-0.02699	-0.01568	0.03271	0.0421	0.00636	-0.0237	-0.06559	-0.0133	-0.02703	-0.08119	-0.01616	-0.00976	0.03059	0.00805	-0.01919	-0.02568	-0.01323	0.04709	-0.0183	-0.00103	-0.01645	-0.01911	-0.01093	0.00704	-0.03116	-0.00965	0.0113	-0.01057	0.02099	-0.01139	-0.00964	0.04344	0.02095	0.01148	-0.00014	-0.01092	-0.00333	0.00952	0.04386	0.00875	-0.03057	-0.02536	-0.00268	0.02038	-0.00479	0.0058	0.01787	0.01139
ETEC_3590.405	-0.03252	0.03825	-0.02024	-0.07312	0.03249	0.06553	-0.00828	-0.00034	0.03719	0.01531	0.0689	-0.02926	0.00859	-0.03024	0.03873	-0.07105	-0.00965	-0.02948	0.11444	0.04401	-0.00856	-0.05363	-0.00096	0.01919	-0.00755	0.06552	0.02974	-0.0036	0.0429	-0.04316	-0.01735	-0.05116	0.06857	0.0087	0.03535	-0.03845	-0.03213	-0.0356	-0.04398	0.00325	-0.0063	0.05133	-0.03509	0.03119	0.00436	-0.05439	0.10933	0.0365	-0.12437
centroid_1627829_Sh.873	-0.03267	-0.00777	-0.00108	0.01694	0.01988	-0.03416	0.01802	-0.01837	0.00915	-0.00612	-0.01641	0.02935	0.00614	0.01293	-0.01206	0.00577	0.01191	0.01061	0.00993	-0.01149	-0.06385	-0.02898	-0.00822	0.02596	-0.02415	-0.01703	-0.02863	0.02486	-0.01408	-0.02771	0.00422	0.0295	0.00379	0.00578	-0.00066	-0.02707	-0.00254	0.0275	-0.01643	0.00392	-0.0178	-0.06941	0.02564	-0.01443	1e-05	0.00169	-0.02682	0.04512	-0.02759
SAUSA300_0458.927	-0.03268	-0.02497	-0.01802	0.02037	0.03475	-0.03263	0.00723	-0.04676	-0.01756	-0.0332	-0.025	-0.02193	0.00644	0.03875	-0.01658	-0.02453	-0.00744	0.00206	0.02959	-0.01047	0.02155	-0.0057	-0.00812	0.01661	0.02164	-0.01182	-0.01032	-0.01273	0.01435	0.04383	-0.00125	0.03206	0.01551	0.00152	0.00923	0.03106	-0.00106	-0.01968	0.02558	0.00454	-0.01469	-0.01394	-0.00865	-0.0016	-0.02996	-0.01197	0.01783	0.0226	0.01375
centroid_261964_EPEC.971	-0.03277	-0.02558	0.00699	0.0351	0.01057	-0.02803	-0.00135	-0.02189	-0.0069	-0.01558	-0.00064	-0.00848	-0.01326	-0.00616	0.00521	-0.03851	0.00291	0.00211	-0.01255	-0.01178	-0.00649	-0.01917	-0.00747	0.01207	0.02559	-0.01396	0.02818	-0.00722	0.00026	0.00511	-0.00272	0.0089	0.0126	-0.00634	-0.04519	-0.00602	0.00044	0.01023	0.00835	-0.00599	-0.00738	0.00991	0.04171	0.01305	-0.00935	0.00787	-0.01492	0.04011	-0.00744
centroid_332574_ETEC.910	-0.03279	-0.02126	-0.01166	0.02235	0.0377	-0.01854	-0.00702	-0.03402	0.02294	-0.01448	-0.02852	-0.01126	0.00485	0.02763	-0.0035	-0.00547	-0.01095	0.00043	-0.036	-0.01921	-0.01737	-0.06349	-0.0077	0.01267	0.04907	-0.00652	0.00065	0.00278	0.01351	0.00634	-0.01867	0.01821	0.01587	-0.00106	0.00536	-0.0114	0.01741	0.0154	-0.02439	0.00662	0.00476	-0.02379	-0.02902	-0.02558	-0.03328	0.02426	0.00548	0.01257	0.01164
7622_5#77_CLS01483.742	-0.03287	-0.05063	-0.03972	-0.00738	-0.04826	-0.01447	0.02948	-0.008	0.03583	-0.01609	-0.02703	-0.01932	0.01019	-0.00636	0.01778	-0.00901	-0.03994	-0.02597	-0.02818	0.04403	-0.00492	0.00405	0.01136	-0.03016	-0.03687	0.00635	0.03217	-0.01686	0.01925	-0.00973	-0.03099	0.06134	-0.00079	0.02036	-0.04282	-0.01224	0.06113	0.03336	-0.00826	-0.04474	0.01923	-0.01526	0.01674	0.01198	0.00998	0.01989	0.00476	0.04385	0.01323
6925_1#52_CLS01558.996	-0.03293	-0.07646	0.00106	0.05561	0.00481	-0.00949	0.02709	-0.01747	0.03705	0.01357	-0.01221	0.00892	0.03014	0.02074	-0.00146	0.00102	0.02399	-0.01118	0.0731	0.07397	0.03161	0.06049	0.03929	-0.09016	-0.04702	0.0612	-0.06802	0.05376	-0.02499	-0.04196	-0.00657	0.00696	-0.05517	0.02411	0.02768	0.02481	0.04775	-0.01812	-0.01547	0.04356	0.02099	-0.01379	-0.03519	0.03664	0.09228	0.04174	-0.00585	-0.02299	-0.00616
7622_5#77_CLS01216.487	-0.03296	-0.04217	-0.05717	-0.03676	-0.11779	0.04576	0.03469	0.03092	-0.04665	0.00086	-0.0368	-0.03049	-0.00837	0.08804	0.02464	-0.034	0.06063	-0.0397	-0.01414	-0.00759	0.04257	0.06199	-0.06707	0.032	0.08082	-0.00207	0.04978	0.0335	0.0737	-0.00235	-0.1211	-0.00779	0.04157	0.0217	0.10879	-0.00669	0.02065	0.03322	-0.03188	0.00738	0.06125	-0.07964	-0.0037	-0.0378	-0.04127	0.02765	0.0737	0.04626	-0.07202
7622_5#77_CLS01700.728	-0.03299	-0.05798	-0.01655	-0.00462	-0.0473	-0.00239	0.01945	-0.024	0.05402	-0.00128	0.01256	-0.03409	-0.0226	-0.03216	0.03661	0.01849	0.02301	-0.0347	-0.04506	-0.03431	0.00939	-0.00462	0.01872	-0.03189	0.03387	0.03803	0.00686	-0.01229	0.03646	-0.01965	-0.01132	0.00063	0.01576	0.041	-0.01846	-0.00334	-0.00421	-0.0081	0.022	-0.02182	0.0128	-0.00697	-0.00876	-0.03412	0.00098	-0.04067	-0.03611	-0.02589	-0.04933
centroid_2275653_Sh.891	-0.03302	-0.01672	-0.00837	0.02978	0.05247	-0.03176	-0.00713	-0.01042	0.00567	-0.00258	-0.02305	0.00062	0.00345	0.03115	-0.0169	-0.02362	-0.01525	0.03187	0.02285	-0.01292	-0.01008	-0.0193	-0.00221	0.00238	0.03784	0.01224	-0.00145	-0.00278	-0.00243	0.01601	-0.01609	0.02014	0.009	0.04064	0.00368	0.00282	0.01684	-0.02153	-0.02429	0.02815	0.00228	-0.00416	0.01346	-0.02283	-0.01284	0.01504	0.00907	0.02853	-3e-05
PF3D7_0206900.1.1o2.881	-0.03308	0.01266	0.01393	0.00989	0.01938	-0.02772	0.0258	0.01873	0.01936	0.0373	0.00816	0.05009	0.00068	0.04266	-0.0771	-0.03652	0.06571	0.01684	-0.02124	-0.01218	0.04223	-0.01049	-0.01164	-0.01083	-0.02296	-0.00497	0.02712	-0.00522	-0.02845	-0.02275	-0.01653	-0.03364	0.01468	-0.0097	-0.03345	0.00575	0.00446	0.00607	0.00341	-0.0337	0.01647	0.00093	-0.0854	0.06023	-0.00644	-0.0153	0.01791	0.05071	0.00391
centroid_132716_EAEC.754	-0.0332	-0.04509	-0.04584	-0.00242	-0.02837	0.00222	0.03334	-0.02869	-0.02835	0.03578	0.00989	-0.01973	0.00288	-0.0216	-0.0104	0.03151	-0.00907	0.01164	-0.0112	0.02001	0.01631	-0.00452	-0.00428	0.04189	0.00824	-0.01453	0.04163	-0.00671	0.02322	-0.00578	0.03508	0.02381	0.04192	0.018	0.0105	0.00991	0.02978	0.03853	6e-05	-0.01676	-0.01775	-0.00951	0.02733	0.0376	-0.03825	-0.03454	-0.03348	0.01014	0.02103
centroid_641277_ETEC.655	-0.03325	-0.02891	0.03146	0.07965	-0.00334	0.07909	0.01367	0.01162	0.07015	0.07122	-0.02359	-0.07798	0.02191	-0.0831	0.02367	0.01387	-0.04982	-0.03347	-0.01093	-0.0139	0.00866	-0.02037	0.0296	-0.02285	0.02024	0.00477	-0.07276	-0.03508	0.00414	-0.03271	0.05706	-0.05556	-0.10609	0.08146	0.00453	0.0458	0.08414	-0.07691	-0.08124	0.05186	-0.05565	0.08328	-0.08432	-0.13062	-0.07354	0.0065	0.01655	-0.12177	-0.02946
Rv2783c.955	-0.03337	0.01173	0.00046	0.00393	0.01938	-0.0148	-0.01552	0.00099	0.03363	-0.00798	0.01258	-0.01913	0.00273	0.00177	0.03399	-0.06102	0.01735	0.06074	-0.04066	0.02752	-0.00753	0.00493	-0.04244	0.01228	0.02559	-0.00539	-0.01812	0.0146	0.05934	0.00947	-0.00485	0.0035	-0.00812	0.01795	-0.01816	9e-05	-0.03075	-0.00468	-0.03117	-0.01199	-0.01279	-0.00499	0.06352	0.00236	-0.05843	-0.03122	-0.01192	-0.02653	0.05415
SSON53G_RS26840_Sh.367	-0.03344	-0.03463	0.03027	-0.0322	0.03128	-0.01631	-0.00345	0.04924	0.01068	0.01678	-0.03179	2e-05	0.03243	-0.00094	0.0361	0.02887	-0.02562	0.08079	0.0255	-0.00573	-0.01531	-0.0327	-0.00387	-0.02007	-0.06904	-0.05341	0.01467	-0.06185	0.03646	0.03133	0.03465	0.00315	-0.00836	0.09119	-0.01204	-0.01802	0.02259	-0.05082	-0.03714	0.0097	-0.03888	-0.03814	0.09992	0.00241	-0.05872	0.04534	-0.04306	-0.04183	-0.03142
centroid_201061_EPEC.732	-0.03385	-0.07154	-0.00235	0.02448	0.00235	0.02167	0.00765	-0.00522	0.05357	0.01025	-0.00043	-0.0178	0.02843	-0.00333	-0.00379	0.03107	-0.00122	0.01481	0.01334	-0.04385	0.01053	0.02929	0.00079	-0.0136	0.03266	0.01411	0.01381	0.00993	-0.02099	-0.01885	0.01164	0.00825	-0.02847	0.0048	-0.00737	0.00562	-0.04338	0.01819	0.01761	0.00198	0.01875	0.03622	-0.01365	-0.00377	0.0296	0.00666	0.00401	-0.00338	-0.00326
SAUSA300_1030.918	-0.03386	0.00789	0.00363	-0.00833	0.04551	-0.02484	-0.0589	-0.00187	0.02238	-0.01382	0.02097	0.01775	-0.04519	0.04518	-0.0746	-0.04316	0.00748	-0.02504	-0.01018	-0.02842	0.03663	-0.03972	-0.00342	-0.0002	-0.0405	-0.05473	-0.00562	-0.01649	0.00282	0.01915	-0.01086	-0.01636	0.07335	-0.02036	0.0122	0.06603	-0.01038	-0.00014	-0.01457	0.03765	0.02458	0.05342	0.00049	-0.00518	-0.00537	-0.01929	-0.03093	-0.02967	0.01632
centroid_322073_EPEC.716	-0.03387	-0.05687	-0.01477	0.02913	-0.01314	-0.00041	-0.002	-0.01115	0.05831	-0.00152	0.00439	-0.01705	0.02748	-0.03589	-0.00673	-0.00473	0.01024	0.00403	0.00301	-0.01961	0.0613	-0.03092	0.04175	-0.00567	-0.02477	-0.02075	0.05206	0.00602	-0.00682	-0.01504	-0.04127	0.0082	0.04637	0.00631	0.00991	-0.03523	-0.02687	-0.0177	-0.00351	-0.01968	-0.02373	0.00692	0.00855	-0.00368	-0.00107	-0.01485	0.00262	-0.01535	-0.00173
Rv2027c.699	-0.03402	-0.04421	-0.01445	0.03267	0.00786	-0.01933	0.01246	-0.00593	0.01519	0.03074	0.03344	-0.00188	0.00393	-0.00627	-0.02051	0.04667	-0.00361	0.02636	-0.00261	-0.02025	0.02463	0.06458	-0.02399	0.00015	-0.04708	-0.00253	0.04748	-0.03243	0.02489	0.04853	0.04356	0.0274	0.00023	0.00317	-0.00205	-0.03241	-0.03409	0.00218	0.01755	0.0009	-0.00705	0.00904	-0.01475	-0.0002	0.02797	-0.04891	0.01907	0.02667	0.03593
ETEC_3510.640	-0.03422	-0.02099	-0.02343	0.00724	0.05687	-0.02149	0.00611	-0.04879	0.00725	0.01828	-0.01263	-0.00498	0.00708	-0.0302	0.0246	0.01944	0.00363	-0.00673	0.00906	0.00591	-0.00354	-0.0089	-0.03491	0.0171	0.0115	-0.01165	-0.0229	0.00481	-0.00252	0.01481	-0.02021	-0.02922	0.02549	-0.00424	-0.02919	0.00596	-0.00204	0.02066	-0.02722	0.00226	0.0166	0.00309	0.01238	-0.0091	-0.02273	0.0049	-0.01315	-0.00047	0.0074
t2315.596	-0.03423	-0.01685	0.05535	0.05888	-0.02519	0.06407	0.02949	-0.01466	0.04136	0.09538	-0.04253	-0.04254	0.01464	-0.08867	-0.00768	0.01159	-0.03924	-0.03012	0.05137	0.04063	0.06923	-0.05329	-0.0097	-0.09994	0.08991	-0.04633	-0.1282	-0.02615	-0.02202	0.04103	0.07055	-0.03976	-0.11278	0.05055	-0.02102	-0.00762	0.07704	-0.0541	-0.10027	0.07762	-0.08423	0.06453	-0.09422	-0.15213	-0.0746	-0.00291	-0.00754	-0.04426	0.00826
centroid_189936_ETEC.404	-0.03427	-0.00805	-0.03133	-0.0374	0.02194	0.00121	0.01988	0.04565	-0.01872	0.02514	0.05381	-0.01736	0.02482	0.03257	-0.02276	-0.00699	-0.08663	0.01946	0.01733	-0.02041	0.00234	0.02984	-0.01674	0.00194	0.07575	-0.01673	-0.07825	-0.11052	0.10472	-0.01162	-0.02348	0.03325	-0.00657	0.01883	0.06143	0.00895	0.03326	0.04474	-0.01275	0.00586	0.05675	0.00337	-0.06357	0.00718	-0.08999	0.01294	-0.0223	-0.02773	-0.04714
centroid_1074381_ETEC.163	-0.03435	-0.00839	-0.02632	-0.03241	0.02469	0.03367	0.02442	-0.02748	-0.00174	-0.05859	0.06116	0.02724	-0.0134	-0.01591	-0.03252	-0.00341	0.0188	-0.03112	-0.01107	-0.08223	0.03329	-0.00263	0.03591	0.02499	0.02325	0.03829	-0.03793	-0.0223	-0.03025	-0.03922	0.01735	-0.00625	-0.01533	0.0263	-0.0635	0.02904	-0.03857	0.01744	-0.03252	-0.03626	0.05058	-0.1345	-0.08276	-0.05021	-0.00958	0.04501	-0.03586	0.03176	-0.04625
centroid_558839_ETEC.901	-0.03452	-0.01215	-0.01422	0.01953	0.03594	-0.04107	0.01594	-0.03786	-0.05711	0.04316	0.04604	0.04362	0.0045	0.05398	-0.03778	-0.04009	-0.00132	-0.00905	-0.04822	0.00418	-0.0155	-0.07269	-0.06061	-0.05066	0.01136	-0.06018	0.01494	0.00594	-0.01082	-0.01526	-0.02477	-0.01717	-0.02183	-0.01793	-0.01527	-0.04996	-0.04101	-0.00995	0.02342	0.01856	0.03042	-0.00914	0.01212	-0.03062	0.01962	-0.04063	0.01225	-0.01186	0.00737
Rv1146.430	-0.03453	-0.03105	-0.0273	-0.00901	0.00733	0.01255	-0.00995	0.06317	0.04649	0.00542	-0.02473	0.02062	-0.01769	-0.00869	0.01508	-0.0087	-0.02136	-0.03743	0.01315	0.0162	0.03959	0.02207	-0.01354	0.05241	0.03677	0.0209	0.04721	-0.01904	-0.0352	0.022	0.01271	-0.01333	0.0322	-0.01582	0.0507	-0.0615	0.02342	0.02237	0.02059	0.08378	0.06697	-0.01257	-0.01126	-0.02657	0.1041	0.05364	-0.00275	0.05922	-0.05576
7622_5#77_CLS01186.984	-0.03461	-0.01529	-0.0176	0.00157	0.01275	0.00369	0.0018	-0.00988	0.03688	0.00177	-0.00391	-0.00521	0.0117	-0.02131	-0.00948	-0.02489	0.03301	0.02873	-0.02058	0.00773	-0.00221	0.02665	0.00406	-0.0354	0.02877	0.01579	-0.00611	-0.01124	-0.0048	0.00524	-0.04535	0.01593	0.01556	0.01486	-0.00524	3e-05	-0.01838	-0.00093	-0.02392	0.0288	0.00637	0.01393	-0.03082	-0.01375	0.02091	-0.02407	0.00679	-0.0213	-0.0352
centroid_114915_EAEC.256	-0.0347	-0.03871	-0.05417	-0.04295	-0.00342	0.03063	0.01081	-0.01605	-0.00295	-0.02098	-0.00688	-0.00523	0.00156	-0.00967	-0.00103	-0.00742	-0.02674	-0.02456	0.00791	-0.00407	0.00122	-0.00418	0.04079	0.03652	0.02529	0.02509	0.02189	0.0559	-0.01139	0.00126	0.0131	-0.00228	-0.043	0.01848	0.03307	-0.02394	0.03319	0.01817	-0.00398	-0.0475	0.00512	-0.00244	0.01536	0.03092	-0.01353	0.02686	0.01861	0.03485	-0.04363
SAUSA300_0963.922	-0.03477	0.0031	-0.00947	0.02137	0.022	-0.038	-0.02754	-0.04313	-0.00093	0.00195	0.00541	-0.0141	-0.01257	0.02198	-0.0137	-0.03364	0.00287	-0.00264	0.01158	0.01864	-0.02407	0.01735	-0.02501	0.00783	-0.00872	-0.01738	0.01363	0.01386	-0.01362	0.01745	-0.02	0.00761	0.00947	-0.01196	-0.04649	-0.04171	-0.01297	-0.02596	0.02635	0.00856	-0.03013	-0.01103	0.0176	-0.03539	-0.04952	0.00933	-0.0192	-0.00684	0.01683
centroid_708937_ETEC.393	-0.0348	-0.0517	0.06526	-0.0572	-0.00435	-0.03746	-0.01594	0.02221	-0.05688	0.04541	-0.05442	0.00852	0.01959	-0.00784	0.00685	0.0308	-0.00939	-0.01471	0.0272	-0.05235	-0.00787	-0.00702	0.01012	-0.007	-0.02883	0.00084	-0.02346	0.00911	-0.00945	-0.0319	-0.01848	-0.0308	-0.05891	0.03649	0.0373	-0.00932	0.04513	0.05179	-0.01392	0.00351	-0.00476	0.04233	-0.01096	-0.03309	-0.04454	-0.04328	-0.02156	0.03972	0.03055
Rv2750.691	-0.03486	-0.03367	-0.0307	-0.01071	0.0078	-0.00846	0.01139	0.01488	0.03528	0.01134	0.009	0.00689	-0.00357	0.03898	-0.02819	0.03653	-0.05106	0.0291	-0.02648	-0.00477	0.04254	0.03634	-0.02485	0.03112	0.02344	-0.00364	-0.0106	-0.02134	-0.00062	0.04851	0.00272	0.07528	0.00369	-0.02836	-0.0276	0.02657	-0.03062	-0.0287	0.03369	0.01118	-0.00191	-0.00189	0.03878	0.03218	0.0126	0.05379	-0.01102	0.08498	0.0382
centroid_478035_s1_Sh.646	-0.035	-0.00269	-0.00703	-0.01603	0.03677	0.0013	0.03717	0.02583	0.03755	0.00931	-0.00522	-0.02164	-0.04376	0.0106	-0.05679	-0.01034	-0.05686	-0.08181	-0.01503	-0.07261	-0.01116	0.00942	-0.16706	0.09548	-0.0696	-0.01644	-0.02357	0.09997	0.04865	0.00337	0.1057	0.02449	0.03369	-0.04501	0.03573	0.09214	-0.0524	0.00841	-0.05939	0.02764	-0.00922	0.10546	-0.01432	-0.0349	0.03955	0.03273	0.08921	0.05492	-0.00041
SAUSA300_0992.916	-0.03522	-0.00124	0.00554	-0.00468	0.04174	-0.02665	-0.00814	-0.03029	0.02243	-0.00242	-0.00097	0.01024	-0.02253	-0.0279	-0.00796	-0.05694	-0.00815	0.00556	-0.046	-0.03129	0.00768	-0.02425	-0.03722	0.00834	-0.0314	0.02867	-0.05058	0.01064	-0.02934	-0.00117	-0.01482	0.00036	0.03608	0.01122	0.00435	0.0507	0.0451	-0.04834	-0.02491	0.00932	0.00363	0.01234	0.03305	-0.02311	0.08778	-0.07659	-0.02916	-0.01722	0.00318
Rv3602c.696	-0.03548	-0.04867	0.00329	-0.00942	0.041	-0.00232	0.01334	0.01447	0.02743	-0.02865	0.03441	0.0073	-0.0129	-0.00839	-0.03007	0.03767	-0.00546	0.02785	-0.02036	0.02731	0.05482	-0.00215	-0.06967	0.00784	-0.04259	0.02855	-0.06235	-0.04812	-0.00038	-0.0431	0.04057	0.01051	0.00585	-0.01637	0.03953	0.01485	0.02548	-0.03309	0.02726	-0.01236	-0.08423	-0.01139	-0.01107	0.00108	-0.01984	-0.02079	0.07496	-0.02102	-0.03441
SP_0877.239	-0.03558	-0.03172	-0.04433	-0.01605	-0.0574	-0.01646	0.0645	0.0313	-0.05325	-0.00928	0.02819	0.00878	0.03264	0.01453	0.05049	0.01128	-0.03248	0.00254	0.00292	-0.08163	-0.0266	-0.02374	0.07066	0.00521	-0.04331	-0.03109	-0.01466	0.04212	-0.03737	0.03805	0.01906	-0.04676	0.00988	0.02688	-0.00604	-0.02893	-0.0098	0.00581	-0.07546	0.05392	-0.03279	-0.05594	0.04927	0.03228	0.03455	0.02541	-0.0114	-0.04289	-0.02306
centroid_143176_EAEC.1018	-0.03559	-0.01726	-0.01157	0.0092	0.03613	0.00792	-0.00142	-0.07363	0.01222	0.01981	-0.04907	-0.05334	0.03323	-0.03339	-0.03101	-0.04541	0.01707	0.01966	0.00963	-0.0466	-0.01998	-0.00757	-0.02415	-0.02498	0.01518	0.02967	0.03606	-0.01567	0.00872	-0.05375	0.04197	0.04109	-0.01965	-0.03998	-0.03435	0.00442	-0.05758	0.01063	0.04085	0.04621	0.01042	0.05281	0.02416	-0.00728	-0.06784	0.02995	-0.01949	-0.01702	-0.01956
SP_2156.485	-0.03567	-0.05069	-0.03829	-0.02551	-0.05147	0.02177	0.04136	0.06149	-0.02033	-0.02739	-0.0171	0.00073	-0.01692	0.07937	0.01713	-0.00357	-0.02279	0.01677	0.00867	0.00503	-0.03137	-0.00933	-0.0572	0.0039	0.01659	0.01944	-0.01675	-0.01167	0.03435	-0.0333	0.0377	0.03998	-0.05055	-0.00606	0.02692	-0.07329	-0.02454	-0.00539	-0.04349	-0.01387	-0.03539	-0.05792	-0.00083	-0.01483	0.0376	-0.08934	0.08171	-0.02142	-0.08115
SAUSA300_0776.919	-0.03601	-0.00505	-0.01697	0.02323	0.02418	-0.03708	-0.03661	-0.01174	-0.00902	-0.0012	0.00903	-0.00691	0.00428	0.01837	-0.01868	-0.02343	0.02524	-0.02435	0.00044	0.01467	0.00236	-0.01194	0.01036	0.01059	-0.00292	-0.01002	-0.01269	0.03331	-0.04834	-0.00339	-0.03479	-0.01256	0.05555	-0.03498	-0.02617	-0.02596	-0.01504	-0.00071	0.00315	0.03062	0.01111	0.009	-0.00796	-0.00866	-0.0054	0.01152	0.02472	-0.05712	0.00552
SAUSA300_0177.672	-0.03631	-0.0231	-0.02481	0.02468	0.02835	-0.03063	-0.01894	-0.01939	9e-05	0.00687	-0.03974	-0.01997	0.01766	-0.03186	0.01341	0.01114	0.01917	0.03242	0.01338	0.01211	-0.00047	0.00328	0.00928	0.03087	-0.02241	0.02769	-0.00969	0.0209	-0.00833	0.03371	0.02258	-0.00663	0.00808	0.003	-0.02968	0.00571	-0.00328	0.00573	0.00286	0.03432	-0.00253	0.01676	0.01411	0.01444	0.02572	-0.02588	-0.03488	0.01762	-0.01359
centroid_211640_EAEC.751	-0.03637	-0.07183	-0.03016	0.03172	0.00271	-0.01629	0.0243	-0.03402	0.01732	0.01226	0.00526	0.01211	0.01876	0.0329	-0.01647	0.02347	-0.00746	0.00322	0.01185	0.05779	0.00118	0.03362	-0.00199	-0.04861	-0.00744	0.00183	0.00269	0.03258	-0.03209	0.02611	-0.03146	0.00995	-0.02561	0.01137	-0.00841	-0.01189	-0.03766	0.03011	-0.01089	0.02434	0.01697	0.0255	0.00286	-0.00061	0.01864	-0.00059	-0.0317	-0.0414	-0.00361
t3710.351	-0.03646	-0.01415	-0.0475	0.03425	-0.00099	0.03402	0.0539	0.02513	-0.06633	0.09471	0.00667	-0.00796	0.01498	0.0053	-0.02321	0.05042	-0.03217	-0.09948	0.05174	-0.0606	-0.02378	-0.07434	-0.03711	0.00247	0.02554	0.02673	0.01651	-0.02548	0.03685	0.03126	0.03423	0.00655	0.02554	0.00774	0.05108	0.00013	-0.01247	0.03227	-0.02791	-0.00282	0.01978	0.13004	0.09541	0.02148	-0.01779	0.00012	0.03904	0.01672	0.09258
centroid_186787_EAEC.248	-0.03648	-0.01519	-0.00804	-0.05346	0.06044	0.04814	0.04319	0.01641	-0.00884	-0.10506	0.03933	0.12232	-0.05195	0.0551	0.01534	0.12373	0.05148	-0.00592	0.01538	0.0113	-0.10795	0.00754	0.06595	-0.08103	0.03563	-0.03019	-0.05761	0.02411	-0.00161	-0.06315	0.03888	0.01546	-0.03756	-0.04714	0.01166	-0.00654	0.07966	-0.03758	0.0062	0.08078	0.06897	0.09133	-0.0067	-0.09618	0.02598	0.06081	0.08407	-0.06616	-0.04352
SP_1604.226	-0.03651	-0.00546	-0.02251	-0.06244	-0.06111	0.00602	-0.03156	0.01664	-0.02106	-0.06586	-0.05331	-0.04126	0.10452	-0.02121	-0.0817	-0.02659	0.17146	0.03463	-0.05187	0.05368	0.15431	0.0088	-0.07038	-0.12088	0.08737	-0.0239	-0.13439	-0.06268	0.03917	0.05896	0.04443	-0.04921	0.00121	-0.00491	0.0587	-0.03524	-0.10465	-0.03323	0.02371	-0.01021	0.04262	-0.12451	-0.01936	0.06959	-0.13595	0.01797	0.09093	-0.06482	0.06942
Rv2500c.176	-0.03654	-0.01896	-0.028	-0.06099	0.02004	0.06812	-0.00242	-0.02193	-0.02592	-0.00028	-0.02376	0.01954	0.02364	0.01064	-0.02404	0.00928	-0.07722	0.00792	0.00493	-0.03344	-0.03947	0.06269	0.0333	-0.02175	-0.0403	0.007	-0.0029	-0.00483	0.01273	-0.00793	-0.03963	-0.02563	0.03827	-0.02016	-0.04048	0.01905	-0.02067	-0.04537	0.05661	0.0689	0.02272	-0.03769	-0.15868	-0.04925	-0.01027	-0.0203	-0.05406	-0.01083	-0.05595
Rv1355c.944	-0.03668	-0.05394	-0.02646	0.04918	0.04674	-0.08063	0.00843	0.02783	-0.04769	-0.08145	0.01226	-0.02858	0.00815	-0.01427	0.03351	-0.03638	0.02471	-0.00808	0.01579	0.00698	-0.0231	-0.00939	0.05308	0.00997	0.02375	-0.02987	-0.02367	-0.01347	-0.03593	-0.02136	0.04985	-0.02757	-0.00736	-0.02698	0.0484	-0.00624	0.01754	-0.04121	-0.00416	-0.02573	-0.01861	0.03684	-0.07794	-0.03452	-0.0459	-0.036	0.04657	-0.02368	0.01585
7622_4#8_CLS01926.988	-0.03696	-0.00863	-0.01178	0.01526	0.011	0.00886	0.01852	-0.02782	0.0068	-0.036	-0.05921	-0.03068	0.04232	-0.02932	0.02812	-0.03593	0.05815	0.01238	-0.02321	-0.06034	-0.01739	0.02	-0.01805	0.01833	0.01081	0.01808	0.03031	0.01447	0.02574	0.00368	-0.01678	0.04121	0.00529	-0.02585	0.00788	0.0388	0.04765	-0.0025	0.05893	0.06676	-0.00543	0.00986	-0.07572	0.11698	-0.05465	-0.01922	0.07276	0.03007	-0.05355
SAUSA300_2565.181	-0.03712	0.02155	-0.01065	-0.03919	0.01606	0.00472	-0.07102	0.05282	-0.0387	-0.06067	0.02712	0.06416	0.00815	0.05135	-0.00202	-0.00508	-0.04639	-0.01418	-0.06553	0.02037	0.06297	0.01659	0.01556	0.05189	0.00362	-0.06159	-0.04643	-0.0836	-0.04905	-0.02895	-0.01079	-0.0145	-0.11845	-0.01353	0.00965	0.06202	-0.04194	-0.08041	0.03328	0.03201	-0.02119	0.04022	0.02814	0.03732	0.01474	-0.02887	0.01604	0.04495	0.0228
7622_5#77_CLS01129.232	-0.03716	-0.03252	-0.02751	0.00549	0.00759	0.06412	0.03236	-0.02244	-0.10227	0.04762	0.03232	0.00552	0.03388	-0.0021	-0.03152	0.03533	0.0488	0.00299	-0.0363	0.03277	-0.01082	-0.04567	-0.00572	-0.08362	0.03917	-0.02866	-0.00802	0.014	-0.0437	-0.02799	-0.01181	-0.02146	-0.01853	0.03571	-0.0108	0.02595	-0.01875	0.00466	-0.00803	-0.00079	0.00759	0.01164	-0.0274	-0.06739	0.09337	0.04865	-0.00096	-0.05688	0.07264
SAUSA300_1769.410	-0.03718	0.02673	-0.0291	-0.03491	-0.00557	-0.01463	-0.13614	0.03513	0.03981	-0.0124	-0.00361	-0.02514	0.03229	-0.08755	-0.02133	0.01345	-0.05874	-0.10488	-0.01142	0.00306	-0.07725	-0.05029	0.01503	-0.027	0.02506	-0.0041	-0.01912	0.0177	0.00172	0.01177	0.00434	-0.01916	0.08554	-0.02909	0.021	0.02282	0.06207	0.02075	-0.03207	0.02106	0.05013	-0.00562	0.03851	0.00129	0.03097	0.0082	-0.00694	0.02284	-0.01408
7622_5#77_CLS00320.727	-0.03722	-0.04302	-0.03404	-0.01252	-0.05667	-0.00056	0.0223	-0.03799	0.07133	0.01284	0.01581	-0.01854	0.00275	-0.01848	0.05136	0.04591	0.01282	-0.01659	-0.05636	-0.03875	-0.00442	-0.02622	0.05406	-0.00576	0.0429	0.00097	-0.02113	-0.01143	0.03741	-0.00775	0.01345	-0.03933	0.01592	0.01612	-0.03598	-0.0184	-0.0241	-0.00523	0.02996	0.00333	-0.02649	-0.02749	0.00548	-0.03742	0.0131	-0.03925	-0.02033	-0.05153	-0.04355
centroid_1151669_Sh.633	-0.0373	-0.00691	-0.00728	-0.00536	0.04539	-0.03366	0.04418	-0.02384	0.02952	0.03871	-0.02906	0.01837	0.01806	-0.02038	-0.04603	0.06201	-0.00866	-0.00974	-0.07087	-0.01998	-0.0066	0.0269	-0.00257	-0.05044	0.02184	0.0048	0.01732	-0.0054	0.0219	0.05328	0.05354	0.00397	-0.00984	0.08023	0.01102	-0.00725	0.10772	0.02467	-0.08933	0.02425	-0.04511	0.05988	-0.02715	0.07906	0.00019	-0.02422	-0.02992	-0.0042	-0.09743
centroid_223856_Sh.379	-0.03732	0.01034	-0.02377	0.01048	0.02299	0.0278	-0.01822	0.00954	-0.015	0.08232	-0.0147	0.00092	-0.01863	-0.03464	0.00245	-0.0307	0.02277	0.05998	-0.06358	0.05194	-0.02007	0.01087	0.07072	-0.01708	-0.04239	0.03086	-0.03815	0.01522	0.04254	0.01618	0.02262	-0.06085	0.02163	0.00874	0.06424	0.01235	-0.05061	0.07371	0.06014	-0.0977	0.02979	-0.04008	0.04294	0.00919	0.01907	0.05721	0.01024	-0.02261	-0.01897
Rv1411c.679	-0.03732	0.00673	-0.02178	-0.00212	0.00819	0.00013	-0.0474	0.00612	0.04225	0.05897	0.02853	-0.01665	-0.03684	0.01959	0.00368	-0.0149	0.00368	-0.00872	-0.03057	0.00999	0.04209	0.00097	-0.01171	-0.05004	-0.05262	-0.05776	0.01624	0.00637	-0.01835	0.02806	-0.03716	0.0267	-0.02445	-0.07272	-0.03487	0.02592	-0.03449	0.01388	0.03163	-0.01508	-0.03427	-0.02993	0.02298	0.0043	0.06304	0.03457	0.04721	-0.01981	0.02886
centroid_748087_EPEC.202	-0.03735	-0.04235	0.08693	0.061	-0.02737	0.05888	-0.02571	0.01576	-0.05037	-0.05894	0.05229	0.0219	-0.00646	-0.03405	-0.03017	-0.0063	0.04247	-4e-05	0.02472	0.02953	0.08852	-0.00997	0.02917	0.01653	0.00295	-0.03337	0.00743	0.01138	0.01448	-0.0247	0.02614	-0.00188	-0.03974	0.00648	-0.00255	-0.00394	0.0173	0.00881	-0.0347	0.01513	-0.01869	0.01369	0.03989	0.00283	0.03105	0.06777	-0.04063	-0.00379	0.00548
Rv0338c.956	-0.03743	-0.01216	-0.00749	0.02023	0.03045	-0.03214	0.01336	-0.02793	-0.00931	-0.00941	0.01921	-0.02871	0.02658	0.01357	0.01446	-0.06941	0.0088	0.03912	0.03411	0.01014	-0.00719	-0.00591	-0.02062	-0.01896	0.02155	0.02941	0.00596	0.00853	-0.01927	0.00178	-0.03469	-0.02977	0.01595	-0.05507	-0.01085	0.00301	-0.00273	-0.02149	0.04277	-0.00045	0.00941	-0.00557	0.00696	-0.02937	-0.02056	0.04305	0.01929	-0.01719	-0.01022
PF3D7_0930300.s2.111	-0.03758	0.0004	0.01612	-0.0499	0.01814	0.06182	0.04602	-0.01258	-0.01068	-0.03826	0.0188	-0.00312	-0.04806	0.06532	-0.01636	0.06172	-0.01183	-0.05145	0.02638	-0.0144	-0.00313	0.01785	0.03948	0.05687	-0.02889	-0.05381	-0.00629	0.02146	-0.0112	0.01696	0.06676	0.02514	-0.00743	-0.00779	-0.04873	0.06912	0.03814	-0.01753	0.06465	-0.03028	0.00319	-0.01141	-0.05663	0.02311	0.03829	0.01369	0.0578	-0.04563	-0.03227
Rv2162c.447	-0.03773	-0.00167	-0.03465	0.01804	0.06035	0.04382	0.03315	0.20488	-0.0406	0.01506	-0.01493	-0.22573	0.03123	-0.04218	0.02436	-0.00631	0.03615	0.05786	0.03338	-0.01585	-0.04463	-0.08473	0.00292	-0.02051	-0.05684	-0.04756	-0.01425	0.00803	-0.00603	0.06102	-0.04526	0.09261	-0.00687	0.03751	-0.04276	-0.03345	0.0233	0.06324	-0.03022	-0.02219	0.03937	0.01617	0.0142	-0.01855	0.04848	0.00063	-0.07355	0.04385	0.03046
ETEC_3241_S1.402	-0.03774	0.01498	-0.00297	0.01605	-0.00926	0.09477	0.00277	-0.01937	-0.00688	-0.01117	-0.03543	-0.04502	0.03158	0.07394	-0.03076	-0.00916	-0.02174	-0.01414	0.10912	-0.01336	0.02166	-0.02006	0.01655	-0.0112	0.06918	0.0217	0.03558	0.04248	0.02711	0.03395	0.05985	-0.0687	0.03243	-0.0537	-0.0851	0.00286	-0.01422	0.01697	0.08289	-0.04707	0.00186	-0.04868	0.0899	-0.02603	0.00379	-0.00794	0.05419	-0.01467	-0.01547
SSON53G_RS27215_Sh.374	-0.03784	-0.0442	0.12755	-0.12221	-0.0018	-0.03788	-0.05001	0.02594	0.01332	0.02001	-0.12682	-0.00319	0.1099	0.04959	0.02599	0.02372	-0.01162	0.08659	0.03768	0.03296	0.00726	0.0254	0.01568	-0.01483	0.00602	0.01107	-0.01661	0.08078	-0.03399	-0.0313	0.01417	-0.02861	0.0172	-0.02325	0.01307	-0.00607	-0.04661	0.01281	0.00993	0.00158	0.04106	0.03347	0.0001	0.00845	-0.01101	0.04205	0.02829	-0.00026	0.03958
centroid_33559_s2_EAEC.249	-0.03786	0.00495	-0.02724	-0.01997	0.01399	0.02442	-0.00866	-0.0898	0.03385	-0.03409	0.02315	-0.03731	0.10841	-0.01247	-0.03631	-0.0371	-0.03629	0.06193	0.05461	-0.08086	-0.02188	-0.00301	0.03247	0.01357	-0.01037	0.04593	0.13837	-0.06122	0.09572	0.04713	0.115	0.01411	-0.13505	-0.08766	0.03885	-0.04051	0.11927	0.08863	0.06416	0.07949	0.00709	0.04367	-0.03282	-0.04668	0.06786	-0.01817	-0.01523	-0.12998	0.10958
PF3D7_0220000.e2s1.110	-0.03795	0.00405	-0.01078	-0.03078	0.01659	0.04036	0.04286	0.05596	-0.00916	0.05215	0.05856	0.0853	0.03481	0.07519	0.00056	0.05074	0.00158	-0.01693	0.09641	-0.06411	-0.01341	0.00455	-0.00527	0.0994	-0.04397	0.12043	0.12728	0.00383	-0.04666	-0.05845	0.02401	-0.03853	0.05637	0.03682	-0.06838	-0.14425	0.03697	-0.06069	0.04409	-0.02563	0.02327	0.01911	0.03052	0.09072	0.06816	0.05082	-0.06574	-0.0275	-0.00181
ETEC_3776.418	-0.03795	0.04199	0.00797	-0.01895	-0.00829	0.0199	-0.03113	0.04342	-0.00357	0.02499	0.02246	0.01221	0.00017	-0.01518	-0.04186	-0.02269	0.00972	0.00207	0.00536	-0.01085	0.02001	-0.10005	-0.04935	0.01501	-0.136	0.1246	-0.05199	0.08757	0.06799	-0.07837	-0.04238	0.01992	-0.00506	-0.00989	0.05246	0.124	-0.04632	0.05702	-0.02446	0.06431	0.03298	0.02986	0.00703	-0.06386	-0.20924	0.03899	-0.12433	0.00031	-0.06767
centroid_423190_ETEC.908	-0.03811	-0.00696	-0.01836	0.01239	0.03547	-0.03456	-0.00889	-0.04249	-0.01593	-0.01617	-0.02031	-0.01468	-0.01236	0.01446	0.0163	0.01328	-0.00524	0.01556	-0.00457	-0.01778	0.01115	0.0048	0.02585	0.01276	0.03869	0.00626	-0.0028	0.01328	-0.00379	-0.00994	-0.00086	0.02953	0.02464	-0.02272	0.00233	0.0025	-0.02595	-0.01887	0.00914	-0.0013	-0.03918	-0.03845	-0.01928	0.01347	0.00729	0.00301	0.0066	0.01753	0.0065
centroid_52442_EAEC.750	-0.03817	-0.0528	-0.04264	0.01961	0.01456	-0.00099	0.04945	-0.03149	-0.03651	0.05896	0.01577	0.02204	0.04256	0.0291	-0.03455	0.01502	0.01592	-0.02388	-0.03634	0.03618	-0.02868	-0.01333	-0.03766	-0.11808	0.0049	-0.03726	0.01817	0.04926	-0.04937	0.01434	-0.02368	-0.03165	-0.02413	0.00238	-0.01802	-0.03111	-0.06548	0.03216	0.02769	-0.01162	0.01444	0.03816	-0.02197	0.00519	0.00455	-0.03502	-0.01218	-0.00925	0.02843
centroid_748086_EPEC.961	-0.03817	-0.02302	-0.00954	0.02696	0.0221	-0.00978	0.03366	0.00602	0.03582	-0.02086	0.01587	0.03173	-0.03463	0.0345	0.00639	0.01233	0.0478	-0.02897	-0.00777	-0.02955	-0.00095	0.06066	-0.03644	-0.05035	-0.05173	-0.0048	-0.02127	0.03322	-0.05112	-0.0485	-0.02957	-0.03624	0.0483	0.0277	0.04018	0.04034	0.01645	0.03181	0.01599	0.0017	0.03754	0.00785	-0.01369	-0.03446	0.04314	-0.01619	-0.0044	-0.05203	-0.08356
Rv0761c.952	-0.03847	0.01601	-0.01855	0.00805	0.04109	-0.01712	0.00689	-0.01415	0.05171	0.00267	-0.00396	-0.00694	0.01621	0.02907	0.01415	-0.10065	-0.03119	0.08586	-0.01262	-0.00406	-0.06102	0.03739	-0.05462	0.02402	0.04836	-0.00122	-0.01132	-0.02293	-0.10039	-0.04432	-0.00849	0.05572	-0.05985	-0.03447	-0.04064	0.02719	0.01204	0.00779	-0.02351	-0.12264	-0.01793	-0.03366	-0.02406	-0.05806	-0.00951	-0.06276	-0.0452	0.05838	-0.07869
SF_p0226_Sh.373	-0.03849	-0.0444	0.12276	-0.11069	0.00242	-0.04361	-0.05561	0.02785	-0.00019	0.01534	-0.11584	0.00237	0.10855	0.04784	0.02057	0.03261	-0.02399	0.08308	0.03059	0.02343	0.00505	0.04348	0.02302	-0.01131	0.00397	0.00151	-0.00452	0.06099	-0.02985	-0.02455	0.01248	-0.02683	0.01513	-0.03266	-0.00344	-0.0004	-0.03388	0.00817	0.01354	0.00526	0.04298	0.02379	0.01286	0.01857	-0.00321	0.03897	0.02276	-0.01109	0.03918
Rv2843.437	-0.03855	-0.01549	-0.00477	-0.0364	0.02227	0.00146	0.00399	0.03609	0.01675	-0.02151	0.03551	-0.01092	0.04328	0.00027	-0.04969	-0.02764	0.02662	0.01348	-0.03682	0.06977	0.09758	0.00519	0.07785	0.04422	0.08913	-0.02328	-0.06333	-0.05074	-0.02847	-0.04751	0.03424	0.00459	-0.03243	-0.07857	-0.00618	0.03984	-0.038	-0.00812	-0.00756	0.0197	-0.06447	-0.0078	0.01328	-0.00508	-0.0128	-0.10921	0.02484	-0.0386	0.06057
centroid_1396693_Sh.368	-0.0387	0.01005	-0.02947	-0.0148	0.0223	0.01995	-0.0248	-0.02177	-0.01727	0.06251	-0.01479	0.01403	0.02031	-0.00704	0.00057	0.01028	-0.02216	0.05071	-0.05857	0.11335	-0.03068	-0.02624	-0.02595	-0.0467	-0.00391	-0.1039	0.00062	0.02266	0.0578	0.02373	0.05757	0.03423	-0.00029	-0.0142	0.04456	-0.00046	-0.02933	-0.01227	-0.00638	0.07924	0.07277	-0.03122	0.00372	-0.06871	0.07871	-0.0114	0.04128	0.05248	-0.05818
SP_1154.745	-0.0387	-0.02221	-0.05458	-0.02015	-0.09653	-0.01019	0.01284	0.01131	0.02951	-0.0316	-0.018	0.0023	-0.00094	0.04589	0.01442	0.02265	0.0294	-0.00527	-0.01065	-0.01283	-0.01449	-0.00052	-0.00642	-0.01416	-0.04532	0.01882	0.01777	0.00208	-0.07556	0.01089	0.05988	-0.02981	3e-05	-0.00568	-0.06866	0.02882	0.01848	0.02889	0.00926	-0.03854	0.06313	0.0272	0.06879	-0.00934	-0.03504	-0.01875	-0.03238	-0.07311	-0.04901
SSON53G_RS26875_Sh.889	-0.03878	-0.01213	-0.00813	0.02509	0.0184	-0.00873	-0.00819	-0.03049	0.01131	0.01269	-0.01999	-0.03604	0.02837	-0.00725	-0.00137	-0.03384	0.00331	0.02289	0.00753	0.03107	-0.01275	-0.0016	-0.03636	0.04198	0.00015	0.03398	-0.06622	-0.00049	0.00402	0.01328	-0.07921	0.03962	-0.00348	0.01013	-0.02062	-0.03067	-0.03108	-0.01723	-0.04534	-0.00864	0.05443	0.00317	-0.04079	0.00883	0.02268	-0.05196	-0.04434	0.04375	-0.01084
centroid_220612_EAEC.1011	-0.03881	-0.04101	-0.00651	0.0269	-0.00144	0.01282	0.02239	-0.04865	-0.00312	-0.01647	0.00541	-0.03386	-0.00898	-0.04376	-0.01282	0.01528	-0.03829	-0.02245	-0.00675	0.02084	0.01528	0.05603	0.03993	0.01071	0.01994	0.05212	-0.00403	0.02295	-0.09379	-0.00067	-0.04687	-0.00888	-0.01847	0.01916	-0.01853	0.00611	0.02597	0.01983	0.01464	0.05695	0.00634	0.08226	-0.0077	0.0852	-0.1406	-0.00283	0.03734	-0.02069	-0.03329
SAUSA300_1920.673	-0.03898	0.07794	-0.09959	0.07572	-0.06759	-0.02961	-0.17751	0.09487	0.02137	0.05471	-0.03041	-0.0273	-0.01176	0.04398	-0.10911	0.01333	0.07541	-0.02835	0.06798	-0.05206	-0.09381	0.09435	-0.01866	0.0015	0.00734	0.0216	-0.02353	0.05593	-0.03869	0.03739	-0.09611	0.11249	-0.01052	-0.02429	-0.00054	0.05175	0.00986	0.00361	0.10978	0.03682	-0.07948	0.09765	-0.01072	-0.03937	-0.02615	-0.00676	0.01685	-0.0835	0.01839
PF3D7_0423700.1o1.871	-0.03903	-0.00059	-0.02625	0.04673	0.03483	-0.04668	0.03562	-0.02234	-0.00371	-0.00946	0.01945	0.0542	0.00742	0.01293	-0.0422	0.00201	0.00574	-0.004	-0.00802	-0.01423	-9e-05	-0.00846	0.00827	-0.0216	0.02853	-0.01873	-0.01318	-0.00208	0.00804	-0.02943	-0.0218	-0.00219	0.00426	0.00093	0.01599	0.02218	0.01482	0.04232	-0.01039	0.02819	0.00705	-0.02319	0.02168	-0.05398	-0.02655	-0.01311	0.0095	-0.06266	0.03181
[truncated: 239 more rows]
[truncated: 353 more columns]

## Sheet: S3B
Supplementary Table S3B. IgG PCA loadings
[truncated: 744 more rows]
[truncated: 353 more columns]

[truncated: 14 more sheets: S4A, S4B, S5A, S5B, S6A, S6B, S7A, S7B, S9A, S9B, S10A, S10B, S11A, S11B]
